# Supplementary material for: Large-scale whole-exome sequencing analyses identified protein-coding variants associated with immune-mediated diseases in 350,770 adults
Source: Nat Commun. 2024 Jul 15;15:5924. doi: 10.1038/s41467-024-49782-0 (PMC11250857; doi:10.1038/s41467-024-49782-0)
Supplement: Supplementary file 4 — Supplementary Data 1-29 [file 41467_2024_49782_MOESM4_ESM.xlsx]

## Sheet: Content
Data	Content
Supplementary Data 1	Baseline population characteristics
Supplementary Data 2	Exome-wide rare variant analysis for 40 IMDs with P<2.5×10-6
Supplementary Data 3	Conditional analysis of exome-wide rare variants
Supplementary Data 4	Multi-ancestry exome-wide rare variant analysis (P< 0.05)
Supplementary Data 5	Case-control enrichment of rare variants across consequence categories
Supplementary Data 6	Exome-wide common variants associated with IMDs (P < 5 × 10-8)
Supplementary Data 7	Positional mapping with eQTL and Chromatin interaction mapping by FUMA of common variants
Supplementary Data 8	Genes overlapped between ANNOVAR and FUMA mapping
Supplementary Data 9	Multi-ancestory of exome-wide common variant analysis (P < 0.05)
Supplementary Data 10	GWAS convergence for the exome-wide common variants (P< 5 × 10-8)
Supplementary Data 11	Rare variant-based burden heritability of IMDs
Supplementary Data 12	Exome-wide rare variant genetic correlations between IMDs estimated using BHR
Supplementary Data 13	PheWAS analysis of rare variants associated with other clinical diseases (P_FDR < 0.05)
Supplementary Data 14	PheWAS analysis of common variants associated with other clinical diseases (P_FDR < 0.05)
Supplementary Data 15	Longitudinal associations between the identified genes and risk of IMDs (P_FDR < 0.05)
Supplementary Data 16	The intergroup differences of protein expression between mutation carriers and non-carriers (P_FDR < 0.05)
Supplementary Data 17	Mendelian randomization analysis detecting the causalities (P_FDR < 0.05)
Supplementary Data 18	Amino-acid signals predicted by identified mutations
Supplementary Data 19	Proteomic analysis of rare variants assciated with altered protein expression (P_FDR < 0.05)
Supplementary Data 20	Proteomic analysis of common variants assciated with altered protein expression (P_FDR < 0.05)
Supplementary Data 21	Druggability for the rare genes by querying the GeneCards
Supplementary Data 22	Druggability for the common genes by querying the GeneCards
Supplementary Data 23	Effects of the identified rare genes on biologiccal indicators (P_FDR < 0.05)
Supplementary Data 24	Effects of the identified common genes on biologiccal indicators (P_FDR < 0.05)
Supplementary Data 25	GoClusters and protein-protein interaction analysis
Supplementary Data 26	The diagnosis codes for IMDs
Supplementary Data 27	The diagnosis Codes for immune-mediated diseases in FinGenn
Supplementary Data 28	Biological indicators used in PheWas analysis
Supplementary Data 29	Pleitropy effects across clinical diagnosis

## Sheet: Supplementary Data 1
Supplementary Data 1 Baseline population characteristics
Participants, n
Female, n (%)	162210	0.4624
Caucasian, n (%)	350770	0.839
Age at baseline, mean (s.d.)	56.9	8
IMDs diseases
Pheno	N	Percentage
Alopecia areata	713	0.0017
Allergic contact dermatitis	1142	0.0028
Atopic Dermatitis	20752	0.0507
Allergic and dietetic gastro-enteritis and colitis	141	0.0003
Allergic purpura	89	0.0002
Allergic rhinitis	11721	0.0286
Ankylosing spondylitis	1887	0.0046
Asthma	62681	0.153
Allergic urticaria	1237	0.003
Behcet's disease	57	0.0001
Bullouse disorders	3129	0.0076
Coeliac disease	3105	0.0076
Crohn's disease	2782	0.0068
Diabetes mellitus (Type I)	4158	0.0102
Guillain-Barre syndrome	361	0.0009
Gout	16966	0.0414
Graves' disease / Autoimmune thyroiditis	1502	0.0037
Autoimmune hepatitis	318	0.0008
Autoimmune hypothyroidism	13823	0.0338
Immunodeficiency with predominantly antibody defects	359	0.0009
Idiopathic thrombocytopenic purpura	755	0.0018
Lichen planus	3654	0.0089
Myasthenia gravis	344	0.0008
Multiple sclerosis	2130	0.0052
Myositis	663	0.0016
Narcolepsy	112	0.0003
Necrotizing vasculopathies	1721	0.0042
Osteoarthritis	9707	0.0237
Pernicious anaemia	1829	0.0045
Primary biliary cirrhosis	407	0.001
Polymyalgia rheumatica	4183	0.0102
Psoriasis	13505	0.033
Psoriatic and enteropathic arthropathies	1666	0.0041
Rheumatic fever / rheumatic heart diseases	9315	0.0228
Sarcoidosis	1617	0.0039
Scleroderma	2082	0.0051
Sicca syndrome (Sjogren's syndrome)	1130	0.0028
Systemic Lupus erythematosus	793	0.0019
Ulcerative colitis	5272	0.0129
Vitiligo	915	0.0022

## Sheet: Supplementary Data 2
Supplementary Data 2 Exome-wide rare variant analysis for 40 IMDs with P<2.5×10-6 (two-sided, before multiple adjustment. )
SKAT P-values are two-sided and unadjusted. The significance threshold is set at 2.6e-6, corresponding to a P-value <0.05 following FDR correction for multiple comparisons (total number of gene * traits).
Gene	Type	max MAF	P (SKAT)	Beta	Se	P (Burden)	OR	LCI	UCI	P (SKAT_O)	Disease	Category	Previously reported	Beta (FinGenn)	SE (FinGenn)	OR (FinGenn)	LCI (FinGenn)	UCI (FinGenn)	P (FinGenn)	Supported in FinGenn (P<1.43×10-3)
CD1D	missense;lof	0.0001	3.61133e-07	0.117862	0.0547362	0.0312976	1.12509	1.01063	1.2525	8.67699e-07	AA	Dermatologic	No	0.284637	0.149564	1.32928	0.991528	1.78208	0.0570256	No
KLHDC9	lof	0.0001	1.8113e-06	0.202465	0.0656739	0.00205003	1.22442	1.07653	1.39262	3.04713e-06	AA	Dermatologic	No	0.131572	0.0646164	1.14062	1.00494	1.29462	0.0417311	No
OR5A1	lof	0.0001	3.85786e-08	0.141331	0.057596	0.0141342	1.15181	1.02885	1.28945	1.26685e-07	AA	Dermatologic	No	0.0880535	0.0633048	1.09205	0.964617	1.23631	0.164242	No
PSMB9	missense;lof	0.0001	2.54443e-07	0.0889673	0.0409327	0.0297425	1.09304	1.00878	1.18435	5.89055e-07	AA	Dermatologic	No	0.425184	0.144509	1.52987	1.15251	2.03078	0.00325822	No
	missense;lof	0.001	2.55333e-07	0.0717886	0.0386609	0.0633282	1.07443	0.996021	1.15901	1.03227e-06	AA	Dermatologic
SEC14L3	lof	0.0001	5.39497e-07	0.0904898	0.051045	0.0762707	1.09471	0.990487	1.2099	1.8001e-06	AA	Dermatologic	No	0.139185	0.0652079	1.14934	1.01144	1.30603	0.0328035	No
SSR1	missense;lof	0.001	1.1427e-06	0.11695	0.0435982	0.00730871	1.12406	1.032	1.22434	2.61299e-06	AA	Dermatologic	No	0.334052	0.0935842	1.39662	1.16256	1.67779	0.000357619	Yes
CALHM6	lof	0.0001	1.62878e-06	0.130028	0.0562456	0.020789	1.13886	1.01998	1.27159	4.68504e-06	ACD	Dermatologic	No	/	/	/	/	/	/	Not found
KLHDC7A	lof	0.0001	1.12527e-06	0.108492	0.0426765	0.0110159	1.1146	1.02516	1.21184	1.49075e-06	ACD	Dermatologic	No	0.664377	0.243744	1.94328	1.20519	3.13339	0.00641638	No
FLG	lof	0.01	1.78912e-06	0.0126948	0.0018325	4.28082e-12	1.01278	1.00914	1.01642	2.64923e-11	AD	Dermatologic	Yes	0.736742	0.0481211	2.08912	1.90108	2.29575	6.54e-53	Yes
STAT5B	lof	1e-05	1.18489e-06	0.151213	0.0311256	1.18489e-06	1.16324	1.0944	1.23642	1.18e-06	AD	Dermatologic	No	0.0742637	0.021393	1.07709	1.03286	1.12321	0.00051775	Yes
ACCSL	lof	0.0001	2.44909e-10	0.232397	0.0566105	4.03988e-05	1.26162	1.12912	1.40967	4.77219e-10	ADGC	Digestive	No	/	/	/	/	/	/	Not found
	missense;lof	0.0001	1.54901e-07	0.170572	0.0496377	0.000589631	1.18598	1.07603	1.30717	6.19906e-07	ADGC	Digestive
SLC2A7	missense;lof	0.0001	1.58001e-10	0.168591	0.0494481	0.000650916	1.18364	1.0743	1.3041	2.16952e-10	ADGC	Digestive	No	/	/	/	/	/	/	Not found
	missense;lof	0.001	7.44564e-07	0.110406	0.0428433	0.00996696	1.11673	1.02679	1.21456	7.04713e-07	ADGC	Digestive
DNASE1L2	lof	0.0001	5.40789e-07	0.244163	0.101925	0.0165973	1.27655	1.04539	1.55883	2.0835e-06	AP	Hematopoietic	No	0.343213	0.240093	1.40947	0.880408	2.25646	0.15286	No
	missense;lof	0.0001	3.04397e-07	0.199922	0.0947614	0.0348804	1.22131	1.01429	1.47058	9.92974e-07	AP	Hematopoietic				1	1	1
PRR13	missense;lof	0.0001	1.01175e-06	0.302967	0.111682	0.00667256	1.35387	1.0877	1.68516	2.84465e-06	AP	Hematopoietic	No	0.196124	0.120722	1.21668	0.960318	1.54147	0.104248	No
PDCD2	lof	0.001	1.83689e-06	0.0892487	0.0307123	0.00366126	1.09335	1.02948	1.16119	2.33956e-06	AS	Musculoskeletal	No	0.523638	0.186458	1.68816	1.17138	2.43293	0.00497966	No
PGPEP1L	lof	0.0001	5.23367e-07	0.0780368	0.0397139	0.0494171	1.08116	1.0002	1.16868	1.59752e-06	AS	Musculoskeletal	No	0.286492	0.112514	1.33175	1.06819	1.66034	0.0108875	No
TERB2	lof	0.0001	5.64747e-07	0.11072	0.0394968	0.00505877	1.11708	1.03387	1.207	1.71086e-06	AS	Musculoskeletal	No	0.234668	0.0762335	1.26449	1.08899	1.46827	0.002082	No
FLG	lof	0.01	2.01517e-10	0.00870908	0.00113553	1.72514e-14	1.00875	1.0065	1.01099	7.66267e-15	Asthma	Respiratory	Yes	0.736742	0.0481211	2.08912	1.90108	2.29575	6.54e-53	Yes
IL33	lof	0.01	8.09419e-16	-0.0115	0.00180473	1.58292e-10	0.988566	0.985075	0.992069	5.66593e-15	Asthma	Respiratory	Yes	-0.0942138	0.00910157	0.910088	0.893997	0.926469	4.12e-25	Yes
	missense;lof	0.01	8.11066e-16	-0.0115	0.00180473	1.54548e-10	0.988566	0.985075	0.992069	5.67746e-15	Asthma	Respiratory
CD28	missense;lof	0.0001	1.80083e-06	0.346808	0.118791	0.00350631	1.41454	1.12073	1.78539	4.35842e-06	Behcet	Musculoskeletal	Yes	/	/	/	/	/	/	Not found
CFAP410	lof	0.001	8.17921e-07	0.253624	0.103452	0.0142224	1.28869	1.05217	1.57837	2.38509e-06	Behcet	Musculoskeletal	No	/	/	/	/	/	/	Not found
OR51A4	lof	0.0001	2.04675e-06	0.332524	0.116424	0.00428827	1.39448	1.10997	1.75193	5.35026e-06	Behcet	Musculoskeletal	No	/	/	/	/	/	/	Not found
OR6M1	lof	0.0001	4.76986e-07	0.367025	0.121954	0.00261659	1.44343	1.13655	1.83319	1.41315e-06	Behcet	Musculoskeletal	No	/	/	/	/	/	/	Not found
EFCAB12	lof	0.0001	1.81383e-06	0.0882162	0.0276845	0.00144013	1.09222	1.03454	1.15313	3.59465e-06	Bullouse	Dermatologic	No	0.383777	0.122623	1.46782	1.15423	1.8666	0.0017496	No
OR52H1	lof	1e-05	1.17568e-06	0.243388	0.050083	1.17568e-06	1.27556	1.1563	1.40713	1.17568e-06	Bullouse	Dermatologic	No	/	/	/	/	/	/	Not found
DXO	lof	0.001	1.9778e-07	0.0761218	0.0229321	0.000901985	1.07909	1.03167	1.1287	5.44468e-07	Coeliac	Digestive	No	/	/	/	/	/	/	Not found
	missense;lof	0.001	8.29896e-07	0.0533447	0.0179174	0.00290849	1.05479	1.01839	1.09249	2.6956e-06	Coeliac	Digestive
MED13	missense;lof	1e-05	1.01871e-06	0.0795151	0.0162674	1.01871e-06	1.08276	1.04878	1.11784	1.01871e-06	Coeliac	Digestive	No	0.134554	0.0557304	1.14403	1.02565	1.27607	0.0157623	No
PECR	lof	0.0001	6.659e-07	0.0779118	0.0297018	0.00871253	1.08103	1.01989	1.14583	2.13423e-06	Coeliac	Digestive	No	0.0594785	0.0260577	1.06128	1.00844	1.11689	0.0224559	No
TMPPE	lof	0.0001	1.83459e-06	0.153172	0.0411231	0.000195541	1.16552	1.07527	1.26336	2.23606e-06	Coeliac	Digestive	No	/	/	/	/	/	/	Not found
IL18BP	lof	0.0001	5.19888e-07	0.128927	0.03859	0.00083496	1.13761	1.05474	1.22699	1.1109e-06	Crohn	Digestive	No	0.309967	0.162642	1.36338	0.991227	1.87526	0.0566735	No
DHX36	lof	0.0001	1.04644e-06	0.120632	0.0305898	8.02916e-05	1.12821	1.06255	1.19792	1.22593e-06	Diabetes	Endocrine	No	/	/	/	/	/	/	Not found
TBX10	missense;lof	0.0001	1.26419e-06	0.0759293	0.0245708	0.00200009	1.07889	1.02816	1.13212	1.3701e-06	Diabetes	Endocrine	No	/	/	/	/	/	/	Not found
ZNF311	lof	0.0001	1.07737e-06	0.0624703	0.0236276	0.00819436	1.06446	1.01629	1.11492	3.18705e-06	Diabetes	Endocrine	No	/	/	/	/	/	/	Not found
ABCG2	lof	0.001	2.74866e-07	0.04108	0.00640645	1.43354e-10	1.04194	1.02893	1.0551	2.01615e-11	Gout	Musculoskeletal	Yes	0.526864	0.0285024	1.69361	1.60159	1.79092	2.73e-76	Yes
	missense;lof	0.001	1.73074e-09	0.0318669	0.00392801	4.94983e-16	1.03238	1.02446	1.04036	2.15102e-16	Gout	Musculoskeletal
MTG2	missense;lof	0.01	2.17548e-06	0.0165315	0.00356092	3.44261e-06	1.01667	1.0096	1.02379	1.0319e-06	Gout	Musculoskeletal	No	0.0426534	0.017516	1.04358	1.00836	1.08003	0.0148871	No
PDLIM3	lof	0.0001	1.01233e-06	0.0686974	0.0184582	0.000197826	1.07111	1.03305	1.11057	2.33711e-06	Gout	Musculoskeletal	No	0.876615	0.322057	2.40275	1.27811	4.51699	0.00649038	No
SLC22A11	lof	0.01	3.17271e-07	0.0193069	0.00370798	1.92057e-07	1.01949	1.01211	1.02693	1.47177e-07	Gout	Musculoskeletal	Yes	0.171153	0.0582545	1.18667	1.05863	1.3302	0.00330316	No
	missense;lof	0.01	3.15568e-07	0.019235	0.00370236	2.04345e-07	1.01942	1.01205	1.02685	2.79444e-07	Gout	Musculoskeletal
ATP6V1C2	lof	0.0001	1.8777e-06	0.123666	0.0443311	0.00527732	1.13164	1.03746	1.23436	3.31724e-06	Graves	Endocrine	No	0.265474	0.0901918	1.30405	1.09275	1.5562	0.00324586	No
RNASEH1	missense;lof	0.0001	3.90534e-07	0.110695	0.0326338	0.000693716	1.11705	1.04784	1.19084	3.65786e-07	Graves	Endocrine	No	0.0988181	0.0384498	1.10387	1.02373	1.19027	0.0101681	No
SLC17A4	missense;lof	0.0001	2.08271e-06	0.0931169	0.0450749	0.038845	1.09759	1.00478	1.19897	5.08675e-06	Graves	Endocrine	No	0.150726	0.0372602	1.16268	1.08079	1.25077	5.23e-05	Yes
CIITA	lof	0.0001	6.17452e-07	0.168379	0.0611114	0.00586431	1.18338	1.0498	1.33397	1.51068e-06	Hepatitis	Digestive	Yes	/	/	/	/	/	/	Not found
DNAAF8	lof	0.0001	1.67658e-06	0.146424	0.058332	0.0120667	1.15769	1.03261	1.29791	2.88677e-06	Hepatitis	Digestive	No	/	/	/	/	/	/	Not found
	lof	0.001	5.87626e-07	0.13291	0.0566282	0.0189216	1.14215	1.02216	1.27622	1.57786e-06	Hepatitis	Digestive
PRSS36	lof	0.0001	2.1121e-06	0.140212	0.0597216	0.0188868	1.15052	1.02343	1.29339	4.36363e-06	Hepatitis	Digestive	No	/	/	/	/	/	/	Not found
CCT6B	lof	0.001	1.63137e-06	0.0474258	0.010945	1.47016e-05	1.04857	1.02631	1.07131	1.15898e-06	Hypothyroidism	Endocrine	No	/	/	/	/	/	/	Not found
TSHR	lof	0.001	1.62121e-09	0.0509809	0.00846654	1.72854e-09	1.0523	1.03498	1.06991	3.83585e-10	Hypothyroidism	Endocrine	Yes	/	/	/	/	/	/	Not found
	missense;lof	0.001	1.12296e-09	0.0453491	0.0076683	3.34237e-09	1.04639	1.03078	1.06224	2.19607e-10	Hypothyroidism	Endocrine
VN1R1	lof	0.0001	1.52234e-06	0.0450199	0.0176343	0.0106807	1.04605	1.01051	1.08284	2.91499e-06	Hypothyroidism	Endocrine	No	/	/	/	/	/	/	Not found
CALR	lof	0.0001	7.18958e-07	0.199957	0.0406744	8.83117e-07	1.22135	1.12776	1.32271	2.98564e-07	ITP	Hematopoietic	No	0.460548	0.175974	1.58494	1.12259	2.23772	0.00886727	No
PPP1R35	lof	0.0001	5.82255e-07	0.147289	0.0699888	0.0353377	1.15869	1.01016	1.32905	1.74001e-06	ITP	Hematopoietic	No	0.447877	0.217508	1.56499	1.0218	2.39694	0.0394821	No
TET2	lof	1e-05	1.49222e-09	0.159268	0.0263462	1.49222e-09	1.17265	1.11364	1.2348	1.49222e-09	ITP	Hematopoietic	No	0.1626	0.0550123	1.17657	1.0563	1.31052	0.00311954	No
	lof	0.0001	3.93883e-09	0.15244	0.0258955	3.93883e-09	1.16467	1.10703	1.22531	3.93883e-09	ITP	Hematopoietic
	missense;lof	1e-05	1.80164e-09	0.157947	0.02626	1.80164e-09	1.1711	1.11235	1.23296	1.80164e-09	ITP	Hematopoietic
	missense;lof	0.0001	4.6659e-09	0.151259	0.025818	4.6659e-09	1.1633	1.1059	1.22368	4.6659e-09	ITP	Hematopoietic
AJAP1	missense;lof	0.0001	6.39391e-07	0.161259	0.051174	0.00162611	1.17499	1.06285	1.29895	1.17052e-06	MG	Nerves	No	0.369892	0.110044	1.44758	1.16673	1.79603	0.000775765	Yes
	missense;lof	0.001	2.86872e-07	0.141173	0.0482464	0.00343254	1.15162	1.04771	1.26584	7.8009e-07	MG	Nerves
CHI3L1	missense;lof	0.001	1.6513e-06	0.120781	0.0439559	0.00599984	1.12838	1.03523	1.2299	4.92005e-06	MG	Nerves	No	0.445945	0.256339	1.56197	0.945086	2.5815	0.0819162	No
FBLIM1	lof	0.001	2.28499e-06	0.171379	0.0615747	0.00538131	1.18694	1.052	1.33919	4.61845e-06	MG	Nerves	No	0.395565	0.194032	1.48522	1.01538	2.17248	0.0414839	No
SLC37A2	lof	0.0001	2.08412e-06	0.211449	0.0668829	0.00156971	1.23547	1.08368	1.40852	2.44643e-06	MG	Nerves	No	0.165009	0.0807841	1.1794	1.00669	1.38174	0.0410923	No
LRRC74A	missense;lof	0.0001	4.20482e-07	0.07918	0.020122	8.31974e-05	1.0824	1.04054	1.12594	8.24993e-07	MS	Nerves	No	0.327495	0.133014	1.38749	1.06907	1.80075	0.0138121	No
VEGFA	missense;lof	0.0001	6.04316e-07	0.0941385	0.0248798	0.000154498	1.09871	1.04642	1.15362	5.99355e-07	MS	Nerves	Yes	0.0774522	0.0333353	1.08053	1.01219	1.15349	0.0201558	No
ZNF266	lof	0.0001	1.10103e-07	0.0754682	0.0295149	0.0105594	1.07839	1.01778	1.14261	8.19242e-08	MS	Nerves	No	0.0984592	0.0699565	1.10347	0.962082	1.26563	0.159299	No
ANAPC15	lof	0.0001	8.73971e-07	0.246205	0.0713997	0.000564202	1.27916	1.11211	1.4713	1.5815e-06	Myositis	Musculoskeletal	No	0.479745	0.356622	1.61566	0.803134	3.25022	0.178546	No
ENSG00000288473	lof	0.0001	2.75076e-07	0.0799211	0.0339008	0.0183983	1.0832	1.01357	1.15762	9.90612e-07	NV	Musculoskeletal	No	/	/	/	/	/	/	Not found
GCAT	lof	0.0001	7.16327e-07	0.241828	0.101517	0.0172122	1.27358	1.04379	1.55395	2.47263e-06	Narcolepsy	Nerves	No	0.841458	0.357401	2.31975	1.15137	4.67376	0.0185537	No
MFNG	lof	0.0001	1.19311e-07	0.23395	0.100205	0.0195585	1.26358	1.03826	1.5378	4.429e-07	Narcolepsy	Nerves	No	0.94912	0.530371	2.58344	0.913559	7.30564	0.0735275	No
RRP7A	missense;lof	0.0001	2.67387e-07	0.175112	0.0635669	0.00587332	1.19138	1.05182	1.34946	7.57725e-07	Narcolepsy	Nerves	No	0.420624	0.194547	1.52291	1.04009	2.22985	0.0306133	No
	missense;lof	0.001	2.54436e-10	0.130427	0.0570073	0.0221438	1.13931	1.01887	1.274	1.18479e-09	Narcolepsy	Nerves
CBLB	lof	1e-05	2.05713e-08	0.217659	0.0388182	2.05713e-08	1.24316	1.15209	1.34144	2.05713e-08	PA	Hematopoietic	No	0.0820885	0.0266556	1.08555	1.03029	1.14377	0.00207276	No
	lof	0.0001	1.10623e-07	0.197347	0.0371766	1.10623e-07	1.21817	1.13256	1.31024	1.10623e-07	PA	Hematopoietic
	missense;lof	1e-05	1.21704e-06	0.11151	0.0229783	1.21704e-06	1.11797	1.06873	1.16947	1.21704e-06	PA	Hematopoietic
KLK1	lof	0.0001	8.24882e-07	0.106693	0.0425004	0.0120591	1.11259	1.02367	1.20924	1.88676e-06	PA	Hematopoietic	No	0.0588567	0.0281588	1.06062	1.00367	1.12081	0.0366024	No
UBTD1	lof	0.0001	3.75773e-07	0.19313	0.0451897	1.92196e-05	1.21304	1.11022	1.32538	3.75934e-07	PA	Hematopoietic	No	0.0603932	0.0271717	1.06225	1.00716	1.12036	0.0262392	No
AKR1C1	lof	0.0001	5.17407e-08	0.173737	0.0618133	0.00494381	1.18974	1.05399	1.34298	1.17218e-07	PBC	Digestive	No	0.144332	0.0864878	1.15527	0.97513	1.36868	0.0951525	No
C17orf53	missense;lof	0.0001	4.991e-10	0.121569	0.0552598	0.0278098	1.12927	1.01335	1.25845	3.4937e-09	PBC	Digestive	No	0.272912	0.213831	1.31378	0.863988	1.99775	0.201851	No
	missense;lof	0.001	5.16558e-10	0.111538	0.05429	0.039928	1.118	1.00514	1.24352	3.61591e-09	PBC	Digestive
CA4	missense;lof	0.001	1.59971e-06	0.119444	0.0551204	0.0302371	1.12687	1.01147	1.25543	4.59164e-06	PBC	Digestive	No	0.149314	0.0927253	1.16104	0.968093	1.39244	0.107336	No
CEP43	lof	0.0001	2.05425e-07	0.197426	0.0650053	0.00238881	1.21826	1.07253	1.3838	5.52648e-07	PBC	Digestive	No	/	/	/	/	/	/	Not found
CREB3L3	lof	0.0001	3.03181e-08	0.146037	0.0582043	0.0121061	1.15724	1.03247	1.29708	9.09543e-08	PBC	Digestive	No	0.125388	0.0845298	1.13359	0.96051	1.33785	0.137978	No
	missense;lof	0.0001	2.45298e-06	0.121427	0.0616993	0.0490621	1.12911	1.0005	1.27425	5.38213e-06	PBC	Digestive
ETV7	missense;lof	0.001	8.2736e-07	0.107731	0.0543814	0.047588	1.11375	1.00114	1.23902	2.69171e-06	PBC	Digestive	No	0.681208	0.1844	1.97626	1.37683	2.83667	0.000220597	Yes
GPR151	lof	0.0001	8.17074e-07	0.140216	0.0576367	0.0149845	1.15052	1.02762	1.28812	2.29033e-06	PBC	Digestive	No	0.256217	0.142754	1.29203	0.976695	1.70918	0.0726842	No
MRPL18	lof	0.0001	1.46401e-10	0.239079	0.070473	0.000692591	1.27008	1.10622	1.45821	8.25253e-10	PBC	Digestive	No	0.149916	0.0815962	1.16174	0.990037	1.36321	0.0661668	No
PHACTR1	lof	0.0001	1.38098e-08	0.166375	0.0608683	0.00626899	1.18102	1.0482	1.33066	3.8855e-08	PBC	Digestive	No	0.278753	0.086785	1.32148	1.11478	1.56651	0.00131817	Yes
	lof	0.001	1.05924e-06	0.142678	0.0577832	0.013542	1.15336	1.02986	1.29167	1.69166e-06	PBC	Digestive
C6orf58	lof	0.0001	2.92934e-07	0.0602742	0.0260537	0.0206976	1.06213	1.00925	1.11777	9.78275e-07	Psoriasis	Dermatologic	No	0.0877805	0.0322125	1.09175	1.02495	1.1629	0.00642939	No
IFIH1	lof	0.01	1.01685e-06	-0.0131	0.00238208	3.44071e-08	0.986985	0.982388	0.991604	4.14463e-08	Psoriasis	Dermatologic	Yes	-0.354189	0.0629175	0.701742	0.620328	0.793842	1.81e-08	Yes
	missense;lof	0.01	1.2111e-06	-0.01	0.00189015	2.42897e-07	0.99005	0.986389	0.993724	1.07636e-07	Psoriasis	Dermatologic
EXTL3	lof	0.001	1.45582e-06	0.0702038	0.0166797	2.56576e-05	1.07273	1.03822	1.10838	1.92061e-06	RF	Cardiovascular	No	0.133678	0.0503109	1.14302	1.03569	1.26148	0.00788297	No
C1orf109	lof	0.0001	2.16581e-06	0.133876	0.0566367	0.0180899	1.14325	1.02313	1.27747	5.58123e-06	SLE	Dermatologic	No	1.0966	0.438799	2.99397	1.26688	7.07556	0.0124515	No
	missense;lof	0.0001	2.11959e-06	0.124937	0.0556035	0.0246451	1.13308	1.01608	1.26354	5.62955e-06	SLE	Dermatologic
CAPN9	lof	0.0001	1.52449e-06	0.0884369	0.0507383	0.0813334	1.09247	0.98905	1.20669	4.22453e-06	SLE	Dermatologic	No	0.299663	0.100106	1.3494	1.109	1.64193	0.00275842	No
CSNK2A1	lof	1e-05	9.1123e-07	0.325166	0.0662267	9.1123e-07	1.38426	1.21575	1.57613	9.1123e-07	SLE	Dermatologic	No	0.500367	0.199714	1.64933	1.11508	2.43953	0.0122309	No
	lof	0.0001	4.4227e-08	0.228664	0.0562476	4.79678e-05	1.25692	1.12572	1.40342	1.65274e-07	SLE	Dermatologic
ENSG00000244255	lof	0.0001	1.38533e-07	0.146327	0.0360499	4.92836e-05	1.15757	1.07861	1.24232	1.36177e-07	SLE	Dermatologic	No	/	/	/	/	/	/	Not found
LYG1	missense;lof	0.0001	5.90957e-08	0.149098	0.0487873	0.00224242	1.16079	1.05493	1.27727	1.51516e-07	SLE	Dermatologic	No	/	/	/	/	/	/	Not found
UGT1A5	lof	0.0001	7.1887e-07	0.173188	0.0617602	0.00504402	1.18909	1.05352	1.3421	1.81345e-06	SLE	Dermatologic	No	/	/	/	/	/	/	Not found
CLEC4C	lof	0.0001	6.67021e-07	0.100064	0.0418332	0.0167578	1.10524	1.01824	1.19968	1.99166e-06	Sarcoidosis	Hematopoietic	No	0.1499	0.0814247	1.16172	0.990354	1.36273	0.0656281	No
COMMD3	lof	0.0001	1.73777e-08	0.131915	0.0343443	0.000122556	1.14101	1.06673	1.22046	6.57604e-09	Sarcoidosis	Hematopoietic	No	0.285999	0.088929	1.33109	1.11818	1.58455	0.00129975	Yes
GSTM5	lof	0.0001	2.98209e-08	0.117716	0.0436326	0.00697823	1.12492	1.03272	1.22536	6.36381e-08	Sarcoidosis	Hematopoietic	No	0.228706	0.0711216	1.25697	1.09342	1.44499	0.00130125	Yes
	lof	0.001	1.59037e-06	0.0920495	0.0411135	0.0251615	1.09642	1.01153	1.18843	2.93687e-06	Sarcoidosis	Hematopoietic
TMEM52B	lof	0.0001	7.38323e-07	0.129862	0.0562254	0.020906	1.13867	1.01986	1.27133	2.48568e-06	Sarcoidosis	Hematopoietic	No	0.269815	0.105676	1.30972	1.0647	1.61114	0.0106731	No
UCMA	missense;lof	0.0001	2.0321e-08	0.0882653	0.0305112	0.00381722	1.09228	1.02887	1.15959	6.09629e-08	Sarcoidosis	Hematopoietic	No	0.294054	0.0958202	1.34186	1.1121	1.61909	0.00214912	No
	missense;lof	0.001	2.97804e-07	0.0767213	0.0245463	0.00177458	1.07974	1.02902	1.13296	1.13446e-06	Sarcoidosis	Hematopoietic
CD7	missense;lof	0.001	5.15053e-07	0.0950652	0.0414132	0.0217027	1.09973	1.01399	1.19272	1.5351e-06	Sicca	Musculoskeletal	No	0.280623	0.12141	1.32395	1.04358	1.67965	0.0208123	No
MUC17	lof	1e-05	1.77869e-06	0.144998	0.0303529	1.77869e-06	1.15604	1.08927	1.2269	1.77869e-06	Sicca	Musculoskeletal	No	0.245122	0.109455	1.27778	1.03106	1.58353	0.0251246	No
PINK1	lof	0.001	3.08117e-07	0.0930428	0.0411557	0.0237746	1.09751	1.01245	1.18971	4.93269e-07	Sicca	Musculoskeletal	No	0.0795762	0.0301794	1.08283	1.02063	1.14881	0.00836989	No
ATP8B3	lof	0.0001	4.87324e-07	0.0513571	0.0348988	0.141129	1.0527	0.9831	1.12722	1.70482e-06	Vitiligo	Dermatologic	No	0.554182	0.379654	1.74052	0.827009	3.66308	0.144372	No
PLK3	lof	0.0001	5.70296e-07	0.155232	0.0479396	0.00120342	1.16793	1.06319	1.28299	1.71089e-06	Vitiligo	Dermatologic	No	0.387307	0.376007	1.47301	0.704923	3.078	0.302985	No
WNT10A	lof	0.001	9.14263e-07	0.111665	0.0430147	0.00943236	1.11814	1.02773	1.21649	2.31996e-06	Vitiligo	Dermatologic	No	0.615232	0.253658	1.85009	1.12531	3.04165	0.0152901	No

## Sheet: Supplementary Data 3
Supplementary Data 3 Conditional analysis of exome-wide rare variants
SKAT P-values are two-sided and unadjusted. The significance threshold is set at 2.6e-6, corresponding to a P-value <0.05 following FDR correction for multiple comparisons (total number of genes * traits).
Gene	Disease	BETA	SE	P_SKAT	Type	Common rsID
ABCG2	Gout	0.0340904	0.00442415	5.3861e-08	pLOF+pmis/R	rs62294282，rs112756483，rs6849273，rs6814556，rs144431047，rs1519095，rs80204783
DXO	Coeliec	0.0696724	0.0292297	1.4024e-07	pLOF/R	rs3132514，rs3130931，rs143543919，rs115513668
ENSG00000244255	SLE	0.183886	0.0513249	0.00033995	pLOF/UR	chr6:31793526:AT:A
FLG	AD	0.0129588	0.00202608	8.78198e-06	pLOF/R	rs572826571
SLC22A11	Gout	0.0143094	0.00401737	0.000451602	pLOF/R	rs11605121，rs117945386
ZNF311	Diabetes	0.0675392	0.0261302	1.9171e-05	pLOF/UR	rs9258375，rs115069698
Note: Only these above six genes had nearby common SNPs identified by GWAS; and after adjusting for the nearby common SNPs, the P values were still significant

## Sheet: Supplementary Data 4
Supplementary Data 4 Multi-ancestry exome-wide rare variant analysis (P < 0.05)
SKAT P-values are two-sided and unadjusted.
Asian population									Black population
Gene	Disease	OR	LCI	UCI	P_SKAT	Type	Replication of White population		Gene	Disease	OR	LCI	UCI	P_SKAT	Type	Replication of White population
ATP8B3	RF	1.09374	1.05947	1.12912	0.0118654	pLOF/UR	No		CALHM6	Lichen	1.3846	1.276	1.50246	6.78613e-05	pLOF/R	No
CAPN9	RF	1.07286	1.04073	1.10599	0.0207202	pLOF+pmis/UR	No		C1orf109	AD	1.27368	1.18655	1.3672	0.000640327	pLOF/UR	No
DHX36	RF	1.08993	1.0513	1.12998	0.00106319	pLOF+pmis/UR	No		UGT1A5	Scleroderma	1.60107	1.39417	1.83867	0.000670033	pLOF+pmis/R	No
DNAAF8	RF	1.18791	1.08817	1.2968	0.0495934	pLOF/UR	No		ZNF266	NV	1.26315	1.17454	1.35845	0.000835242	pLOF/R	No
GSTM5	RF	1.12772	1.06594	1.19307	0.00622205	pLOF/UR	No		MFNG	MG	1.51134	1.32439	1.7247	0.00119826	pLOF+pmis/R	No
MFNG	RF	1.13634	1.08509	1.19002	0.00561437	pLOF+pmis/UR	No		FLG	AA	1.234	1.15208	1.32175	0.00220724	pLOF/UR	No
MRPL18	RF	1.22485	1.11266	1.34836	0.0347545	pLOF+pmis/UR	No		PDCD2	PA	1.47396	1.29811	1.67363	0.00226078	pLOF/R	No
MTG2	RF	1.10006	1.04984	1.15267	0.0412416	pLOF+pmis/UR	No		TMPPE	SLE	1.14343	1.08944	1.20011	0.00251226	pLOF+pmis/R	No
PDLIM3	RF	1.19275	1.09184	1.30297	0.0461456	pLOF/UR	No		IL18BP	Asthma	1.15466	1.10091	1.21103	0.00255232	pLOF/UR	No
PINK1	RF	1.22889	1.11914	1.3494	0.0275745	pLOF/UR	No		FLG	MG	1.22389	1.13525	1.31944	0.0027235	pLOF/R	No
SLC37A2	RF	1.23866	1.15724	1.32581	0.00164505	pLOF/UR	No		CCT6B	Graves	1.22138	1.14151	1.30685	0.00310804	pLOF+pmis/R	No
SSR1	RF	1.19702	1.09508	1.30845	0.0433369	pLOF+pmis/UR	No		GCAT	Crohn	1.08584	1.0493	1.12365	0.00323616	pLOF+pmis/R	No
STAT5B	RF	1.21275	1.10312	1.33328	0.0417644	pLOF+pmis/UR	No		DNASE1L2	Crohn	1.4109	1.2539	1.58756	0.00352383	pLOF+pmis/UR	No
TET2	RF	1.16686	1.1112	1.22531	0.0015923	pLOF/UR	No		CD1D	NV	1.41595	1.25616	1.59607	0.00367749	pLOF/R	No
UBTD1	RF	1.13533	1.08424	1.18883	0.00584485	pLOF+pmis/UR	No		PINK1	AD	1.20077	1.12735	1.27896	0.0037302	pLOF/UR	No
VEGFA	RF	1.23011	1.11996	1.35109	0.0272684	pLOF/UR	No		ETV7	Sicca	1.41506	1.25539	1.59502	0.00373326	pLOF/R	No
EFCAB12	AA	1.22942	1.11473	1.35591	0.0349382	pLOF/UR	No		ATP6V1C2	RF	1.09008	1.05572	1.12556	0.0037711	pLOF+pmis/R	No
KLHDC7A	AA	1.21066	1.10287	1.32898	0.0260615	pLOF/UR	No		COMMD3	Sicca	1.40279	1.24629	1.57895	0.00422078	pLOF+pmis/R	No
MED13	AA	1.24657	1.12838	1.37713	0.0269241	pLOF+pmis/UR	No		LYG1	Psoriatic	1.39191	1.23982	1.56265	0.00426647	pLOF/UR	No
MUC17	AA	1.01772	0.98412	1.05247	0.0478715	pLOF/UR	No		CCT6B	AR	1.0965	1.06127	1.13291	0.00479604	pLOF+pmis/R	No
OR5A1	AA	1.33692	1.19736	1.49275	0.00844512	pLOF+pmis/UR	Yes		PDLIM3	Graves	1.38939	1.23645	1.56125	0.00480207	pLOF+pmis/UR	No
TBX10	AA	1.31847	1.18335	1.46902	0.0105573	pLOF/UR	No		OR5A1	OA	1.07421	1.04662	1.10253	0.00485105	pLOF/R	No
VEGFA	AA	1.23788	1.1216	1.36622	0.0305159	pLOF/UR	No		ATP8B3	MS	1.3825	1.23077	1.55294	0.00533518	pLOF/UR	No
ATP8B3	ACD	1.14934	1.05849	1.24799	0.0300673	pLOF/UR	No		VEGFA	NV	1.37836	1.22764	1.5476	0.00558888	pLOF+pmis/UR	No
SLC37A2	ACD	1.47307	1.29905	1.67041	0.00206179	pLOF/UR	No		OR5A1	Gout	1.07377	1.04576	1.10253	0.00634469	pLOF/R	No
VEGFA	ACD	1.22706	1.14672	1.31303	0.00251349	pLOF+pmis/UR	No		PDCD2	MS	1.36939	1.22019	1.53683	0.00642643	pLOF+pmis/UR	No
AKR1C1	AD	1.04642	1.02115	1.07231	0.0276222	pLOF/UR	No		EXTL3	MS	1.3662	1.21782	1.53265	0.00664736	pLOF+pmis/UR	No
CFAP410	AD	1.15646	1.08998	1.227	0.0140754	pLOF+pmis/UR	No		MTG2	Vitiligo	1.36285	1.2158	1.52769	0.00670053	pLOF+pmis/UR	No
DHX36	AD	1.11021	1.06957	1.15239	0.00505376	pLOF+pmis/UR	No		SLC17A4	PA	1.34598	1.20237	1.50674	0.00688851	pLOF/R	No
GPR151	AD	1.02621	0.99578	1.05756	0.0454418	pLOF/UR	No		C17orf53	Graves	1.35547	1.21116	1.51697	0.00689398	pLOF+pmis/UR	No
IL18BP	AD	1.14426	1.07983	1.21254	0.0200625	pLOF+pmis/UR	No		ZNF266	RF	1.18307	1.1112	1.25959	0.00731231	pLOF/R	No
PSMB9	AD	0.950969	0.929804	0.972616	0.0403112	pLOF+pmis/UR	No		CFAP410	AA	1.35369	1.20912	1.51556	0.00733498	pLOF+pmis/R	No
UCMA	AD	1.18662	1.11726	1.26029	0.00449702	pLOF+pmis/UR	No		STAT5B	Crohn	1.34807	1.2052	1.50788	0.00767643	pLOF+pmis/UR	No
VEGFA	AD	1.09274	1.06142	1.12499	0.00229191	pLOF+pmis/UR	No		TET2	AA	1.33523	1.19785	1.48837	0.00775193	pLOF/UR	No
EFCAB12	AU	1.08751	1.03544	1.14219	0.012713	pLOF+pmis/UR	No		PGPEP1L	Lichen	1.34432	1.20278	1.5025	0.00782064	pLOF/R	No
FLG	AU	1.06072	1.03505	1.08702	0.00763361	pLOF/UR	No		CHI3L1	Lichen	1.33169	1.19523	1.48372	0.00805893	pLOF/UR	No
KLHDC7A	AU	1.27351	1.14948	1.41091	0.0182921	pLOF+pmis/UR	No		UCMA	Bullouse	1.34039	1.19995	1.49728	0.00812498	pLOF/R	No
MFNG	AU	1.27671	1.15202	1.4149	0.0174505	pLOF+pmis/UR	No		DNAAF8	Sicca	1.18221	1.10707	1.26245	0.00856815	pLOF/R	No
TET2	AU	1.24693	1.12885	1.37736	0.0265384	pLOF/UR	No		COMMD3	SLE	1.33623	1.19656	1.4922	0.0086522	pLOF+pmis/R	No
VEGFA	AU	1.21731	1.10579	1.34008	0.0406948	pLOF/UR	No		TSHR	Lichen	1.32398	1.18941	1.47379	0.00884008	pLOF+pmis/UR	No
DXO	Bullouse	1.30563	1.17591	1.44967	0.0108214	pLOF/UR	No		CREB3L3	OA	1.17104	1.10198	1.24442	0.00938365	pLOF/R	No
MTG2	Bullouse	1.23189	1.11519	1.36082	0.0361396	pLOF+pmis/UR	No		TBX10	PA	1.24001	1.12473	1.36711	0.0103394	pLOF+pmis/R	No
RNASEH1	Bullouse	1.26405	1.14217	1.39892	0.0208241	pLOF+pmis/UR	No		CBLB	Sicca	1.32174	1.18522	1.47399	0.0105061	pLOF+pmis/UR	No
SEC14L3	Bullouse	1.218	1.10659	1.34061	0.0397857	pLOF+pmis/UR	No		OR5A1	Bullouse	1.3171	1.18229	1.46728	0.0107482	pLOF+pmis/UR	No
SLC37A2	Bullouse	1.09066	1.03851	1.14544	0.0192925	pLOF+pmis/UR	No		FBLIM1	PR	1.31695	1.18189	1.46745	0.010944	pLOF/R	No
WNT10A	Bullouse	1.24615	1.1286	1.37593	0.0263496	pLOF+pmis/UR	No		IFIH1	Narcolepsy	1.15881	1.06112	1.2655	0.0112909	pLOF+pmis/R	No
AKR1C1	Lichen	1.00826	0.983559	1.03358	0.0472178	pLOF+pmis/UR	No		WNT10A	Sicca	1.31337	1.17938	1.46259	0.0113019	pLOF+pmis/UR	No
MFNG	Lichen	1.19099	1.11833	1.26836	0.00548886	pLOF+pmis/UR	No		MFNG	Graves	1.29976	1.17149	1.44207	0.011623	pLOF/UR	No
MUC17	Lichen	1.07494	1.04463	1.10613	0.0181155	pLOF/UR	No		SLC17A4	AA	1.31368	1.17876	1.46403	0.0118123	pLOF+pmis/R	No
PRR13	Lichen	1.21763	1.11074	1.3348	0.0320995	pLOF/UR	No		SLC37A2	Graves	1.30495	1.17324	1.45145	0.0123631	pLOF+pmis/UR	No
SLC37A2	Lichen	1.22014	1.10892	1.34252	0.0373699	pLOF/UR	No		ENSG00000244255	Bullouse	1.30266	1.17156	1.44843	0.012679	pLOF/R	No
ATP6V1C2	Psoriasis	1.01893	0.99066	1.048	0.0324442	pLOF+pmis/UR	No		CHI3L1	RF	1.16199	1.09405	1.23415	0.0127101	pLOF+pmis/UR	No
CALHM6	Psoriasis	1.19945	1.09701	1.31147	0.0416421	pLOF+pmis/UR	No		CREB3L3	AA	1.30312	1.17138	1.44969	0.0129872	pLOF/R	No
CAPN9	Psoriasis	1.06883	1.03725	1.10138	0.0264697	pLOF+pmis/UR	No		GPR151	Hypothyroidism	1.10146	1.05448	1.15054	0.0130824	pLOF+pmis/R	No
EXTL3	Psoriasis	1.20857	1.10396	1.32309	0.0363983	pLOF/UR	No		TBX10	Vitiligo	1.19806	1.09411	1.3119	0.0131625	pLOF+pmis/R	No
OR5A1	Psoriasis	1.20104	1.09415	1.31837	0.0493681	pLOF+pmis/UR	No		MFNG	Coeliac	1.3076	1.17334	1.45722	0.0133055	pLOF+pmis/UR	No
OR6M1	Psoriasis	1.06388	1.03289	1.0958	0.012394	pLOF/UR	No		FLG	PA	1.30959	1.17431	1.46047	0.0133759	pLOF/UR	No
PDCD2	Psoriasis	1.17259	1.10345	1.24607	0.0087976	pLOF+pmis/UR	No		DNAAF8	Lichen	1.29709	1.16746	1.44111	0.0134904	pLOF/UR	No
PHACTR1	Psoriasis	1.14631	1.10084	1.19365	0.000741482	pLOF/UR	No		SEC14L3	AU	1.24711	1.12204	1.38613	0.0136502	pLOF/R	No
PINK1	Psoriasis	1.16546	1.09745	1.23767	0.0108756	pLOF+pmis/UR	No		LYG1	Psoriasis	1.28377	1.15979	1.421	0.0139113	pLOF/UR	No
SEC14L3	Psoriasis	1.20135	1.09445	1.31869	0.0490136	pLOF/UR	No		FLG	AD	1.03311	1.01662	1.04987	0.0141511	pLOF/R	Yes
SLC2A7	Psoriasis	1.04398	1.02704	1.0612	0.000989483	pLOF+pmis/UR	No		PSMB9	Psoriasis	1.28241	1.15866	1.41937	0.0142346	pLOF+pmis/UR	No
TMEM52B	Psoriasis	1.14893	1.08374	1.21804	0.0174644	pLOF+pmis/UR	No		PECR	Psoriatic	1.32185	1.17937	1.48155	0.0144266	pLOF+pmis/R	No
TMPPE	Psoriasis	1.23252	1.12185	1.35412	0.0262807	pLOF/UR	No		CREB3L3	Myositis	1.29376	1.16433	1.43758	0.0145513	pLOF/R	No
CCT6B	SLE	1.22016	1.10751	1.34428	0.039967	pLOF+pmis/UR	No		PECR	Sicca	1.29283	1.16365	1.43635	0.0146989	pLOF+pmis/UR	No
CHI3L1	SLE	1.3148	1.18073	1.46409	0.0109348	pLOF+pmis/UR	No		GSTM5	SLE	1.27808	1.15546	1.41371	0.0149876	pLOF/UR	No
CREB3L3	SLE	1.33223	1.19357	1.48699	0.00905247	pLOF+pmis/UR	No		MTG2	Gout	1.10103	1.06534	1.13791	0.015268	pLOF+pmis/R	Yes
EXTL3	SLE	1.21601	1.13825	1.29909	0.00308326	pLOF+pmis/UR	No		ATP6V1C2	AA	1.14275	1.07792	1.21148	0.0152744	pLOF+pmis/R	No
FLG	SLE	1.03583	1.00848	1.06391	0.0342377	pLOF/UR	No		OR5A1	Diabetes	1.27248	1.15143	1.40625	0.015924	pLOF/R	No
ABCG2	Scleroderma	1.22791	1.1477	1.31372	0.00236973	pLOF+pmis/UR	No		TET2	Hypothyroidism	1.27138	1.15062	1.40482	0.0161364	pLOF/UR	No
ATP6V1C2	Scleroderma	1.35094	1.20952	1.50889	0.0065212	pLOF/UR	No		AJAP1	Lichen	1.2841	1.15712	1.42502	0.0163254	pLOF+pmis/R	No
DNASE1L2	Scleroderma	1.25375	1.13498	1.38493	0.0130631	pLOF/UR	No		RRP7A	Gout	1.15187	1.08577	1.222	0.016739	pLOF/R	No
GPR151	Scleroderma	1.16039	1.06633	1.26274	0.0305604	pLOF/UR	No		ATP8B3	Psoriasis	1.28174	1.15541	1.42188	0.0167476	pLOF/UR	No
KLK1	Scleroderma	1.22658	1.11303	1.35172	0.0317557	pLOF/UR	No		SLC37A2	SLE	1.27509	1.15079	1.41282	0.0178227	pLOF+pmis/UR	No
OR5A1	Scleroderma	1.23661	1.12111	1.36402	0.0303257	pLOF/UR	No		CSNK2A1	Psoriasis	1.26404	1.14496	1.39551	0.0178816	pLOF/R	No
SLC17A4	Scleroderma	1.30785	1.17765	1.45246	0.0104896	pLOF/UR	No		CREB3L3	AR	1.14809	1.08296	1.21714	0.0180478	pLOF/R	No
WNT10A	Scleroderma	1.0461	1.01058	1.08286	0.00606439	pLOF+pmis/UR	No		DXO	Psoriasis	1.27695	1.15149	1.41608	0.0180831	pLOF/R	No
C17orf53	Vitiligo	1.26649	1.14695	1.39848	0.0171749	pLOF+pmis/UR	No		MED13	AU	1.24263	1.12356	1.37433	0.0184992	pLOF+pmis/R	No
CA4	Vitiligo	1.22128	1.10945	1.34439	0.0373824	pLOF+pmis/UR	No		SLC17A4	AS	1.24934	1.12961	1.38175	0.0189635	pLOF/R	No
CCT6B	Vitiligo	1.1139	1.06704	1.16281	0.0153472	pLOF+pmis/UR	No		ZNF266	AU	1.25595	1.13278	1.39251	0.0195703	pLOF/R	No
DHX36	Vitiligo	1.22135	1.10897	1.34511	0.0383057	pLOF+pmis/UR	No		CIITA	Diabetes	1.25519	1.13863	1.38368	0.0196954	pLOF/UR	No
OR6M1	Vitiligo	1.2166	1.10581	1.3385	0.040042	pLOF/UR	No		ATP8B3	Graves	1.26775	1.14488	1.40381	0.0199558	pLOF/UR	No
TERB2	Vitiligo	1.23949	1.12684	1.3634	0.0242374	pLOF+pmis/UR	No		KLHDC7A	Asthma	1.08924	1.04987	1.13008	0.0202274	pLOF/R	No
GCAT	ADGC	1.34313	1.19617	1.50815	0.0109023	pLOF+pmis/UR	No		SLC2A7	RF	1.26539	1.14337	1.40043	0.0202672	pLOF/UR	No
SLC2A7	ADGC	1.09467	1.01848	1.17656	0.0430116	pLOF+pmis/UR	Yes		GPR151	Diabetes	1.1457	1.08029	1.21506	0.0206783	pLOF+pmis/UR	No
AJAP1	Coeliac	1.15622	1.05997	1.26121	0.0228724	pLOF+pmis/UR	No		ZNF266	Gout	1.08454	1.05361	1.11637	0.0209056	pLOF/R	No
C17orf53	Coeliac	1.19654	1.09122	1.31201	0.0371898	pLOF+pmis/UR	No		CLEC4C	Coeliac	1.27214	1.14463	1.41385	0.0216126	pLOF/R	No
CALHM6	Coeliac	1.20359	1.09623	1.32146	0.038713	pLOF+pmis/UR	No		PRSS36	AR	1.14196	1.07774	1.21	0.0218126	pLOF/R	No
DXO	Coeliac	1.23828	1.12125	1.36754	0.031345	pLOF+pmis/UR	Yes		CCT6B	Asthma	1.00881	0.992182	1.02571	0.0218807	pLOF+pmis/R	No
PECR	Coeliac	1.13764	1.04969	1.23295	0.0461302	pLOF+pmis/UR	Yes		CAPN9	Psoriasis	1.24781	1.13293	1.37433	0.0218938	pLOF/UR	No
ACCSL	Crohn	1.28217	1.15624	1.42182	0.0162059	pLOF+pmis/UR	No		TET2	Asthma	1.13568	1.07412	1.20077	0.0224311	pLOF/UR	No
CEP43	Crohn	1.31661	1.18402	1.46404	0.00955724	pLOF/UR	No		DXO	Graves	1.25992	1.13861	1.39415	0.0224792	pLOF/R	No
GCAT	Crohn	1.26673	1.14713	1.3988	0.0171235	pLOF/UR	No		AKR1C1	Gout	1.2429	1.1294	1.3678	0.0231628	pLOF+pmis/UR	No
IL18BP	Crohn	1.3201	1.18482	1.47084	0.0102146	pLOF/UR	Yes		KLHDC7A	RF	1.2552	1.13526	1.38781	0.0236252	pLOF/R	No
SLC2A7	Crohn	1.10642	1.05916	1.15579	0.00795106	pLOF+pmis/UR	No		MUC17	AA	1.26369	1.13953	1.40137	0.0236318	pLOF/R	No
SLC37A2	Crohn	1.30894	1.17636	1.45646	0.0117032	pLOF/UR	No		EFCAB12	Hypothyroidism	1.2541	1.13439	1.38643	0.0240091	pLOF/R	No
AJAP1	UC	1.21874	1.10794	1.34063	0.0379516	pLOF+pmis/UR	No		PHACTR1	Diabetes	1.25184	1.13322	1.38288	0.0240575	pLOF/R	No
ATP6V1C2	UC	1.27241	1.14898	1.40911	0.0182306	pLOF/UR	No		PINK1	OA	1.13868	1.07493	1.20622	0.0241889	pLOF+pmis/UR	No
ENSG00000244255	UC	1.25596	1.13661	1.38784	0.0224651	pLOF/UR	No		AKR1C1	SLE	1.23899	1.1265	1.36271	0.0243594	pLOF+pmis/UR	No
LYG1	UC	1.13675	1.07563	1.20134	0.00252116	pLOF+pmis/UR	No		EXTL3	AD	1.10449	1.05677	1.15437	0.0244415	pLOF+pmis/R	No
MFNG	UC	1.20719	1.09878	1.32631	0.0453928	pLOF+pmis/UR	No		TBX10	Diabetes	1.25038	1.13199	1.38116	0.0246876	pLOF+pmis/UR	Yes
OR5A1	UC	1.24477	1.13257	1.36807	0.020449	pLOF/UR	No		ENSG00000288473	Diabetes	1.23708	1.12519	1.3601	0.0248156	pLOF/R	No
SEC14L3	UC	1.13551	1.0717	1.20313	0.0280096	pLOF/UR	No		CEP43	Myositis	1.25449	1.13375	1.38808	0.0250586	pLOF/R	No
SLC2A7	UC	1.2719	1.15199	1.4043	0.0151482	pLOF/UR	No		ABCG2	Psoriasis	1.24866	1.13047	1.3792	0.0255299	pLOF/UR	No
SLC37A2	UC	1.26137	1.14054	1.39499	0.0211093	pLOF/UR	No		IFIH1	PR	1.10046	1.04145	1.16282	0.0256056	pLOF/R	No
VN1R1	UC	1.25197	1.1377	1.37771	0.0188734	pLOF/UR	No		CREB3L3	PR	1.22637	1.11271	1.35165	0.0260824	pLOF+pmis/R	No
WNT10A	UC	1.20468	1.09656	1.32345	0.047668	pLOF+pmis/UR	No		UCMA	Diabetes	1.24372	1.12703	1.37248	0.0268355	pLOF+pmis/UR	No
ACCSL	Diabetes	1.02379	0.998299	1.04994	0.0396035	pLOF+pmis/UR	No		FLG	Crohn	1.25138	1.13065	1.385	0.0270858	pLOF/UR	No
CCT6B	Diabetes	1.0497	1.03002	1.06977	0.0387533	pLOF+pmis/UR	No		EXTL3	Asthma	1.07256	1.03905	1.10715	0.0273075	pLOF+pmis/UR	No
CD7	Diabetes	1.26188	1.14499	1.3907	0.0167176	pLOF+pmis/UR	No		AKR1C1	Diabetes	1.22882	1.11893	1.3495	0.027835	pLOF+pmis/UR	No
CEP43	Diabetes	1.20387	1.10033	1.31714	0.0390858	pLOF/UR	No		SLC2A7	PR	1.25162	1.13017	1.38611	0.0278824	pLOF/R	No
CFAP410	Diabetes	1.1974	1.12374	1.27589	0.00454866	pLOF+pmis/UR	No		DNASE1L2	OA	1.22776	1.11826	1.34798	0.0280594	pLOF+pmis/UR	No
CREB3L3	Diabetes	1.22365	1.11515	1.34271	0.0297231	pLOF/UR	No		PDCD2	Bullouse	1.24428	1.12637	1.37453	0.0281434	pLOF/R	No
FBLIM1	Diabetes	1.09688	1.05009	1.14576	0.0338985	pLOF+pmis/UR	No		MFNG	Hypothyroidism	1.22289	1.11452	1.34181	0.0301313	pLOF/UR	No
MFNG	Diabetes	1.18866	1.11629	1.26573	0.00593935	pLOF/UR	No		CBLB	PA	1.24987	1.12764	1.38536	0.0302223	pLOF+pmis/UR	Yes
PINK1	Diabetes	1.21067	1.10553	1.3258	0.0353431	pLOF/UR	No		CHI3L1	Gout	1.22173	1.11376	1.34016	0.0304273	pLOF/UR	No
SLC2A7	Diabetes	1.17733	1.10723	1.25188	0.00783324	pLOF/UR	No		ACCSL	AR	1.1306	1.06813	1.19673	0.0308197	pLOF+pmis/R	No
TBX10	Diabetes	1.1851	1.12677	1.24645	0.000766368	pLOF+pmis/UR	Yes		SLC22A11	Lichen	1.23861	1.12174	1.36766	0.0308387	pLOF/R	No
ATP6V1C2	Graves	1.26822	1.14361	1.40642	0.0215954	pLOF+pmis/UR	Yes		GCAT	AU	1.25284	1.12829	1.39114	0.0313366	pLOF+pmis/R	No
ATP8B3	Graves	1.17152	1.07452	1.27726	0.0178562	pLOF/UR	No		FLG	MS	1.14143	1.08717	1.19839	0.0315401	pLOF/R	No
FLG	Graves	1.25787	1.13545	1.39349	0.0250519	pLOF/UR	No		CD1D	Gout	1.10154	1.04491	1.16124	0.0316478	pLOF/R	No
IL33	Graves	1.28804	1.16012	1.43006	0.0149693	pLOF/UR	No		RNASEH1	Hypothyroidism	1.23157	1.11714	1.35772	0.0326855	pLOF+pmis/R	No
LRRC74A	Graves	1.33006	1.19128	1.485	0.00964226	pLOF/UR	No		IFIH1	SLE	1.21615	1.10937	1.33321	0.0332233	pLOF/UR	No
MED13	Graves	1.25231	1.13263	1.38465	0.0251043	pLOF+pmis/UR	No		SEC14L3	MS	1.10511	1.03778	1.17682	0.0334698	pLOF+pmis/R	No
PDLIM3	Graves	1.36558	1.21827	1.53069	0.00633926	pLOF+pmis/UR	No		OR5A1	AR	1.05239	1.0266	1.07884	0.0334746	pLOF/R	No
SLC22A11	Graves	1.28636	1.15891	1.42783	0.0157977	pLOF/UR	No		ZNF311	AA	1.21448	1.10224	1.33814	0.0337643	pLOF/R	No
CD7	Hypothyroidism	1.18478	1.08983	1.288	0.0423777	pLOF+pmis/UR	No		CCT6B	OA	1.09647	1.04971	1.14531	0.0345837	pLOF+pmis/R	No
CFAP410	Hypothyroidism	1.09494	1.06044	1.13056	0.0155293	pLOF/UR	No		ATP8B3	AD	1.08567	1.05192	1.1205	0.0351707	pLOF/R	No
EFCAB12	Hypothyroidism	1.04347	1.02304	1.06431	0.01209	pLOF+pmis/UR	No		GPR151	Graves	1.22807	1.11387	1.35398	0.0353047	pLOF+pmis/UR	No
PDLIM3	Hypothyroidism	1.1362	1.07278	1.20337	0.0262016	pLOF+pmis/UR	No		IFIH1	Psoriatic	1.08924	1.0122	1.17214	0.0361187	pLOF+pmis/R	No
PHACTR1	Hypothyroidism	1.16618	1.09772	1.23892	0.0110555	pLOF+pmis/UR	No		SLC2A7	Sicca	1.2317	1.11504	1.36056	0.0362251	pLOF/R	No
PRSS36	Hypothyroidism	1.09737	1.05117	1.1456	0.0307613	pLOF/UR	No		SEC14L3	OA	1.0433	1.00778	1.08007	0.0362534	pLOF/R	No
SLC22A11	Hypothyroidism	1.13186	1.06906	1.19835	0.0300237	pLOF/UR	No		DNASE1L2	Diabetes	1.12797	1.06475	1.19494	0.0368188	pLOF+pmis/R	No
UGT1A5	Hypothyroidism	1.19487	1.09364	1.30546	0.0443129	pLOF/UR	No		CAPN9	Crohn	1.23041	1.11399	1.359	0.0369759	pLOF+pmis/UR	No
ABCG2	ID	1.13513	1.04975	1.22744	0.0345686	pLOF+pmis/UR	No		UGT1A5	Hypothyroidism	1.22132	1.10968	1.3442	0.0370067	pLOF+pmis/R	No
ATP8B3	PA	1.20789	1.09746	1.32945	0.0488541	pLOF+pmis/UR	No		PGPEP1L	Gout	1.22081	1.10932	1.34351	0.0372253	pLOF/R	No
CA4	PA	1.29086	1.16233	1.43361	0.0149243	pLOF+pmis/UR	No		VEGFA	Bullouse	1.18398	1.08203	1.29555	0.0376365	pLOF/R	No
CALR	PA	1.2635	1.14118	1.39894	0.0216198	pLOF+pmis/UR	No		MRPL18	AD	1.20544	1.10145	1.31925	0.0383484	pLOF/UR	No
CHI3L1	PA	1.17897	1.1091	1.25324	0.00075743	pLOF+pmis/UR	No		LYG1	OA	1.20452	1.10088	1.31792	0.0386265	pLOF/UR	No
FBLIM1	PA	1.3057	1.17331	1.45302	0.0125948	pLOF/UR	No		AKR1C1	OA	1.12377	1.06192	1.18922	0.0392832	pLOF+pmis/R	No
KLHDC9	PA	1.24812	1.13004	1.37854	0.0257447	pLOF/UR	No		TET2	AD	1.20284	1.09961	1.31576	0.0395632	pLOF/UR	No
MFNG	PA	1.32951	1.19153	1.48346	0.00934211	pLOF+pmis/UR	No		IFIH1	Bullouse	1.21949	1.10739	1.34294	0.0396028	pLOF+pmis/UR	No
PPP1R35	PA	1.31133	1.18012	1.45713	0.0101428	pLOF+pmis/UR	No		MED13	MS	1.18257	1.07892	1.29618	0.0398884	pLOF+pmis/R	No
STAT5B	PA	1.29828	1.16804	1.44305	0.0135379	pLOF+pmis/UR	No		ATP6V1C2	Hypothyroidism	1.21623	1.10537	1.33821	0.0405469	pLOF+pmis/UR	No
UGT1A5	PA	1.34879	1.20629	1.50813	0.0073701	pLOF+pmis/UR	No		LRRC74A	AD	1.11714	1.05827	1.17928	0.0407262	pLOF/R	No
AKR1C1	AS	1.14592	1.08133	1.21436	0.0170945	pLOF+pmis/UR	No		ETV7	SLE	1.17206	1.07352	1.27965	0.0421506	pLOF+pmis/R	No
DNAAF8	AS	1.26591	1.14293	1.40211	0.0170043	pLOF/UR	No		CAPN9	Asthma	0.996589	0.985351	1.00795	0.0431422	pLOF/R	No
FBLIM1	AS	1.23226	1.11541	1.36135	0.0360519	pLOF+pmis/UR	No		MED13	Crohn	1.11755	1.03616	1.20534	0.0434131	pLOF+pmis/R	No
FLG	AS	1.09446	1.03431	1.15812	0.0320856	pLOF/UR	No		MUC17	Lichen	1.21819	1.1046	1.34346	0.0437681	pLOF/R	No
IL18BP	AS	1.28807	1.15962	1.43076	0.0159692	pLOF/UR	No		MFNG	Bullouse	1.21505	1.10301	1.33848	0.0440779	pLOF+pmis/R	No
PDCD2	AS	1.37028	1.22203	1.53651	0.00593753	pLOF+pmis/UR	Yes		MED13	PR	1.18844	1.08214	1.30518	0.0441967	pLOF+pmis/R	No
SLC37A2	AS	1.09591	1.02185	1.17534	0.0461668	pLOF+pmis/UR	No		IFIH1	Psoriasis	1.05485	1.02896	1.0814	0.0446316	pLOF+pmis/R	Yes
TET2	AS	1.42006	1.25958	1.60098	0.00345008	pLOF/UR	No		PINK1	AR	1.11917	1.05813	1.18374	0.0447165	pLOF+pmis/UR	No
CFAP410	Behcet	1.57642	1.37349	1.80933	0.000951584	pLOF/UR	No		TSHR	Gout	1.20803	1.09928	1.32752	0.0451226	pLOF+pmis/R	No
ABCG2	Gout	1.16709	1.0984	1.24008	0.0108606	pLOF/UR	Yes		FLG	AS	1.19537	1.08476	1.31725	0.0452254	pLOF/R	No
C1orf109	Gout	1.18333	1.11188	1.25938	0.0068783	pLOF+pmis/UR	No		CAPN9	MS	1.22146	1.09845	1.35825	0.0453362	pLOF+pmis/R	No
CD28	Gout	1.20072	1.09806	1.31298	0.0406977	pLOF/UR	No		SEC14L3	Sicca	1.15818	1.05867	1.26703	0.0455675	pLOF/R	No
COMMD3	Gout	1.21239	1.09988	1.33642	0.0479963	pLOF+pmis/UR	No		FLG	Bullouse	1.22312	1.1057	1.35302	0.0459918	pLOF/UR	No
FBLIM1	Gout	1.11851	1.05749	1.18306	0.0459131	pLOF/UR	No		DHX36	OA	1.2057	1.09773	1.3243	0.0461628	pLOF+pmis/UR	No
GCAT	Gout	1.04574	1.02667	1.06516	0.0379896	pLOF+pmis/UR	No		CD1D	Psoriasis	1.1516	1.05904	1.25225	0.0464815	pLOF/R	No
KLHDC7A	Gout	1.09008	1.03612	1.14684	0.0458865	pLOF/UR	No		KLHDC9	Gout	1.21564	1.10173	1.34133	0.0471773	pLOF/R	No
TERB2	Gout	1.12769	1.06512	1.19394	0.0352807	pLOF+pmis/UR	No		CBLB	Asthma	1.07064	1.03431	1.10826	0.0480607	pLOF+pmis/UR	No
ZNF266	Gout	1.12158	1.0599	1.18684	0.0425095	pLOF/UR	No		UGT1A5	RF	1.21246	1.0998	1.33666	0.0482116	pLOF+pmis/R	No
CBLB	Myositis	1.36582	1.21779	1.53184	0.00657639	pLOF+pmis/UR	No		CLEC4C	OA	1.18943	1.08936	1.29871	0.0484079	pLOF/UR	No
FLG	Myositis	1.04895	1.01115	1.08816	0.0411679	pLOF/UR	No		CFAP410	Hypothyroidism	1.2043	1.09595	1.32336	0.0486294	pLOF+pmis/R	No
GPR151	Myositis	1.1109	1.03121	1.19676	0.028836	pLOF/UR	No		SSR1	Diabetes	1.20998	1.09805	1.33331	0.0495652	pLOF+pmis/UR	No
RRP7A	Myositis	1.26545	1.14019	1.40447	0.0239029	pLOF+pmis/UR	No		GCAT	NV	1.18191	1.07415	1.30048	0.0497919	pLOF/R	No
SLC2A7	Myositis	1.12212	1.03929	1.21156	0.0428512	pLOF+pmis/UR	No
SLC37A2	Myositis	1.19531	1.12148	1.27401	0.000909758	pLOF+pmis/UR	No
UGT1A5	Myositis	1.44297	1.27636	1.63134	0.00280105	pLOF/UR	No
WNT10A	Myositis	1.471	1.2969	1.66847	0.0021853	pLOF+pmis/UR	No
EXTL3	NV	1.3097	1.17607	1.4585	0.0121741	pLOF+pmis/UR	No
IL18BP	NV	1.27177	1.14731	1.40973	0.0195769	pLOF/UR	No
PECR	NV	1.15636	1.06239	1.25864	0.0444395	pLOF+pmis/UR	No
PHACTR1	NV	1.37659	1.22695	1.54448	0.00548128	pLOF+pmis/UR	No
SLC17A4	NV	1.26395	1.17725	1.35704	0.000979708	pLOF/UR	No
ATP6V1C2	OA	1.22125	1.11345	1.33949	0.0305545	pLOF/UR	No
ATP8B3	OA	1.09336	1.04754	1.14118	0.0370612	pLOF+pmis/UR	No
CAPN9	OA	1.06215	1.03242	1.09275	0.00909884	pLOF/UR	No
CFAP410	OA	1.2055	1.10166	1.31913	0.0380096	pLOF/UR	No
FBLIM1	OA	1.08157	1.04346	1.12107	0.0288227	pLOF+pmis/UR	No
MED13	OA	1.06082	1.03257	1.08984	0.0354218	pLOF+pmis/UR	No
OR6M1	OA	1.13683	1.07358	1.20382	0.0250786	pLOF/UR	No
WNT10A	OA	1.0067	0.992714	1.02088	0.0443736	pLOF+pmis/UR	No
ABCG2	PR	1.21697	1.10469	1.34067	0.0424976	pLOF+pmis/UR	No
AKR1C1	PR	1.11467	1.05597	1.17663	0.0338275	pLOF+pmis/UR	No
ATP8B3	PR	1.12609	1.04179	1.21722	0.0453128	pLOF/UR	No
CAPN9	PR	1.34413	1.20225	1.50275	0.00801992	pLOF/UR	No
CD1D	PR	1.18401	1.11276	1.25982	0.0121763	pLOF+pmis/UR	No
ETV7	PR	1.08802	1.04541	1.13236	0.00113641	pLOF+pmis/UR	No
FBLIM1	PR	1.2171	1.10342	1.3425	0.0451163	pLOF+pmis/UR	No
MFNG	PR	1.31184	1.17837	1.46044	0.0114198	pLOF+pmis/UR	No
STAT5B	PR	1.42955	1.26668	1.61334	0.00313176	pLOF+pmis/UR	No
TBX10	PR	1.27615	1.15136	1.41446	0.0177996	pLOF+pmis/UR	No
VEGFA	PR	1.21753	1.10471	1.34187	0.042963	pLOF+pmis/UR	No
ZNF266	PR	1.20397	1.0969	1.3215	0.0296664	pLOF/UR	No
IL18BP	Psoriatic	1.38384	1.23247	1.5538	0.00504193	pLOF/UR	No
LRRC74A	Psoriatic	1.2872	1.1592	1.42932	0.0159273	pLOF/UR	No
PHACTR1	Psoriatic	1.30919	1.23083	1.39253	1.27e-05	pLOF/UR	No
PINK1	Psoriatic	1.33844	1.1981	1.49522	0.00849643	pLOF+pmis/UR	No
SLC2A7	Psoriatic	1.16992	1.09929	1.24508	0.00533531	pLOF+pmis/UR	No
ABCG2	Sicca	1.21513	1.1005	1.3417	0.0492458	pLOF+pmis/UR	No
ATP8B3	Sicca	1.21838	1.10266	1.34624	0.047784	pLOF+pmis/UR	No
CALR	Sicca	1.28309	1.15595	1.42422	0.0169053	pLOF+pmis/UR	No
CAPN9	Sicca	1.1802	1.10831	1.25676	0.0083863	pLOF+pmis/UR	No
EXTL3	Sicca	1.20073	1.12562	1.28085	0.00462833	pLOF+pmis/UR	No
MUC17	Sicca	1.07784	1.04558	1.1111	0.0016845	pLOF/UR	Yes
PDCD2	Sicca	1.26896	1.14606	1.40504	0.019369	pLOF+pmis/UR	No
RNASEH1	Sicca	1.2447	1.1273	1.37432	0.0271354	pLOF+pmis/UR	No
TET2	Sicca	1.23103	1.11664	1.35713	0.033067	pLOF/UR	No
VEGFA	Sicca	1.24069	1.12378	1.36977	0.0293273	pLOF/UR	No
ATP6V1C2	AR	1.20485	1.10117	1.31829	0.0383628	pLOF/UR	No
ATP8B3	AR	1.09304	1.05421	1.13331	0.0139276	pLOF+pmis/UR	No
CAPN9	AR	1.05015	1.02166	1.07942	0.0225536	pLOF/UR	No
CFAP410	AR	1.19636	1.09477	1.30738	0.0433541	pLOF/UR	No
OR6M1	AR	1.13341	1.07067	1.19983	0.0278681	pLOF/UR	No
WNT10A	AR	1.00533	0.992538	1.01828	0.0261623	pLOF+pmis/UR	No
DNASE1L2	Asthma	1.062	1.04111	1.08332	0.00804555	pLOF+pmis/UR	No
EFCAB12	Asthma	1.10252	1.05469	1.15251	0.0277488	pLOF+pmis/UR	No
PECR	Asthma	0.957068	0.93977	0.974684	0.0434948	pLOF+pmis/UR	No
PPP1R35	Asthma	1.12187	1.05892	1.18857	0.04645	pLOF+pmis/UR	No
SLC2A7	Asthma	0.977219	0.96422	0.990393	0.0473796	pLOF+pmis/UR	No
STAT5B	Asthma	1.11621	1.0666	1.16813	0.0156026	pLOF+pmis/UR	No
TERB2	Asthma	1.11595	1.06703	1.1671	0.0143797	pLOF+pmis/UR	No
TMEM52B	Asthma	1.11149	1.06296	1.16222	0.0178873	pLOF+pmis/UR	No
FLG	SD	1.05499	1.0235	1.08744	0.00695878	pLOF/UR	No

## Sheet: Supplementary Data 5
Supplementary Data 5 Case-control enrichment of rare variants across consequence categories
Gene	Category	Disease	OR	LCI	UCI
STAT5B	pLOF	AD	6.69545	6.65179	6.7394
CD28	pLOF	Behcet	4.67689	4.61869	4.73583
CALR	pLOF	ITP	4.30562	4.24186	4.37033
CBLB	pLOF	PA	3.68842	3.63811	3.73942
CSNK2A1	pLOF	SLE	3.0398	3.00063	3.07949
ANAPC15	pLOF	Myositis	3.00095	2.9679	3.03436
UBTD1	pLOF	PA	2.85626	2.82094	2.89202
TMPPE	pLOF	Coeliac	2.44959	2.42139	2.47812
OR6M1	pLOF	Behcet	2.43106	2.39138	2.47139
OR51A4	pLOF	Behcet	2.12067	2.08312	2.1589
PRR13	pLOF	AP	2.06614	2.0186	2.1148
MRPL18	pLOF	PBC	2.01516	1.98366	2.04716
DHX36	pLOF	Diabetes	1.92685	1.89812	1.95601
TET2	pLOF	ITP	1.80769	1.75001	1.86726
ACCSL	pLOF	ADGC	1.71253	1.66406	1.76242
PDLIM3	pLOF	Gout	1.5702	1.54509	1.59573
CEP43	pLOF	PBC	1.5647	1.53453	1.59547
PLK3	pLOF	Vitiligo	1.56244	1.53276	1.59268
CIB4	pLOF	SLE	1.52587	1.50033	1.55184
EXTL3	pLOF	RHD	1.46021	1.42772	1.49343
UGT1A5	pLOF	SLE	1.45204	1.42666	1.47787
METTL5	pLOF	AU	1.44552	1.42304	1.46835
TERB2	pLOF	AS	1.43313	1.40488	1.46196
PPP1R35	pLOF	ITP	1.3775	1.35134	1.40417
ATP6V1C2	pLOF	Graves	1.37176	1.34548	1.39856
TSHR	pLOF	Hypothyroidism	1.35443	1.30328	1.40758
CD7	pLOF	Sicca	1.34061	1.31167	1.37018
FBLIM1	pLOF	MG	1.32122	1.28788	1.35542
ABCG2	pLOF	Gout	1.2963	1.23602	1.35952
CIITA	pLOF	Hepatitis	1.29003	1.25559	1.32542
GCAT	pLOF	Narcolepsy	1.28755	1.25473	1.32123
OR5A1	pLOF	AA	1.26239	1.23442	1.29099
KLK1	pLOF	PA	1.25971	1.23376	1.2862
MFNG	pLOF	Narcolepsy	1.24843	1.21463	1.28317
SLC37A2	pLOF	MG	1.23545	1.19241	1.28005
AKR1C1	pLOF	PBC	1.23078	1.19685	1.26567
KLHDC7A	pLOF	ACD	1.22441	1.19384	1.25575
DXO	pLOF	Coeliac	1.21922	1.18254	1.25705
PDCD2	pLOF	AS	1.2117	1.17748	1.24692
CFAP410	pLOF	Behcet	1.21033	1.16906	1.25305
PHACTR1	pLOF	PBC	1.19257	1.15781	1.22839
VN1R1	pLOF	Hypothyroidism	1.17276	1.14249	1.20383
DNASE1L2	pLOF	AP	1.16305	1.12322	1.20428
DNAAF8	pLOF	Hepatitis	1.15574	1.1164	1.19647
PINK1	pLOF	Sicca	1.14799	1.1147	1.18227
RNASEH1	pLOF	Graves	1.14509	1.12751	1.16295
PGPEP1L	pLOF	AS	1.14145	1.11303	1.17059
ENSG00000244255	pLOF	SLE	1.12598	1.07226	1.18238
LRRC38	pLOF	Hypothyroidism	1.10628	1.05754	1.15726
PSMB9	pLOF	AA	1.10038	1.07508	1.12627
KLHDC9	pLOF	AA	1.09413	1.05152	1.13847
SEC14L3	pLOF	AA	1.09298	1.04959	1.13816
VEGFA	pLOF	MS	1.08804	1.04984	1.12762
MTG2	pLOF	Gout	1.08645	1.02756	1.14871
C6orf58	pLOF	Psoriasis	1.08293	1.06092	1.10541
COMMD3	pLOF	SD	1.0777	1.04737	1.10891
ENSG00000288473	pLOF	NV	1.07743	1.03954	1.11671
LRRC74A	pLOF	MS	1.07014	1.03041	1.11141
ZNF311	pLOF	Diabetes	1.06211	1.0255	1.10004
C1orf109	pLOF	SLE	1.04958	1.00254	1.09882
UCMA	pLOF	SD	1.02627	1.00575	1.04721
OR5A1	REVEL00	AA	1.64145	1.62295	1.66016
TMPPE	REVEL00	Coeliac	1.48348	1.47125	1.49581
MTG2	REVEL00	Gout	1.20619	1.19364	1.21887
AJAP1	REVEL00	MG	1.1787	1.15207	1.20593
ATP6V1C2	REVEL00	Graves	1.17552	1.15855	1.19274
DHX36	REVEL00	Diabetes	1.14594	1.12833	1.16383
PDLIM3	REVEL00	Gout	1.09442	1.07321	1.11604
RRP7A	REVEL00	Narcolepsy	1.07005	1.02214	1.12022
ABCG2	REVEL00	Gout	1.0102	1.00203	1.01844
IL33	REVEL00	Asthma	0.653735	0.652625	0.654847
CD1D	REVEL25	AA	1.91112	1.88431	1.93831
LRRC74A	REVEL25	MS	1.39679	1.36933	1.4248
ABCG2	REVEL25	Gout	1.35496	1.32743	1.38307
RNASEH1	REVEL25	Graves	1.26997	1.25416	1.28597
CBLB	REVEL25	PA	1.16746	1.13532	1.20051
KLHDC9	REVEL25	AA	1.14297	1.12045	1.16594
PECR	REVEL25	Coeliac	1.11298	1.09263	1.1337
CHI3L1	REVEL25	MG	1.10433	1.04415	1.16797
CCT6B	REVEL25	Hypothyroidism	1.08853	1.06662	1.11089
TSHR	REVEL25	Hypothyroidism	1.08054	1.0722	1.08894
EXTL3	REVEL25	RHD	1.07685	1.0598	1.09418
TERB2	REVEL25	AS	1.06734	1.04843	1.08659
CIB4	REVEL25	SLE	1.05633	1.02926	1.08412
MED13	REVEL25	Coeliac	1.04843	1.0058	1.09288
IL33	REVEL25	Asthma	0.972156	0.967797	0.976535
IL33	REVEL25	Asthma	0.972156	0.967797	0.976535
PDLIM3	REVEL25	Gout	0.944123	0.910396	0.979099
LRRC38	REVEL25	Hypothyroidism	0.897471	0.879636	0.915668
STAT5B	REVEL25	AD	0.890256	0.873937	0.90688
LRRC74A	REVEL50	MS	9.61819	9.57839	9.65816
AJAP1	REVEL50	MG	5.91145	5.84942	5.97415
LYG1	REVEL50	SLE	3.0447	3.0054	3.08452
C17orf53	REVEL50	PBC	2.75243	2.71635	2.78898
RNASEH1	REVEL50	Graves	2.63541	2.60475	2.66643
STAT5B	REVEL50	AD	1.50221	1.47886	1.52593
PGPEP1L	REVEL50	AS	1.38202	1.3677	1.39648
UCMA	REVEL50	SD	1.37239	1.35855	1.38637
TBX10	REVEL50	Diabetes	1.22233	1.21047	1.23431
CALR	REVEL50	ITP	1.12334	1.10049	1.14666
MED13	REVEL50	Coeliac	1.10954	1.05816	1.16341
ABCG2	REVEL50	Gout	1.09706	1.04328	1.15362
MTG2	REVEL50	Gout	1.08227	1.00783	1.16221
PECR	REVEL50	Coeliac	1.05708	1.04111	1.07329
PDLIM3	REVEL50	Gout	1.03831	1.02469	1.0521
EXTL3	REVEL50	RHD	0.964687	0.932461	0.998027
TSHR	REVEL50	Hypothyroidism	0.946896	0.932345	0.961675
IFIH1	REVEL50	Psoriasis	0.929955	0.893326	0.968087
IFIH1	REVEL50	Psoriasis	0.929955	0.893326	0.968087
CCT6B	REVEL50	Hypothyroidism	0.925096	0.905845	0.944756
CALR	REVEL75	ITP	1.53366	1.51544	1.55208
KLHDC9	REVEL75	AA	1.38344	1.36453	1.40262
SLC37A2	REVEL75	MG	1.35166	1.32821	1.37552
MTG2	REVEL75	Gout	1.34886	1.32868	1.36935
CA4	REVEL75	PBC	1.29118	1.25909	1.32408
TSHR	REVEL75	Hypothyroidism	1.27119	1.26028	1.28219
ABCG2	REVEL75	Gout	1.25739	1.21488	1.30138
METTL5	REVEL75	AU	1.20284	1.18525	1.2207
LRRC74A	REVEL75	MS	1.13698	1.10528	1.16958
PDLIM3	REVEL75	Gout	1.11538	1.10052	1.13045
CBLB	REVEL75	PA	1.09639	1.0655	1.12817
MED13	REVEL75	Coeliac	1.06208	1.02079	1.10505
STAT5B	REVEL75	AD	0.97594	0.957116	0.995135
CCT6B	REVEL75	Hypothyroidism	0.889341	0.87042	0.908673

## Sheet: Supplementary Data 6
Supplementary Data 6 Exome-wide common variants associated with IMDs (P < 5 × 10-8)
P-values from logistic regression analyses are unadjusted, with a significance threshold defined at 5e-8. This threshold is the conventional criterion for variant-phenotype association studies, especially pertinent given the fewer number of exome common variants compared to imputed chip data.
Disease	CHROM	ID	rsID	POS	A1	A1_FREQ	OBS_CT	Gene	OR	LCI	UCI	P_value	Previously reported	OR_FinGenn	LCI_FinGenn	UCI_FinGenn	P_FinGenn	rsID	SNP_FinGenn	Replication in FinGenn (P<1.43×10-3)
Sicca	6	chr6:31642909:A:G	rs1052486	31642909	G	0.474621	348611	BAG6	0.755872	0.721127	0.792291	2.72e-09	No	0.825943	0.800661	0.852022	7.68422e-10	rs1052486	rs1052486	Yes
MS	6	chr6:32396067:C:T	rs11037	32396067	T	0.304401	348585	BRD2	1.68807	1.562	1.82431	1.52e-11	No	1.75887	1.64575	1.87976	1.98701e-17	rs11037	rs147330063,rs375247081	Yes
Coeliac	6	chr6:26545404:G:A	rs12174631	26545404	A	0.470429	348654	BTN3A2	2.30249	2.2306	2.37669	2.33e-152	No	2.45089	2.3712	2.53326	5.8479e-162	rs12174631	rs12174631	Yes
Vitiligo	6	chr6:32403058:T:C	rs2076523	32403058	C	0.368978	348467	BTNL2	1.37394	1.30534	1.44614	5.56e-10	No	1.36278	1.2443	1.49254	0.000666193	rs2076523	rs2076523	Yes
Asthma	1	chr1:152312600:CACTG:C	rs9268480	152312600	C	0.0244884	348410	BTNL2	1.11531	1.10737	1.12331	1.13e-52	No	1.10119	1.0906	1.11189	2.06443e-23	rs9268480	rs3817963	Yes
AS	6	chr6:30163738:C:A	rs2073722	30163738	A	0.129193	348590	TCF19	3.34648	3.15289	3.55197	2.38e-91	No	0.621622	0.594536	0.649943	1.38708e-26	rs2073722	rs2073722	No-inverse
AS	6	chr6:31764104:C:T	rs2074506	31764104	T	0.113927	348029	VARS2	1.30522	1.25889	1.35325	1.7e-13	No	0.710414	0.679299	0.742954	2.273e-14	rs2074506	rs2074506	No-inverse
AS	6	chr6:31032220:T:C	rs2233950	31032220	C	0.346467	347798	PSORS1C2	2.11339	1.95425	2.2855	1.2e-21	No	-	-	-	-	rs2233950	-	No
Coeliac	6	chr6:31034750:A:G	rs2228396	31034750	G	0.389386	348630	TAP2	0.427227	0.399969	0.456343	4.54e-38	No	-	-	-	-	rs2228396	-	No
AS	6	chr6:31161865:A:G	rs2844699	31161865	G	0.0331565	348544	MUCL3	1.32104	1.27406	1.36976	1.49e-14	No	-	-	-	-	rs2844699	-	No
AS	6	chr6:30922706:G:T	rs4151651	30922706	T	0.354736	348296	CFB	2.36498	2.21979	2.51966	4.81e-42	No	-	-	-	-	rs4151651	-	No
AS	6	chr6:31148433:G:A	rs6905572	31148433	A	0.295547	345937	SAPCD1	1.474	1.40408	1.5474	1.43e-15	No	-	-	-	-	rs6905572	-	No
Lichen	6	chr6:31630746:C:T	rs11538262	31630746	T	0.0122189	348640	PRRC2A	1.76144	1.61232	1.92435	1.55e-10	No	2.54958	1.72918	3.7592	0.0159327	rs11538262	rs35502919	No
Asthma	11	chr11:61783884:T:C	rs41521946	61783884	C	0.350618	348492	BTNL2	0.896922	0.888152	0.90578	1.75e-28	No	0.894983	0.886744	0.9033	3.74887e-33	rs41521946	rs535801074	Yes
SLE	6	chr6:32396039:T:C	rs2076530	32396039	C	0.456542	347417	BTNL2	0.734904	0.694835	0.777283	3.93e-08	No	0.681153	0.61399	0.755661	0.000216571	rs2076530	rs2076529	Yes
Asthma	6	chr6:31026089:A:T	rs16903574	31026089	T	0.126702	348602	OTULINL	1.07205	1.05902	1.08524	1.28e-08	No	-	-	-	-	rs16903574	-	No
Coeliac	6	chr6:28230344:C:T	rs2076530	28230344	T	0.0724418	348383	BTNL2	0.535803	0.519996	0.552091	2e-96	No	0.494493	0.483256	0.505992	4.20727e-206	rs2076530	rs2294878	Yes
Coeliac	6	chr6:32220863:T:C	rs28362683	32220863	C	0.285696	348599	BTNL2	0.544058	0.50402	0.587276	1.68e-15	No	0.478118	0.467226	0.489265	5.95662e-225	rs28362683	rs3763317	Yes
MS	6	chr6:31112239:C:G	rs9268480	31112239	G	0.196705	348413	BTNL2	0.645811	0.620245	0.67243	2.61e-27	No	0.427383	0.412071	0.443264	4.51856e-120	rs9268480	rs3117116	Yes
Asthma	2	chr2:241776965:A:T	rs3094216	241776965	T	0.285064	347287	CDSN	1.0676	1.05973	1.07553	9.33e-19	No	-	-	-	-	rs3094216	-	No
Coeliac	6	chr6:31635190:G:A	rs2075789	31635190	A	0.359868	348396	MSH5	0.542061	0.508879	0.577407	3.19e-22	No	1.437	1.36392	1.514	3.75751e-12	rs2075789	rs3131382	No-inverse
Gout	4	chr4:10445544:C:G	rs1919127	10445544	G	0.266005	347155	C2orf16	1.14509	1.12955	1.16085	3.57e-23	No	1.129	1.10799	1.1504	1.04059e-10	rs1919127	rs1919127	Yes
MS	6	chr6:32978179:G:A	rs2233974	32978179	A	0.0296956	347593	C6orf15	1.2452	1.19673	1.29565	3.34e-08	No	2.98727	2.72034	3.28039	1.40637e-31	rs2233974	rs531178126	Yes
Sicca	6	chr6:31111867:G:A	rs2233980	31111867	A	0.152447	347054	C6orf15	1.59707	1.50956	1.68965	9.76e-17	No	2.03293	1.94791	2.12166	6.15602e-62	rs2233980	rs2233980	Yes
Diabetes	6	chr6:31950687:A:G	rs130066	31950687	G	0.0137518	348646	CCHCR1	1.20991	1.18134	1.23916	1.53e-15	No	1.79324	1.75566	1.83164	2.55859e-167	rs130066	rs1265075	Yes
Psoriatic	6	chr6:31157072:C:T	rs3130453	31157072	T	0.489713	347008	CCHCR1	1.25637	1.20973	1.30481	1.61e-09	No	1.40088	1.3601	1.44288	3.67113e-30	rs3130453	rs720465	Yes
Psoriatic	6	chr6:31148469:G:A	rs130068	31148469	A	0.43761	347947	CCHCR1	1.31672	1.26804	1.36727	2.79e-13	No	1.12109	1.09125	1.15174	2.26496e-05	rs130068	rs130068	Yes
Coeliac	6	chr6:32396039:T:C	rs4151651	32396039	C	0.456542	347417	CFB	0.464095	0.419024	0.514014	5.72e-14	No	0.588513	0.552691	0.626658	3.12392e-17	rs4151651	rs4151672	Yes
Diabetes	6	chr6:31154538:G:C	rs41267649	31154538	C	0.45846	347762	CUTA	1.81987	1.71817	1.92759	2.18e-25	Yes	2.98954	2.90002	3.08183	3.99025e-284	rs41267649	rs41267649	Yes
Asthma	1	chr1:152313385:G:A	rs1106639	152313385	A	0.0245682	347685	D2HGDH	0.909132	0.902065	0.916255	2.85e-34	No	0.934518	0.924896	0.94424	5.99791e-11	rs1106639	rs1106639	Yes
SD	6	chr6:26370479:T:C	rs2076529	26370479	C	0.256989	347227	BTNL2	0.644092	0.618801	0.670416	4.65e-28	No	-	-	-	-	rs2076529	-	No
Diabetes	6	chr6:31635993:A:G	rs11540321	31635993	G	0.197451	347807	DDAH2	1.59189	1.51158	1.67646	2.66e-19	Yes	2.13994	2.08575	2.19555	2.8119e-193	rs11540321	rs11540321	Yes
Psoriasis	1	chr1:24964519:A:T	rs17207867	24964519	T	0.473848	347932	DXO	2.18276	2.14142	2.22489	0	No	1.94813	1.89333	2.00451	7.97995e-121	rs17207867	rs17207867	Yes
AD	1	chr1:152312600:CACTG:C	rs558269137	152312600	C	0.0244884	348410	FLG	1.34087	1.29929	1.38378	1.27e-20	No	2.08912	1.99097	2.19211	6.54034e-53	rs558269137	rs558269137	Yes
AD	1	chr1:152313385:G:A	rs61816761	152313385	A	0.0245682	347685	FLG	1.40602	1.36351	1.44985	1.25e-28	No	2.08912	1.99097	2.19211	6.54034e-53	rs61816761	rs558269137	Yes
Asthma	2	chr2:241751260:G:A	rs558269137	241751260	A	0.253813	347630	FLG	1.22212	1.19755	1.24719	5.22e-23	No	1.64311	1.5097	1.7883	4.50371e-09	rs558269137	rs558269137	Yes
Coeliac	6	chr6:33440765:G:A	rs4148876	33440765	A	0.40986	348354	TAP2	0.686448	0.643823	0.731895	4.39e-09	No	-	-	-	-	rs4148876	-	No
Coeliac	6	chr6:31025813:A:G	rs2229094	31025813	G	0.162116	348605	LTA	1.66207	1.60191	1.72449	3.3e-43	No	0.553084	0.538196	0.568383	1.8239e-104	rs2229094	rs2229094	No-inverse
Asthma	12	chr12:57141483:C:T	rs61816761	57141483	T	0.147893	347143	FLG	1.22137	1.19689	1.24634	5.21e-23	No	1.64311	1.5097	1.7883	4.50371e-09	rs61816761	rs558269137	Yes
Coeliac	6	chr6:32179919:G:A	rs1057141	32179919	A	0.200554	348484	TAP1	0.687005	0.657546	0.717784	1.07e-17	No	-	-	-	-	rs1057141	-	No
Coeliac	6	chr6:32212846:C:A	rs29230	32212846	A	0.0138824	348570	GABBR1	0.710204	0.680853	0.740821	5.15e-16	No	0.643803	0.611964	0.677299	3.87793e-18	rs29230	rs29230	Yes
Asthma	6	chr6:32394926:G:T	rs12469459	32394926	T	0.144197	345867	GAL3ST2	0.959998	0.95288	0.967169	4.12e-08	Yes	0.945344	0.93662	0.95415	1.3445e-09	rs12469459	rs7563672	Yes
Hypothyroidism	6	chr6:32222629:A:G	rs114879139	32222629	G	0.40592	348624	DXO	0.699353	0.656161	0.745389	2.03e-08	No	-	-	-	-	rs114879139	-	No
Psoriasis	6	chr6:30112719:G:A	rs1132408	30112719	A	0.174838	348646	GTF2H4	2.19465	2.10397	2.28923	1.89e-77	No	1.36416	1.3409	1.38783	7.335e-73	rs1132408	rs9501342	Yes
Crohn	1	chr1:67240275:G:A	rs11209026	67240275	A	0.065953	344480	IL23R	0.552473	0.511438	0.5968	1.49e-14	No	0.604502	0.551852	0.662176	3.31933e-08	rs11209026	rs11209026	Yes
SD	6	chr6:31157072:C:T	rs62399429	31157072	T	0.489713	347008	MUC22	0.703709	0.662088	0.747946	8.23e-09	No	-	-	-	-	rs62399429	-	No
AS	6	chr6:31138288:C:T	rs130071	31138288	T	0.0270861	348426	CCHCR1	0.705402	0.676046	0.736032	2.21e-16	No	-	-	-	-	rs130071	-	No
Coeliac	6	chr6:31572779:T:C	rs2229637	31572779	C	0.253284	347793	ITPR3	1.42285	1.38257	1.4643	1.15e-34	No	1.43381	1.39132	1.4776	4.61105e-33	rs2229637	rs2229637	Yes
UC	7	chr7:107929072:A:G	rs1131398	107929072	G	0.408125	347652	LAMB1	0.886258	0.86703	0.905912	3.69e-08	Yes	0.876481	0.857544	0.895837	1.58143e-09	rs1131398	rs881177	Yes
UC	6	chr6:32394964:C:T	rs11209026	32394964	T	0.147561	347969	IL23R	0.716794	0.681952	0.753416	2.36e-11	No	-	-	-	-	rs11209026	-	No
Asthma	6	chr6:30198489:C:T	rs1799986	30198489	T	0.233151	347729	LRP1	0.938928	0.929994	0.947947	4.36e-11	No	0.954406	0.943118	0.965829	8.7692e-05	rs1799986	rs1799986	Yes
Graves	6	chr6:30897052:T:C	rs1042126	30897052	C	0.388455	348484	CDSN	0.739751	0.710233	0.770497	1.34e-13	No	-	-	-	-	rs1042126	-	No
Coeliac	6	chr6:31870936:G:A	rs9262152	31870936	A	0.377196	348416	MDC1	0.651232	0.62169	0.682177	2.5e-20	No	0.663726	0.640549	0.687742	9.13692e-31	rs9262152	rs9262152	Yes
Gout	6	chr6:25773581:A:G	rs760077	25773581	G	0.133135	348552	MTX1	1.09404	1.08059	1.10766	3.72e-13	No	1.10851	1.08919	1.12818	4.7049e-09	rs760077	rs2990223	Yes
Coeliac	6	chr6:32405186:G:A	rs2228397	32405186	A	0.0603149	348662	TAP2	0.768461	0.741303	0.796613	2.48e-13	No	-	-	-	-	rs2228397	-	No
Coeliac	6	chr6:31947837:G:A	rs4871	31947837	A	0.0390552	348635	HMGN4	0.780942	0.759259	0.803245	1.62e-18	No	-	-	-	-	rs4871	-	No
Diabetes	6	chr6:31970343:C:T	rs1625781	31970343	T	0.0283202	348674	MUC21	1.20011	1.1698	1.23122	1.01e-12	Yes	1.91833	1.87053	1.96735	5.92925e-147	rs1625781	rs34411153	Yes
Coeliac	6	chr6:25435530:A:G	rs1419664	25435530	G	0.447141	348163	MUC22	3.12499	3.03717	3.21535	0	No	4.61739	4.49711	4.74089	0	rs1419664	rs1634726	Yes
Hypothyroidism	6	chr6:31969985:G:C	rs9678281	31969985	C	0.0155034	348665	TPO	1.08012	1.06546	1.09499	1.72e-08	No	1.1925	1.11283	1.27787	0.0108878	rs9678281	rs11211645	No
Hypothyroidism	2	chr2:203867991:A:G	rs229527	203867991	G	0.383944	347344	C1QTNF6	1.10272	1.08795	1.11768	4.05e-13	No	1.18757	1.11083	1.26961	0.0100675	rs229527	rs229527	No
Diabetes	6	chr6:32293730:T:C	rs3749966	32293730	C	0.240201	348416	TSBP1	1.20837	1.17655	1.24105	1.31e-12	No	-	-	-	-	rs3749966	-	No
Psoriasis	6	chr6:30913326:C:A	rs4713420	30913326	A	0.0129426	348617	MUC22	1.31072	1.28962	1.33216	1.99e-62	No	2.29745	2.22989	2.36705	6.15177e-171	rs4713420	rs13210132	Yes
Diabetes	6	chr6:31727591:G:A	rs4151659	31727591	A	0.0367942	348193	CFB	1.90669	1.76738	2.05698	1.8e-17	No	0.835273	0.804375	0.867357	1.79354e-06	rs4151659	rs4151672	No-inverse
Diabetes	6	chr6:33416696:C:T	rs45531831	33416696	T	0.0258491	348233	DXO	1.51514	1.4273	1.6084	3.49e-12	No	-	-	-	-	rs45531831	-	No
Gout	4	chr4:10446283:C:T	rs1165165	10446283	T	0.0274918	347376	SLC17A3	1.14145	1.12569	1.15744	1.86e-21	No	-	-	-	-	rs1165165	-	No
Hypothyroidism	19	chr19:10352442:G:C	rs231775	10352442	C	0.046615	346691	CTLA4	1.18343	1.16747	1.19961	2.53e-35	No	1.15118	1.07572	1.23193	0.0378347	rs231775	rs231775	No
Psoriasis	6	chr6:27912204:A:G	rs28986317	27912204	G	0.116982	348630	MDC1	2.00727	1.96482	2.05064	4.76e-233	No	1.14784	1.096	1.20213	0.00284754	rs28986317	rs28994872	No
Hypothyroidism	22	chr22:37185445:C:A	rs34536443	37185445	A	0.421015	345959	TYK2	0.788653	0.761455	0.816822	1.33e-11	No	-	-	-	-	rs34536443	-	No
AS	6	chr6:30950623:A:G	rs10947121	30950623	G	0.359253	346916	MUC22	1.52574	1.47194	1.58152	5.77e-32	No	1.86903	1.82001	1.91937	1.92752e-122	rs10947121	rs10947121	Yes
Graves	6	chr6:31116511:T:C	rs1049623	31116511	C	0.461015	348663	DDR1	0.791508	0.760597	0.823676	4.37e-09	No	1.14278	1.11105	1.17541	2.13417e-06	rs1049623	rs1049623	No-inverse
SD	6	chr6:32396178:T:C	rs9379862	32396178	C	0.45245	348622	BTN3A2	0.797384	0.765029	0.831108	4.6e-08	Yes	-	-	-	-	rs9379862	-	No
Asthma	5	chr5:14610200:C:G	rs62399430	14610200	G	0.0775889	348278	MUC22	0.927988	0.918567	0.937504	2.39e-13	No	0.916052	0.907089	0.925102	4.7326e-19	rs62399430	rs12665700	Yes
Coeliac	6	chr6:30713139:C:T	rs4248153	30713139	T	0.143089	348427	MUC22	0.622009	0.603209	0.641394	5.46e-54	No	0.56796	0.554692	0.581546	1.44212e-126	rs4248153	rs3869098	Yes
Coeliac	6	chr6:31740551:C:T	rs12179536	31740551	T	0.0888435	348630	MUC22	0.662779	0.634548	0.692267	3.42e-21	No	0.56796	0.554692	0.581546	1.44212e-126	rs12179536	rs3869098	Yes
Coeliac	6	chr6:32829016:G:A	rs9267835	32829016	A	0.0696236	348675	NOTCH4	1.8537	1.69759	2.02415	2.29e-12	No	3.43632	3.35893	3.51549	0	rs9267835	rs3132935	Yes
Coeliac	6	chr6:32830032:C:T	rs9467515	32830032	T	0.101047	348280	CARMIL1	0.835829	0.8126	0.859722	1.98e-10	No	-	-	-	-	rs9467515	-	No
Psoriasis	6	chr6:27310241:C:A	rs8192591	27310241	A	0.190499	347840	NOTCH4	2.60735	2.5454	2.67081	0	Yes	2.03484	1.95923	2.11338	1.61287e-78	rs8192591	rs13192229	Yes
Hypothyroidism	6	chr6:31116298:G:C	rs443198	31116298	C	0.460206	348647	NOTCH4	1.0895	1.07486	1.10434	2.38e-10	No	1.70937	1.552	1.88269	2.83766e-08	rs443198	rs3130297	Yes
Graves	6	chr6:32220606:T:C	rs422951	32220606	C	0.439439	348367	NOTCH4	1.24406	1.19585	1.29421	3.29e-08	No	1.31001	1.27422	1.34682	1.9002e-22	rs422951		Yes
Asthma	6	chr6:32396067:C:T	rs1422495	32396067	T	0.304401	348585	TMEM232	1.06409	1.05208	1.07623	4.4e-08	No	1.04001	1.02307	1.05723	0.016885	rs1422495	rs1422495	No
Hypothyroidism	2	chr2:1414420:C:G	rs3130982	1414420	G	0.380106	346772	CDSN	0.858417	0.846721	0.870275	9.15e-29	No	-	-	-	-	rs3130982	-	No
Psoriasis	6	chr6:31166343:A:AG	rs2844793	31166343	AG	0.052277	348193	TRIM31	0.863624	0.847826	0.879716	2e-15	No	-	-	-	-	rs2844793	-	No
Coeliac	6	chr6:29608616:A:G	rs520692	29608616	G	0.164107	348499	NOTCH4	0.540851	0.521667	0.56074	6e-65	No	0.483969	0.472013	0.496227	4.47713e-185	rs520692	rs1475961	Yes
Gout	1	chr1:155208991:T:A	rs2728118	155208991	A	0.394678	348029	PKD2	1.51697	1.49025	1.54416	1.25e-121	No	1.31886	1.27955	1.35939	5.95251e-20	rs2728118	rs2728118	Yes
Coeliac	6	chr6:32832447:C:A	rs2235233	32832447	A	0.222084	347555	POM121L2	0.807546	0.779477	0.836626	1.52e-09	No	0.443746	0.380765	0.517143	1.10754e-07	rs2235233	rs144040669	Yes
Lichen	6	chr6:32394964:C:T	rs130071	32394964	T	0.147561	347969	CCHCR1	1.18626	1.1543	1.21911	4e-10	No	-	-	-	-	rs130071	-	No
Lichen	6	chr6:31148433:G:A	rs28362677	31148433	A	0.295547	345937	BTNL2	1.35475	1.31148	1.39944	8.49e-21	No	-	-	-	-	rs28362677	-	No
Gout	4	chr4:88008153:G:A	rs35332062	88008153	A	0.101812	347297	MLXIPL	0.83951	0.823394	0.855941	1.79e-19	No	0.928056	0.904379	0.952353	0.00386411	rs35332062	rs35332062	No
Psoriasis	6	chr6:111592059:C:T	rs72545983	111592059	T	0.0730141	348549	POU5F1	2.79667	2.73905	2.8555	0	No	2.15639	2.08622	2.22892	2.29615e-119	rs72545983	rs12215963	Yes
Psoriasis	6	chr6:32218019:C:T	rs16897515	32218019	T	0.0390423	348084	POM121L2	0.9027	0.886962	0.918718	5.89e-09	No	0.908242	0.872829	0.945092	0.0155235	rs16897515	rs16897515	No
NV	6	chr6:32396067:C:T	rs9268480	32396067	T	0.304401	348585	BTNL2	1.24463	1.19655	1.29465	2.79e-08	No	0.427383	0.412071	0.443264	4.51856e-120	rs9268480	rs3117116	No-inverse
PR	6	chr6:32396178:T:C	rs1265096	32396178	C	0.45245	348622	PSORS1C1	1.29269	1.23879	1.34893	1.66e-09	No	-	-	-	-	rs1265096	-	No
PR	6	chr6:31138712:G:A	rs2076529	31138712	A	0.0697583	348668	BTNL2	1.28213	1.25159	1.31342	6.44e-25	No	-	-	-	-	rs2076529	-	No
PR	6	chr6:31870936:G:A	rs41268924	31870936	A	0.377196	348416	EGFL8	1.45941	1.39737	1.52419	3.22e-18	No	-	-	-	-	rs41268924	-	No
PR	6	chr6:32167360:G:A	rs494620	32167360	A	0.0602548	348636	SLC44A4	1.20748	1.17834	1.23734	1.19e-14	No	-	-	-	-	rs494620	-	No
Psoriasis	6	chr6:28149553:C:T	rs1062470	28149553	T	0.044014	348673	CDSN	1.43385	1.41388	1.45409	1.2e-145	No	-	-	-	-	rs1062470	-	No
Gout	7	chr7:73597712:G:A	rs2275906	73597712	A	0.126963	347321	SLC17A4	0.886984	0.870612	0.903664	1.22e-10	No	0.903718	0.868317	0.940562	0.0112948	rs2275906	rs2275906	No
Gout	11	chr11:65649963:G:A	rs116564150	65649963	A	0.345629	348531	PPM1K	1.6292	1.55502	1.70691	1.13e-25	No	1.72153	1.62228	1.82686	5.83042e-20	rs116564150	rs116564150	Yes
Psoriasis	6	chr6:32843852:G:T	rs61742093	32843852	T	0.130441	347273	OR2B2	0.882954	0.863729	0.902608	1.56e-08	No	0.893135	0.852895	0.935273	0.0142256	rs61742093	rs61742093	No
Coeliac	6	chr6:32850997:T:C	rs76542212	32850997	C	0.154885	347970	ZSCAN9	0.689209	0.647284	0.73385	3.02e-09	No	0.880713	0.837062	0.926639	0.0124598	rs76542212	rs76542212	No
Coeliac	6	chr6:26372922:C:T	rs1046089	26372922	T	0.133042	348203	PRRC2A	2.52857	2.45822	2.60094	4.72e-237	No	1.92799	1.88356	1.97347	2.01372e-174	rs1046089	rs1046089	Yes
Diabetes	6	chr6:30987096:G:A	rs11229	30987096	A	0.284109	348391	PRRC2A	1.49922	1.45926	1.54028	8.72e-51	No	1.87196	1.83097	1.91387	2.13796e-176	rs11229	rs1046080	Yes
Coeliac	6	chr6:31624287:C:T	rs2280801	31624287	T	0.0573337	348547	PRRC2A	0.411857	0.37668	0.45032	2.91e-23	No	0.514807	0.500445	0.52958	8.70964e-122	rs2280801	rs3763295	Yes
Psoriasis	6	chr6:31025790:G:T	rs2071543	31025790	T	0.178813	348283	PSMB8	1.24019	1.21742	1.2634	3.51e-31	No	1.09664	1.07088	1.12302	0.000104054	rs2071543	rs2071543	Yes
Coeliac	6	chr6:33675781:G:A	rs11575840	33675781	A	0.289564	348595	NCR3	0.396821	0.336402	0.468091	2.2e-08	No	0.699578	0.618371	0.79145	0.00378495	rs11575840	rs11575840	No
Coeliac	6	chr6:25862238:C:T	rs3130349	25862238	T	0.240583	347084	RNF5	3.40611	3.31168	3.50322	0	No	3.74017	3.65471	3.82762	0	rs3130349	rs3130349	Yes
Psoriasis	6	chr6:31970635:G:T	rs6672420	31970635	T	0.078056	348455	RUNX3	1.08804	1.07354	1.10274	3.21e-10	No	1.09967	1.08205	1.11757	4.06163e-09	rs6672420	rs7542079	Yes
Gout	4	chr4:88278245:G:A	rs746429	88278245	A	0.0117911	347381	SIPA1	1.09687	1.08306	1.11085	2.87e-13	No	1.09142	1.07278	1.11039	3.82006e-07	rs746429	rs746429	Yes
Psoriasis	19	chr19:10352442:G:C	rs35664695	10352442	C	0.046615	346691	SKIV2L	2.62236	2.56183	2.68432	0	No	2.05322	1.95246	2.15917	2.25996e-46	rs35664695	rs35664695	Yes
Coeliac	6	chr6:31025536:C:T	rs1165165	31025536	T	0.183801	348344	SLC17A3	1.5185	1.47409	1.56424	5.48e-45	No	1.41136	1.37269	1.45112	2.54683e-35	rs1165165	rs1165165	Yes
Coeliac	6	chr6:27312073:T:C	rs494620	27312073	C	0.223551	348629	SLC44A4	0.476305	0.460763	0.492371	1.01e-110	No	0.653423	0.636255	0.671054	1.69356e-57	rs494620	rs494620	Yes
Coeliac	6	chr6:31589863:C:T	rs411136	31589863	T	0.0174904	348648	SYNGAP1	1.3653	1.328	1.40364	2.53e-29	No	1.81091	1.76745	1.85543	5.22396e-132	rs411136	rs411136	Yes
Psoriatic	6	chr6:111592059:C:T	rs3130349	111592059	T	0.0730141	348549	RNF5	1.37496	1.31701	1.43545	1.41e-13	No	-	-	-	-	rs3130349	-	No
Psoriasis	6	chr6:31962031:C:T	rs33980500	31962031	T	0.0415808	348490	TRAF3IP2	1.19845	1.17009	1.2275	4.08e-14	No	1.25532	1.21956	1.29213	3.63413e-15	rs33980500	rs33980500	Yes
Psoriatic	6	chr6:32179919:G:A	rs33980500	32179919	A	0.200554	348484	TRAF3IP2	1.4252	1.339	1.51695	1.36e-08	No	-	-	-	-	rs33980500	-	No
AS	6	chr6:31947837:G:A	rs2523733	31947837	A	0.0390552	348635	TRIM15	0.710969	0.669228	0.755313	1.72e-08	No	0.614517	0.563499	0.670156	1.9329e-08	rs2523733	rs2523733	Yes
SD	6	chr6:31026036:G:A	rs3130453	31026036	A	0.146373	348401	CCHCR1	1.26604	1.21837	1.31557	7.91e-10	No	-	-	-	-	rs3130453	-	No
SD	6	chr6:32222629:A:G	rs443198	32222629	G	0.40592	348624	NOTCH4	1.23354	1.18745	1.28143	3.56e-08	Yes	-	-	-	-	rs443198	-	No
Asthma	5	chr5:110638201:T:G	rs2523721	110638201	G	0.0920266	347845	TRIM26	1.06046	1.05221	1.06877	5.61e-14	No	1.09365	1.07892	1.10858	4.09543e-11	rs2523721	rs2523721	Yes
Psoriasis	6	chr6:31116658:G:A	rs34536443	31116658	A	0.311491	348511	TYK2	0.696733	0.671157	0.723284	4.37e-22	No	0.87649	0.85625	0.897208	1.67317e-08	rs34536443	rs35251378	Yes
Psoriasis	6	chr6:30704212:G:C	rs62620225	30704212	C	0.0627467	348600	ZKSCAN8	1.60579	1.56313	1.64962	3.06e-69	No	1.29722	1.23054	1.36752	8.1805e-07	rs62620225	rs62620225	Yes
Gout	6	chr6:25862238:C:T	rs72648876	25862238	T	0.240583	347084	ZNF518B	1.25931	1.21695	1.30315	1.61e-11	No	1.15804	1.1364	1.1801	7.40116e-15	rs72648876	rs10016022	Yes
Gout	2	chr2:27578626:T:C	rs66538112	27578626	C	0.252559	346865	ZNF518B	0.866361	0.854125	0.878772	6.4e-24	No	0.849446	0.833859	0.865324	1.24337e-18	rs66538112	rs370155124,rs386399229	Yes
Asthma	6	chr6:31116271:A:G	rs174535	31116271	G	0.276309	348624	MYRF	0.96131	0.954589	0.96808	1.87e-08	No	-	-	-	-	rs174535	-	No
UC	6	chr6:31947837:G:A	rs28362677	31947837	A	0.0390552	348635	BTNL2	1.23181	1.19778	1.26681	9.98e-14	No	-	-	-	-	rs28362677	-	No
UC	1	chr1:67240275:G:A	rs4151651	67240275	A	0.065953	344480	CFB	1.51245	1.44483	1.58325	1.5e-19	No	-	-	-	-	rs4151651	-	No
Coeliac	6	chr6:28390543:A:G	rs1361385	28390543	G	0.323071	348634	ZSCAN12	1.72788	1.68036	1.77675	1.26e-85	No	1.4941	1.45454	1.53473	1.25806e-50	rs1361385	rs1361385	Yes

## Sheet: Supplementary Data 7
Supplementary Data 7 Positional mapping with eQTL and Chromatin interaction mapping by FUMA of common variants
ensg	symbol	chr	start	end	strand	type	entrezID	HUGO	pLI	ncRVIS	posMapSNPs	posMapMaxCADD	eqtlMapSNPs	eqtlMapminP	eqtlMapminQ	eqtlMapts	eqtlDirection	ciMap	ciMapts	minGwasP	IndSigSNPs	GenomicLocus	pheno
ENSG00000227507	LTB	6	31548302	31550299	-1	protein_coding	4050	LTB	1.00563e-05	-0.0657546	0	0	76	5.0572e-05	0.0219603	BRAINEAC/FCTX:BRAINEAC/aveALL	NA	No	NA	NA	rs2076523	1	Vitiligo
ENSG00000204463	BAG6	6	31606805	31620482	-1	protein_coding	7917	BAG6	0.999988	-0.32119	0	0	6	0.000162425	3.34985e-16	CMC_SVA_cis:GTEx/v8/Brain_Cerebellum	+	No	NA	5.56e-10	rs2076523	1	Vitiligo
ENSG00000240053	LY6G5B	6	31637944	31641553	1	protein_coding	58496	LY6G5B	0.000871194	0.370528	0	0	8	4.58157e-07	3.86162e-16	GTEx/v8/Brain_Cerebellum	-	No	NA	5.56e-10	rs2076523	1	Vitiligo
ENSG00000204428	LY6G5C	6	31644461	31651817	-1	protein_coding	80741	LY6G5C	0.61467	0.183113	0	0	5	3.33791e-05	3.9722e-27	GTEx/v8/Brain_Cortex:GTEx/v8/Brain_Spinal_cord_cervical_c-1	NA	No	NA	NA	rs2076523	1	Vitiligo
ENSG00000213722	DDAH2	6	31694815	31698394	-1	protein_coding	23564	DDAH2	0.842139	-0.370986	0	0	1	NA	0.049	CMC_SVA_cis	NA	No	NA	NA	rs2076523	1	Vitiligo
ENSG00000204351	SKIV2L	6	31926857	31937532	1	protein_coding	6499	SKIV2L	1.11012e-15	-0.360101	0	0	85	1.29044e-06	3.36118e-18	CMC_SVA_cis:GTEx/v8/Brain_Anterior_cingulate_cortex_BA24:GTEx/v8/Brain_Caudate_basal_ganglia:GTEx/v8/Brain_Frontal_Cortex_BA9	+	No	NA	5.56e-10	rs2076523	1	Vitiligo
ENSG00000244731	C4A	6	31949801	31970458	1	protein_coding	721	C4A	NA	-0.318572	0	0	81	0.000174467	0.009	CMC_SVA_cis:CMC_NoSVA_cis:BRAINEAC/PUTM	NA	No	NA	5.56e-10	rs2076523	1	Vitiligo
ENSG00000204296	C6orf10	6	32256303	32339684	-1	protein_coding	10665	C6orf10	1.22807e-13	1.35799	50	11.16	0	NA	NA	NA	NA	No	NA	NA	rs2076523	1	Vitiligo
ENSG00000204290	BTNL2	6	32361740	32374905	-1	protein_coding	56244	BTNL2	2.02726e-07	NA	40	11.91	81	6.76836e-07	0.000320878	GTEx/v8/Brain_Caudate_basal_ganglia	-	No	NA	5.56e-10	rs2076523	1	Vitiligo
ENSG00000204287	HLA-DRA	6	32407619	32412823	1	protein_coding	3122	HLA-DRA	0.700165	2.60729	0	0	3	NA	0.009	CMC_SVA_cis	-	No	NA	5.56e-10	rs2076523	1	Vitiligo
ENSG00000196126	HLA-DRB1	6	32546546	32557625	-1	protein_coding	100996809	HLA-DRB1	5.62353e-05	10.1544	0	0	88	4.31898e-11	5.64874e-18	CMC_SVA_cis:CMC_NoSVA_cis:GTEx/v8/Brain_Amygdala:GTEx/v8/Brain_Anterior_cingulate_cortex_BA24:GTEx/v8/Brain_Caudate_basal_ganglia:GTEx/v8/Brain_Cerebellar_Hemisphere:GTEx/v8/Brain_Cerebellum:GTEx/v8/Brain_Cortex:GTEx/v8/Brain_Frontal_Cortex_BA9:GTEx/v8/Brain_Hippocampus:GTEx/v8/Brain_Hypothalamus:GTEx/v8/Brain_Nucleus_accumbens_basal_ganglia:GTEx/v8/Brain_Putamen_basal_ganglia:GTEx/v8/Brain_Subst…	-	No	NA	5.56e-10	rs2076523	1	Vitiligo
ENSG00000196735	HLA-DQA1	6	32595956	32614839	1	protein_coding	100509457	HLA-DQA1	0.166625	NA	0	0	85	3.71723e-05	0.000160118	CMC_SVA_cis:CMC_NoSVA_cis:GTEx/v8/Brain_Cerebellar_Hemisphere	-	No	NA	5.56e-10	rs2076523	1	Vitiligo
ENSG00000179344	HLA-DQB1	6	32627244	32636160	-1	protein_coding	101060835	HLA-DQB1	0.353015	22.5355	0	0	83	4.74015e-06	2.77297e-30	BRAINEAC/FCTX:BRAINEAC/MEDU:BRAINEAC/aveALL:GTEx/v8/Brain_Amygdala:GTEx/v8/Brain_Cerebellar_Hemisphere:GTEx/v8/Brain_Cerebellum:GTEx/v8/Brain_Nucleus_accumbens_basal_ganglia	NA	No	NA	5.56e-10	rs2076523	1	Vitiligo
ENSG00000237541	HLA-DQA2	6	32709119	32714992	1	protein_coding	3118	HLA-DQA2	0.00504406	3.37251	0	0	87	2.16208e-13	2.75168e-25	BRAINEAC/FCTX:BRAINEAC/HIPP:BRAINEAC/MEDU:BRAINEAC/OCTX:BRAINEAC/PUTM:BRAINEAC/SNIG:BRAINEAC/THAL:BRAINEAC/WHMT:BRAINEAC/aveALL:GTEx/v8/Brain_Amygdala:GTEx/v8/Brain_Anterior_cingulate_cortex_BA24:GTEx/v8/Brain_Caudate_basal_ganglia:GTEx/v8/Brain_Cerebellar_Hemisphere:GTEx/v8/Brain_Cerebellum:GTEx/v8/Brain_Cortex:GTEx/v8/Brain_Frontal_Cortex_BA9:GTEx/v8/Brain_Hippocampus:GTEx/v8/Brain_Hypothalamus…	+	No	NA	5.56e-10	rs2076523	1	Vitiligo
ENSG00000232629	HLA-DQB2	6	32723875	32731311	-1	protein_coding	3120	HLA-DQB2	0.00935593	2.05644	0	0	5	1.38285e-06	5.0829e-33	GTEx/v8/Brain_Cerebellum:GTEx/v8/Brain_Cortex	+	Yes	Promoter_anchored_loops	5.56e-10	rs2076523	1	Vitiligo
ENSG00000241106	HLA-DOB	6	32780540	32784825	-1	protein_coding	3112	HLA-DOB	9.08752e-05	1.30943	0	0	0	NA	NA	NA	NA	Yes	Dorsolateral_Prefrontal_Cortex	5.56e-10	rs2076523	1	Vitiligo
ENSG00000204267	TAP2	6	32789610	32806557	-1	protein_coding	6891	TAP2	0.00171342	1.68723	0	0	79	NA	0.009	CMC_SVA_cis:CMC_NoSVA_cis	NA	No	NA	NA	rs2076523	1	Vitiligo
ENSG00000231925	TAPBP	6	33267471	33282164	-1	protein_coding	6892	TAPBP	0.000393582	0.574655	0	0	1	NA	0.049	CMC_SVA_cis	NA	No	NA	NA	rs2076523	1	Vitiligo
ENSG00000143631	FLG	1	152274651	152297679	-1	protein_coding	2312	FLG	NA	-0.22674	1	36	1	9.00179e-07	0.000121743	PsychENCODE_eQTLs	-	No	NA	1.25e-28	rs61816761	1	AD
ENSG00000204655	MOG	6	29624758	29640149	1	protein_coding	4340	MOG	0.10368	0.122182	0	0	0	NA	NA	NA	NA	Yes	Fetal_Cortex	2.38e-91	rs130071:rs2073722	2	AS
ENSG00000206503	HLA-A	6	29909037	29913661	1	protein_coding	3105	HLA-A	0.13278	11.8053	0	0	71	3.88502e-05	1.4235e-07	CMC_SVA_cis:GTEx/v8/Brain_Nucleus_accumbens_basal_ganglia	+	No	NA	1.7e-13	rs2523733;rs2074506;rs2844699	01:02:00	AS
ENSG00000204618	RNF39	6	30038043	30043664	-1	protein_coding	80352	RNF39	0.00666121	1.51142	0	0	8	0.000242864	0.0155332	BRAINEAC/CRBL	NA	No	NA	NA	rs2074506;rs2844699	2	AS
ENSG00000204616	TRIM31	6	30070674	30080883	-1	protein_coding	11074	TRIM31	0.0163881	1.59873	3	6.696	0	NA	NA	NA	NA	No	NA	NA	rs2523733	1	AS
ENSG00000204614	TRIM40	6	30103885	30116512	1	protein_coding	135644	TRIM40	1.53055e-07	1.187	8	12.7	0	NA	NA	NA	NA	No	NA	NA	rs2523733	1	AS
ENSG00000204613	TRIM10	6	30119722	30128711	-1	protein_coding	10107	TRIM10	9.94954e-06	3.20621	8	7.036	0	NA	NA	NA	NA	No	NA	1.72e-08	rs2523733	1	AS
ENSG00000204610	TRIM15	6	30130993	30140473	1	protein_coding	89870	TRIM15	2.18351e-11	0.066991	6	4.585	0	NA	NA	NA	NA	No	NA	1.72e-08	rs2523733	1	AS
ENSG00000234127	TRIM26	6	30152232	30181204	-1	protein_coding	7726	TRIM26	0.829654	1.12259	0	0	1	NA	0.009	CMC_SVA_cis	NA	No	NA	NA	rs2073722	2	AS
ENSG00000204599	TRIM39	6	30294256	30311506	1	protein_coding	202658	TRIM39	0.999421	-0.577589	0	0	0	NA	NA	NA	NA	Yes	Fetal_Cortex	2.38e-91	rs130071:rs2073722	2	AS
ENSG00000248167	TRIM39-RPP21	6	30297359	30314631	1	protein_coding	202658	TRIM39-RPP21	NA	NA	0	0	0	NA	NA	NA	NA	Yes	Fetal_Cortex	2.38e-91	rs130071:rs2073722	2	AS
ENSG00000241370	RPP21	6	30312908	30314661	1	protein_coding	79897	RPP21	0.082454	0.32348	0	0	16	1.1997e-12	7.25299e-05	xQTLServer_eQTLs:CMC_SVA_cis:CMC_NoSVA_cis	+	No	NA	1.49e-14	rs2523733;rs2074506;rs2844699	01:02:00	AS
ENSG00000204592	HLA-E	6	30457244	30461982	1	protein_coding	3133	HLA-E	0.347084	-0.0808762	0	0	17	2.3333e-05	0.049	CMC_SVA_cis:GTEx/v8/Brain_Cerebellum	-	Yes	Fetal_Cortex	2.21e-16	rs130071;rs130071:rs2073722	2	AS
ENSG00000204590	GNL1	6	30509154	30524951	-1	protein_coding	2794	GNL1	0.999931	-2.55639	0	0	0	NA	NA	NA	NA	Yes	Fetal_Cortex	2.21e-16	rs130071:rs2073722	2	AS
ENSG00000204576	PRR3	6	30524663	30531500	1	protein_coding	80742	PRR3	0.11432	-0.305114	0	0	1	NA	0.049	CMC_SVA_cis	NA	Yes	Fetal_Cortex	2.21e-16	rs2073722;rs130071:rs2073722	2	AS
ENSG00000204574	ABCF1	6	30539153	30564956	1	protein_coding	23	ABCF1	2.73024e-06	-0.609302	0	0	0	NA	NA	NA	NA	Yes	Fetal_Cortex	2.21e-16	rs2074506;rs2844699:rs130071:rs2073722:rs6905572	2	AS
ENSG00000137343	ATAT1	6	30594619	30614600	1	protein_coding	79969	ATAT1	0.0143739	-0.562123	0	0	0	NA	NA	NA	NA	Yes	Promoter_anchored_loops	1.2e-21	rs2233950:rs2073722:rs130071	2	AS
ENSG00000204564	C6orf136	6	30614816	30620987	1	protein_coding	221545	C6orf136	0.873894	NA	0	0	0	NA	NA	NA	NA	Yes	Promoter_anchored_loops	2.21e-16	rs130071:rs2073722	2	AS
ENSG00000146112	PPP1R18	6	30644166	30655672	-1	protein_coding	170954	PPP1R18	0.121202	-1.52663	0	0	0	NA	NA	NA	NA	Yes	Adult_Cortex:Fetal_Cortex	2.38e-91	rs2074506;rs2844699:rs10947121:rs130071:rs2073722:rs6905572:rs4151651	2	AS
ENSG00000137404	NRM	6	30655824	30659197	-1	protein_coding	11270	NRM	0.142577	0.153616	0	0	0	NA	NA	NA	NA	Yes	Adult_Cortex:Fetal_Cortex	2.38e-91	rs2074506;rs2844699:rs10947121:rs130071:rs2073722:rs6905572:rs4151651	2	AS
ENSG00000137337	MDC1	6	30667584	30685666	-1	protein_coding	9656	MDC1	0.000941847	1.23198	0	0	0	NA	NA	NA	NA	Yes	Promoter_anchored_loops:Adult_Cortex:Fetal_Cortex	2.38e-91	rs2074506;rs2844699:rs10947121:rs130071:rs2073722:rs6905572:rs4151651	2	AS
ENSG00000196230	TUBB	6	30687978	30693203	1	protein_coding	203068	TUBB	0.875277	0.97145	0	0	0	NA	NA	NA	NA	Yes	Promoter_anchored_loops:Adult_Cortex:Fetal_Cortex	2.38e-91	rs2074506;rs2844699:rs10947121:rs130071:rs2073722:rs6905572:rs4151651	2	AS
ENSG00000137312	FLOT1	6	30695486	30710510	-1	protein_coding	10211	FLOT1	0.0152734	NA	0	0	0	NA	NA	NA	NA	Yes	Adult_Cortex:Fetal_Cortex	2.21e-16	rs2074506;rs2844699:rs130071:rs2073722	2	AS
ENSG00000137331	IER3	6	30710976	30712331	-1	protein_coding	8870	IER3	0.671462	0.0243271	0	0	68	NA	0.049	CMC_SVA_cis:CMC_NoSVA_cis	+	Yes	Adult_Cortex:Fetal_Cortex	2.21e-16	rs2074506;rs2844699;rs2844699:rs130071:rs2073722	2	AS
ENSG00000204580	DDR1	6	30844198	30867933	1	protein_coding	100616237	DDR1	0.0264779	0.516702	18	11.52	0	NA	NA	NA	NA	Yes	Promoter_anchored_loops:Adult_Cortex:Fetal_Cortex	2.21e-16	rs2074506;rs2844699;rs2844699:rs2073722:rs130071	2	AS
ENSG00000213780	GTF2H4	6	30875961	30881883	1	protein_coding	2968	GTF2H4	0.258035	0.344414	36	23.4	60	5.62193e-05	0.0057443	CMC_SVA_cis:CMC_NoSVA_cis:GTEx/v8/Brain_Frontal_Cortex_BA9	+	Yes	Promoter_anchored_loops	1.7e-13	rs2074506;rs2844699;rs2523733;rs2073722	01:02:00	AS
ENSG00000137411	VARS2	6	30876019	30894236	1	protein_coding	57176	VARS2	4.2195e-14	NA	62	23.4	160	1.30694e-29	8.32655e-22	CMC_SVA_cis:CMC_NoSVA_cis:BRAINEAC/FCTX:BRAINEAC/HIPP:BRAINEAC/MEDU:BRAINEAC/OCTX:BRAINEAC/PUTM:BRAINEAC/SNIG:BRAINEAC/WHMT:BRAINEAC/aveALL:GTEx/v8/Brain_Amygdala:GTEx/v8/Brain_Anterior_cingulate_cortex_BA24:GTEx/v8/Brain_Caudate_basal_ganglia:GTEx/v8/Brain_Cerebellar_Hemisphere:GTEx/v8/Brain_Cerebellum:GTEx/v8/Brain_Cortex:GTEx/v8/Brain_Frontal_Cortex_BA9:GTEx/v8/Brain_Hippocampus:GTEx/v8/Brain_…	+	Yes	Promoter_anchored_loops	5.77e-32	rs2074506;rs2844699;rs2523733;rs10947121;rs130071;rs6905572	01:02:00	AS
ENSG00000196260	SFTA2	6	30899130	30899952	-1	protein_coding	389376	SFTA2	0.594981	0.986943	35	23.4	102	4.80763e-15	4.5975e-09	GTEx/v8/Brain_Caudate_basal_ganglia:GTEx/v8/Brain_Hippocampus:GTEx/v8/Brain_Hypothalamus:GTEx/v8/Brain_Nucleus_accumbens_basal_ganglia:GTEx/v8/Brain_Putamen_basal_ganglia:GTEx/v8/Brain_Spinal_cord_cervical_c-1:GTEx/v8/Brain_Substantia_nigra	+	Yes	Promoter_anchored_loops	1.49e-14	rs2074506;rs2844699;rs2844699:rs10947121	2	AS
ENSG00000168631	DPCR1	6	30908749	30921998	1	protein_coding	135656	DPCR1	0.140381	0.179011	12	16.46	91	7.30018e-06	0.0494133	GTEx/v8/Brain_Spinal_cord_cervical_c-1	+	Yes	Promoter_anchored_loops	1.49e-14	rs2074506;rs2844699;rs2844699:rs10947121	2	AS
ENSG00000261272	MUC22	6	30978251	31003179	1	protein_coding	100507679	MUC22	NA	0.892689	14	5.542	0	NA	NA	NA	NA	No	NA	5.77e-32	rs10947121	2	AS
ENSG00000204542	C6orf15	6	31079000	31080336	-1	protein_coding	29113	C6orf15	0.0014277	1.07286	0	0	0	NA	NA	NA	NA	Yes	Promoter_anchored_loops:Adult_Cortex	2.38e-91	rs2074506:rs2074506;rs2844699:rs2073722:rs130071:rs6905572	2	AS
ENSG00000204540	PSORS1C1	6	31082527	31107869	1	protein_coding	170679	PSORS1C1	0.000855356	2.37272	52	21.2	1	5.46337e-05	3.13798e-11	GTEx/v8/Brain_Hypothalamus	NA	Yes	Promoter_anchored_loops:Adult_Cortex	2.38e-91	rs2073722;rs2233950;rs130071;rs10947121;rs2074506:rs2074506;rs2844699:rs130071:rs2073722	2	AS
ENSG00000204539	CDSN	6	31082867	31088223	-1	protein_coding	1041	CDSN	0.499452	3.55022	0	0	0	NA	NA	NA	NA	Yes	Promoter_anchored_loops:Adult_Cortex	2.38e-91	rs2074506:rs2074506;rs2844699:rs130071:rs2073722	2	AS
ENSG00000204538	PSORS1C2	6	31105313	31107127	-1	protein_coding	170680	PSORS1C2	0.104503	2.43887	47	21.2	0	NA	NA	NA	NA	Yes	Promoter_anchored_loops	2.38e-91	rs2073722;rs2233950;rs130071;rs2073722:rs130071	2	AS
ENSG00000204536	CCHCR1	6	31110216	31126015	-1	protein_coding	54535	CCHCR1	6.50104e-08	NA	82	23.3	86	6.71509e-20	4.05971e-12	xQTLServer_eQTLs:CMC_SVA_cis:CMC_NoSVA_cis:GTEx/v8/Brain_Caudate_basal_ganglia:GTEx/v8/Brain_Cerebellar_Hemisphere:GTEx/v8/Brain_Cerebellum:GTEx/v8/Brain_Cortex:GTEx/v8/Brain_Putamen_basal_ganglia:GTEx/v8/Brain_Spinal_cord_cervical_c-1	-	Yes	Promoter_anchored_loops:Adult_Cortex:Fetal_Cortex	2.38e-91	rs2233950;rs2073722;rs130071;rs2074506;rs2844699;rs2073722:rs2233950:rs130071:rs2074506;rs2844699:rs6905572:rs4151651	2	AS
ENSG00000137310	TCF19	6	31126319	31134936	1	protein_coding	6941	TCF19	0.000232744	2.24538	51	23.3	87	4.33156e-07	2.3115e-15	GTEx/v8/Brain_Amygdala:GTEx/v8/Brain_Caudate_basal_ganglia:GTEx/v8/Brain_Cerebellar_Hemisphere:GTEx/v8/Brain_Cerebellum:GTEx/v8/Brain_Cortex:GTEx/v8/Brain_Hypothalamus:GTEx/v8/Brain_Nucleus_accumbens_basal_ganglia:GTEx/v8/Brain_Spinal_cord_cervical_c-1	-	Yes	Promoter_anchored_loops:Adult_Cortex:Fetal_Cortex	2.38e-91	rs2073722;rs130071;rs2073722:rs2233950:rs130071:rs2074506;rs2844699:rs6905572:rs4151651	2	AS
ENSG00000204531	POU5F1	6	31132119	31148508	-1	protein_coding	5460	POU5F1	0.889691	0.511715	34	23.3	60	1.62781e-09	5.24057e-07	GTEx/v8/Brain_Amygdala:GTEx/v8/Brain_Cerebellar_Hemisphere:GTEx/v8/Brain_Cerebellum:GTEx/v8/Brain_Cortex:GTEx/v8/Brain_Frontal_Cortex_BA9	NA	Yes	Promoter_anchored_loops:Adult_Cortex:Fetal_Cortex	2.38e-91	rs2073722;rs130071;rs2074506;rs2844699:rs2233950:rs2073722:rs130071:rs4151651	2	AS
ENSG00000206344	HCG27	6	31165537	31171745	1	protein_coding	253018	HCG27	NA	NA	0	0	87	1.43158e-15	6.4552e-16	xQTLServer_eQTLs:CMC_SVA_cis:CMC_NoSVA_cis:BRAINEAC/CRBL:GTEx/v8/Brain_Amygdala:GTEx/v8/Brain_Anterior_cingulate_cortex_BA24:GTEx/v8/Brain_Caudate_basal_ganglia:GTEx/v8/Brain_Cerebellar_Hemisphere:GTEx/v8/Brain_Cerebellum:GTEx/v8/Brain_Cortex:GTEx/v8/Brain_Frontal_Cortex_BA9:GTEx/v8/Brain_Hippocampus:GTEx/v8/Brain_Hypothalamus:GTEx/v8/Brain_Nucleus_accumbens_basal_ganglia:GTEx/v8/Brain_Putamen_ba…	+	Yes	Promoter_anchored_loops	5.77e-32	rs2073722;rs2074506;rs2844699;rs10947121;rs6905572;rs2844699:rs2233950:rs2073722:rs130071:rs4151651	2	AS
ENSG00000204525	HLA-C	6	31236526	31239907	-1	protein_coding	3107	HLA-C	9.94564e-10	8.44189	2	6.683	196	6.81435e-10	1.09663e-34	xQTLServer_eQTLs:CMC_SVA_cis:CMC_NoSVA_cis:BRAINEAC/HIPP:GTEx/v8/Brain_Cerebellar_Hemisphere:GTEx/v8/Brain_Cerebellum:GTEx/v8/Brain_Cortex:GTEx/v8/Brain_Frontal_Cortex_BA9:GTEx/v8/Brain_Hippocampus:GTEx/v8/Brain_Hypothalamus:GTEx/v8/Brain_Nucleus_accumbens_basal_ganglia:GTEx/v8/Brain_Putamen_basal_ganglia:GTEx/v8/Brain_Spinal_cord_cervical_c-1	-	Yes	Promoter_anchored_loops	5.77e-32	rs2073722;rs2074506;rs2844699;rs10947121;rs130071;rs6905572	2	AS
ENSG00000234745	HLA-B	6	31321649	31324965	-1	protein_coding	3106	HLA-B	0.00266463	10.6253	0	0	58	1.08305e-05	7.79539e-08	CMC_SVA_cis:BRAINEAC/HIPP:GTEx/v8/Brain_Nucleus_accumbens_basal_ganglia:GTEx/v8/Brain_Putamen_basal_ganglia	-	Yes	Promoter_anchored_loops	2.38e-91	rs2074506;rs2844699;rs10947121;rs2073722	2	AS
ENSG00000204520	MICA	6	31371356	31383092	1	protein_coding	100507436	MICA	0.00037802	2.27712	0	0	4	NA	0.009	CMC_SVA_cis	NA	Yes	Promoter_anchored_loops	NA	rs2074506;rs2844699;rs6905572;rs2844699:rs2073722	2	AS
ENSG00000204516	MICB	6	31462658	31478901	1	protein_coding	4277	MICB	0.000284377	0.724392	0	0	17	2.89696e-08	2.62591e-46	GTEx/v8/Brain_Cerebellar_Hemisphere:GTEx/v8/Brain_Cerebellum	-	Yes	Promoter_anchored_loops:Adult_Cortex	2.21e-16	rs130071;rs4151651:rs130071:rs2073722:rs6905572	2	AS
ENSG00000204511	MCCD1	6	31496494	31498009	1	protein_coding	401250	MCCD1	0.00896309	1.44191	0	0	0	NA	NA	NA	NA	Yes	Promoter_anchored_loops	NA	rs2074506;rs2844699	2	AS
ENSG00000198563	DDX39B	6	31497996	31510225	-1	protein_coding	692199	DDX39B	0.997728	0.551698	0	0	2	NA	0.049	CMC_SVA_cis	NA	Yes	EP_links_oneway:Promoter_anchored_loops:Adult_Cortex:Fetal_Cortex	2.38e-91	rs2073722;rs6905572:rs2073722:rs2074506;rs2844699:rs130071:rs4151651	2	AS
ENSG00000254870	ATP6V1G2-DDX39B	6	31497996	31514385	-1	protein_coding	NA	ATP6V1G2-DDX39B	NA	NA	0	0	0	NA	NA	NA	NA	Yes	Promoter_anchored_loops:Adult_Cortex:Fetal_Cortex	2.38e-91	rs2073722:rs6905572:rs4151651	2	AS
ENSG00000213760	ATP6V1G2	6	31512239	31516204	-1	protein_coding	534	ATP6V1G2	0.22479	0.5586	0	0	18	NA	0.009	CMC_SVA_cis:CMC_NoSVA_cis	+	Yes	Promoter_anchored_loops:Adult_Cortex:Fetal_Cortex	2.38e-91	rs130071;rs2073722:rs6905572:rs4151651	2	AS
ENSG00000204498	NFKBIL1	6	31514647	31526606	1	protein_coding	4795	NFKBIL1	0.816647	0.117968	0	0	0	NA	NA	NA	NA	Yes	Promoter_anchored_loops:Adult_Cortex:Fetal_Cortex	2.38e-91	rs2073722:rs6905572:rs4151651	2	AS
ENSG00000226979	LTA	6	31539831	31542101	1	protein_coding	4049	LTA	0.743247	0.0526	0	0	0	NA	NA	NA	NA	Yes	Promoter_anchored_loops:Adult_Cortex:Fetal_Cortex	2.21e-16	rs4151651:rs130071:rs2073722:rs6905572	2	AS
ENSG00000232810	TNF	6	31543344	31546113	1	protein_coding	7124	TNF	0.272829	-0.462056	0	0	0	NA	NA	NA	NA	Yes	Adult_Cortex:Fetal_Cortex	2.21e-16	rs130071:rs2073722:rs6905572:rs4151651	2	AS
ENSG00000227507	LTB	6	31548302	31550299	-1	protein_coding	4050	LTB	1.00563e-05	-0.0657546	0	0	0	NA	NA	NA	NA	Yes	Promoter_anchored_loops:Adult_Cortex:Fetal_Cortex	2.21e-16	rs4151651:rs130071:rs2073722:rs6905572	2	AS
ENSG00000204482	LST1	6	31553901	31556686	1	protein_coding	7940	LST1	0.00253791	0.289221	0	0	1	NA	0.049	CMC_NoSVA_cis	NA	Yes	Promoter_anchored_loops	NA	rs2074506;rs2844699;rs4151651	2	AS
ENSG00000204475	NCR3	6	31556672	31560762	-1	protein_coding	259197	NCR3	0.00146131	0.872155	0	0	0	NA	NA	NA	NA	Yes	Promoter_anchored_loops	NA	rs6905572	2	AS
ENSG00000204472	AIF1	6	31582961	31584798	1	protein_coding	199	AIF1	0.0127986	-0.264551	0	0	25	NA	0.049	CMC_SVA_cis:CMC_NoSVA_cis	NA	Yes	Promoter_anchored_loops:Adult_Cortex:Fetal_Cortex	2.38e-91	rs2074506;rs2844699;rs2073722;rs6905572:rs130071:rs2073722:rs4151651	2	AS
ENSG00000204469	PRRC2A	6	31588497	31605548	1	protein_coding	7916	PRRC2A	1	NA	0	0	0	NA	NA	NA	NA	Yes	Promoter_anchored_loops:Adult_Cortex:Fetal_Cortex	2.38e-91	rs6905572:rs130071:rs2073722:rs4151651	2	AS
ENSG00000204463	BAG6	6	31606805	31620482	-1	protein_coding	7917	BAG6	0.999988	-0.32119	0	0	121	1.28476e-20	7.76722e-13	xQTLServer_eQTLs:CMC_SVA_cis:GTEx/v8/Brain_Cortex	+	Yes	Promoter_anchored_loops:Adult_Cortex:Fetal_Cortex	2.38e-91	rs2074506;rs2844699;rs130071;rs6905572;rs6905572:rs4151651:rs2074506;rs2844699:rs130071:rs2073722	2	AS
ENSG00000204444	APOM	6	31620193	31625987	1	protein_coding	55937	APOM	0.00854308	-0.533737	0	0	0	NA	NA	NA	NA	Yes	Promoter_anchored_loops:Adult_Cortex:Fetal_Cortex	2.38e-91	rs6905572:rs4151651:rs2074506;rs2844699:rs130071:rs2073722	2	AS
ENSG00000204439	C6orf47	6	31626075	31628549	-1	protein_coding	57827	C6orf47	0.169848	-0.557276	0	0	0	NA	NA	NA	NA	Yes	Promoter_anchored_loops:Adult_Cortex:Fetal_Cortex	4.81e-42	rs6905572:rs4151651	2	AS
ENSG00000204438	GPANK1	6	31629006	31634060	-1	protein_coding	7918	GPANK1	0.000931901	0.994021	0	0	0	NA	NA	NA	NA	Yes	Promoter_anchored_loops:Adult_Cortex:Fetal_Cortex	4.81e-42	rs2233950:rs2073722:rs130071:rs6905572:rs4151651	2	AS
ENSG00000204435	CSNK2B	6	31633013	31638120	1	protein_coding	1460	CSNK2B	0.943857	0.192574	0	0	0	NA	NA	NA	NA	Yes	Promoter_anchored_loops:Adult_Cortex:Fetal_Cortex	4.81e-42	rs2233950:rs2073722:rs130071:rs6905572:rs4151651	2	AS
ENSG00000263020	CSNK2B-LY6G5B-1181	6	31633879	31641323	1	protein_coding	NA	NA	0.196071	NA	0	0	0	NA	NA	NA	NA	Yes	Promoter_anchored_loops:Adult_Cortex:Fetal_Cortex	4.81e-42	rs2233950:rs2073722:rs130071:rs6905572:rs4151651	2	AS
ENSG00000240053	LY6G5B	6	31637944	31641553	1	protein_coding	58496	LY6G5B	0.000871194	0.370528	0	0	32	1.97898e-07	3.86162e-16	GTEx/v8/Brain_Cerebellar_Hemisphere:GTEx/v8/Brain_Cerebellum:GTEx/v8/Brain_Cortex	-	Yes	Promoter_anchored_loops:Adult_Cortex:Fetal_Cortex	4.81e-42	rs6905572;rs2233950:rs2073722:rs130071:rs6905572:rs4151651	2	AS
ENSG00000204428	LY6G5C	6	31644461	31651817	-1	protein_coding	80741	LY6G5C	0.61467	0.183113	0	0	50	2.0844e-17	3.18686e-46	xQTLServer_eQTLs:BRAINEAC/CRBL:GTEx/v8/Brain_Caudate_basal_ganglia:GTEx/v8/Brain_Cerebellar_Hemisphere:GTEx/v8/Brain_Cerebellum:GTEx/v8/Brain_Cortex:GTEx/v8/Brain_Hypothalamus:GTEx/v8/Brain_Nucleus_accumbens_basal_ganglia:GTEx/v8/Brain_Putamen_basal_ganglia	-	Yes	Promoter_anchored_loops:Adult_Cortex:Fetal_Cortex	2.38e-91	rs6905572;rs4151651;rs2073722:rs6905572:rs4151651	2	AS
ENSG00000204427	ABHD16A	6	31654726	31671221	-1	protein_coding	7920	ABHD16A	0.988883	-0.376322	1	14.97	7	8.43751e-05	0.0138127	CMC_SVA_cis:GTEx/v8/Brain_Caudate_basal_ganglia:GTEx/v8/Brain_Nucleus_accumbens_basal_ganglia	NA	Yes	Promoter_anchored_loops:Adult_Cortex:Fetal_Cortex	2.38e-91	rs6905572;rs2074506;rs2844699:rs6905572:rs4151651:rs2073722	2	AS
ENSG00000204422	XXbac-BPG32J3.20	6	31654739	31681849	-1	protein_coding	NA	NA	NA	NA	2	14.97	0	NA	NA	NA	NA	Yes	Promoter_anchored_loops:Adult_Cortex:Fetal_Cortex	4.81e-42	rs6905572;rs6905572:rs4151651	2	AS
ENSG00000204424	LY6G6F	6	31674640	31685581	1	protein_coding	259215	LY6G6F	2.55909e-06	-0.134424	2	14.97	0	NA	NA	NA	NA	Yes	Promoter_anchored_loops:Adult_Cortex:Fetal_Cortex	2.38e-91	rs6905572;rs2074506;rs2844699:rs6905572:rs4151651:rs2073722	2	AS
ENSG00000250641	MEGT1	6	31674681	31685695	1	protein_coding	259215	NA	2.30552e-05	NA	2	14.97	0	NA	NA	NA	NA	Yes	Promoter_anchored_loops:Adult_Cortex:Fetal_Cortex	2.38e-91	rs6905572;rs2074506;rs2844699:rs6905572:rs4151651:rs2073722	2	AS
ENSG00000255552	LY6G6E	6	31679548	31681842	-1	protein_coding	NA	LY6G6E	NA	NA	2	14.97	0	NA	NA	NA	NA	Yes	Promoter_anchored_loops:Adult_Cortex:Fetal_Cortex	4.81e-42	rs6905572;rs6905572:rs4151651	2	AS
ENSG00000244355	LY6G6D	6	31683133	31685581	1	protein_coding	259215	LY6G6D	0.542858	0.0652801	2	14.97	0	NA	NA	NA	NA	Yes	Promoter_anchored_loops:Adult_Cortex:Fetal_Cortex	4.81e-42	rs6905572;rs6905572:rs4151651	2	AS
ENSG00000204420	C6orf25	6	31686371	31694491	1	protein_coding	80739	C6orf25	0.00403769	-0.298211	2	1.147	20	2.94369e-07	2.19714e-05	GTEx/v8/Brain_Caudate_basal_ganglia:GTEx/v8/Brain_Nucleus_accumbens_basal_ganglia	+	Yes	Promoter_anchored_loops:Adult_Cortex:Fetal_Cortex	4.81e-42	rs6905572;rs6905572:rs4151651	2	AS
ENSG00000204421	LY6G6C	6	31686425	31689622	-1	protein_coding	80740	LY6G6C	0.0016527	-0.0629606	1	0.419	0	NA	NA	NA	NA	Yes	EP_links_oneway:Promoter_anchored_loops:Adult_Cortex:Fetal_Cortex	4.81e-42	rs6905572;rs6905572:rs4151651	2	AS
ENSG00000213722	DDAH2	6	31694815	31698394	-1	protein_coding	23564	DDAH2	0.842139	-0.370986	4	8.596	25	2.73074e-06	4.92575e-09	CMC_SVA_cis:GTEx/v8/Brain_Cerebellum:GTEx/v8/Brain_Hypothalamus	NA	Yes	Promoter_anchored_loops:Adult_Cortex:Fetal_Cortex	NA	rs6905572	2	AS
ENSG00000213719	CLIC1	6	31698358	31707540	-1	protein_coding	1192	CLIC1	0.0124562	0.517818	8	8.596	0	NA	NA	NA	NA	Yes	Promoter_anchored_loops:Adult_Cortex:Fetal_Cortex	2.38e-91	rs6905572;rs6905572:rs2073722:rs4151651:rs2074506;rs2844699:rs130071	2	AS
ENSG00000204410	MSH5	6	31707725	31732622	1	protein_coding	4439	MSH5	6.1388e-08	-0.0743933	13	8.928	0	NA	NA	NA	NA	Yes	Promoter_anchored_loops:Adult_Cortex:Fetal_Cortex	2.38e-91	rs6905572;rs6905572:rs2073722:rs4151651:rs2074506;rs2844699:rs130071	2	AS
ENSG00000255152	MSH5-SAPCD1	6	31707797	31732628	1	protein_coding	401251	MSH5-SAPCD1	NA	NA	13	8.928	0	NA	NA	NA	NA	Yes	Promoter_anchored_loops:Adult_Cortex:Fetal_Cortex	2.38e-91	rs6905572;rs6905572:rs2073722:rs4151651:rs2074506;rs2844699:rs130071	2	AS
ENSG00000228727	SAPCD1	6	31730576	31732628	1	protein_coding	401251	SAPCD1	2.31956e-07	-0.138259	5	8.928	0	NA	NA	NA	NA	Yes	EP_links_oneway:Promoter_anchored_loops:Adult_Cortex	1.43e-15	rs6905572	2	AS
ENSG00000204396	VWA7	6	31733367	31745108	-1	protein_coding	80737	VWA7	4.28881e-07	-0.117039	10	13.98	0	NA	NA	NA	NA	Yes	Promoter_anchored_loops:Adult_Cortex	1.43e-15	rs6905572	2	AS
ENSG00000204394	VARS	6	31745295	31763730	-1	protein_coding	7407	VARS	0.679794	NA	13	13.98	1	0	0	xQTLServer_eQTLs	NA	Yes	Promoter_anchored_loops	1.43e-15	rs6905572;rs2074506;rs2844699	2	AS
ENSG00000204392	LSM2	6	31765173	31774761	-1	protein_coding	57819	LSM2	0.00596282	-0.429998	7	9.439	0	NA	NA	NA	NA	Yes	Promoter_anchored_loops:Adult_Cortex:Fetal_Cortex	2.38e-91	rs6905572;rs6905572:rs130071:rs2073722:rs4151651	2	AS
ENSG00000204390	HSPA1L	6	31777396	31783437	-1	protein_coding	3305	HSPA1L	2.19041e-06	-0.11285	5	9.439	0	NA	NA	NA	NA	Yes	Promoter_anchored_loops:Adult_Cortex:Fetal_Cortex	2.38e-91	rs6905572;rs6905572:rs130071:rs2073722:rs4151651	2	AS
ENSG00000204389	HSPA1A	6	31783291	31785723	1	protein_coding	3304	HSPA1A	NA	-0.0681399	2	0.888	0	NA	NA	NA	NA	Yes	Promoter_anchored_loops:Adult_Cortex:Fetal_Cortex	2.38e-91	rs6905572;rs6905572:rs130071:rs2073722:rs4151651	2	AS
ENSG00000204388	HSPA1B	6	31795512	31798031	1	protein_coding	3304	HSPA1B	NA	0.733333	9	11.68	0	NA	NA	NA	NA	Yes	Promoter_anchored_loops	4.81e-42	rs6905572;rs6905572:rs4151651	2	AS
ENSG00000204387	C6orf48	6	31802385	31807541	1	protein_coding	50854	C6orf48	5.82447e-05	-0.0706833	14	11.68	18	3.64988e-06	0.011393	GTEx/v8/Brain_Hypothalamus:GTEx/v8/Brain_Putamen_basal_ganglia	NA	Yes	Promoter_anchored_loops:Adult_Cortex:Fetal_Cortex	4.81e-42	rs6905572;rs6905572:rs4151651:rs130071:rs2073722	2	AS
ENSG00000204386	NEU1	6	31825436	31830683	-1	protein_coding	4758	NEU1	1.93154e-05	-0.509633	12	12.21	1	NA	0.049	CMC_SVA_cis	NA	Yes	EP_links_oneway:Promoter_anchored_loops	NA	rs6905572	2	AS
ENSG00000204385	SLC44A4	6	31830969	31846823	-1	protein_coding	80736	SLC44A4	8.2783e-08	0.141295	7	8.287	0	NA	NA	NA	NA	Yes	Promoter_anchored_loops	NA	rs6905572	2	AS
ENSG00000204371	EHMT2	6	31847536	31865464	-1	protein_coding	10919	EHMT2	0.0644715	-0.142114	0	0	6	NA	0.049	CMC_SVA_cis	NA	Yes	Promoter_anchored_loops:Adult_Cortex:Fetal_Cortex	2.38e-91	rs6905572;rs2074506;rs2844699:rs2073722:rs6905572:rs4151651	2	AS
ENSG00000166278	C2	6	31865562	31913449	1	protein_coding	717	C2	1.37889e-06	-0.608182	1	16.65	1	4.68404e-05	0.0221429	GTEx/v8/Brain_Nucleus_accumbens_basal_ganglia	NA	Yes	Promoter_anchored_loops:Adult_Cortex:Fetal_Cortex	2.38e-91	rs4151651;rs2073722;rs2074506;rs2844699:rs2073722:rs6905572:rs4151651	2	AS
ENSG00000204366	ZBTB12	6	31867384	31869769	-1	protein_coding	221527	ZBTB12	0.807401	NA	0	0	0	NA	NA	NA	NA	Yes	Promoter_anchored_loops:Adult_Cortex:Fetal_Cortex	2.38e-91	rs2074506;rs2844699:rs2073722:rs6905572:rs4151651:rs130071	2	AS
ENSG00000243649	CFB	6	31895475	31919861	1	protein_coding	629	CFB	0.000978859	-0.355687	2	16.65	0	NA	NA	NA	NA	Yes	Promoter_anchored_loops	4.81e-42	rs4151651	2	AS
ENSG00000244255	CFB	6	31895475	31919825	1	protein_coding	NA	NA	NA	-0.355687	2	16.65	0	NA	NA	NA	NA	Yes	Promoter_anchored_loops	4.81e-42	rs4151651	2	AS
ENSG00000204356	NELFE	6	31919864	31926887	-1	protein_coding	100302242	NELFE	0.756273	-0.0686102	2	16.65	0	NA	NA	NA	NA	Yes	Promoter_anchored_loops:Adult_Cortex:Fetal_Cortex	2.38e-91	rs4151651;rs2073722:rs130071:rs6905572:rs4151651:rs2074506;rs2844699	2	AS
ENSG00000204351	SKIV2L	6	31926857	31937532	1	protein_coding	6499	SKIV2L	1.11012e-15	-0.360101	1	7.807	36	NA	0.009	CMC_SVA_cis:CMC_NoSVA_cis	+	Yes	Promoter_anchored_loops:Adult_Cortex:Fetal_Cortex	2.38e-91	rs4151651;rs6905572;rs2073722:rs130071:rs6905572:rs4151651:rs2074506;rs2844699	2	AS
ENSG00000244731	C4A	6	31949801	31970458	1	protein_coding	721	C4A	NA	-0.318572	3	13.29	56	1.42118e-09	1.52962e-15	CMC_SVA_cis:CMC_SVA_trans:CMC_NoSVA_cis:GTEx/v8/Brain_Caudate_basal_ganglia:GTEx/v8/Brain_Cerebellar_Hemisphere:GTEx/v8/Brain_Cerebellum:GTEx/v8/Brain_Cortex:GTEx/v8/Brain_Frontal_Cortex_BA9:GTEx/v8/Brain_Hypothalamus:GTEx/v8/Brain_Substantia_nigra	+	Yes	Promoter_anchored_loops	1.2e-21	rs4151651;rs130071;rs2073722;rs2074506;rs2844699;rs2233950:rs2073722:rs130071:rs6905572	2	AS
ENSG00000268923	AL645922.1	6	31973945	31974881	-1	protein_coding	NA	NA	NA	NA	3	13.29	0	NA	NA	NA	NA	No	NA	NA	rs4151651	2	AS
ENSG00000224389	C4B	6	31982539	32003195	1	protein_coding	100293534	C4B	NA	-0.318572	3	13.29	0	NA	NA	NA	NA	No	NA	NA	rs4151651	2	AS
ENSG00000231852	CYP21A2	6	32006042	32009447	1	protein_coding	1589	CYP21A2	0.672307	0.394527	0	0	0	NA	NA	NA	NA	Yes	Promoter_anchored_loops	NA	rs2073722:rs6905572:rs4151651	2	AS
ENSG00000168477	TNXB	6	32008931	32083111	-1	protein_coding	7148	TNXB	0.774154	-0.827101	7	8.156	0	NA	NA	NA	NA	Yes	Promoter_anchored_loops	NA	rs4151651;rs6905572	2	AS
ENSG00000213676	ATF6B	6	32065953	32096030	-1	protein_coding	1388	ATF6B	1.67701e-06	0.204046	6	6.941	0	NA	NA	NA	NA	Yes	Adult_Cortex:Fetal_Cortex	4.81e-42	rs4151651;rs6905572:rs4151651	2	AS
ENSG00000204315	FKBPL	6	32096484	32098068	-1	protein_coding	63943	FKBPL	5.35499e-05	0.348686	2	6.941	0	NA	NA	NA	NA	Yes	Adult_Cortex:Fetal_Cortex	4.81e-42	rs4151651;rs6905572:rs4151651	2	AS
ENSG00000204314	PRRT1	6	32116136	32122150	-1	protein_coding	100507547	PRRT1	0.407946	-0.838939	0	0	0	NA	NA	NA	NA	Yes	Promoter_anchored_loops	NA	rs6905572:rs4151651	2	AS
ENSG00000221988	PPT2	6	32121218	32134011	1	protein_coding	80864	PPT2	0.772683	-0.617997	0	0	0	NA	NA	NA	NA	Yes	EP_links_oneway:Promoter_anchored_loops	NA	rs6905572:rs4151651	2	AS
ENSG00000258388	PPT2-EGFL8	6	32121622	32139755	1	protein_coding	NA	PPT2-EGFL8	NA	NA	0	0	0	NA	NA	NA	NA	Yes	Promoter_anchored_loops	NA	rs6905572:rs4151651	2	AS
ENSG00000241404	EGFL8	6	32132360	32136058	1	protein_coding	80864	EGFL8	3.51577e-06	0.257304	0	0	0	NA	NA	NA	NA	Yes	Promoter_anchored_loops	NA	rs6905572:rs4151651	2	AS
ENSG00000204310	AGPAT1	6	32135989	32145873	-1	protein_coding	10554	AGPAT1	0.984454	-0.0942702	0	0	0	NA	NA	NA	NA	Yes	Promoter_anchored_loops:Adult_Cortex:Fetal_Cortex	4.81e-42	rs4151651:rs6905572:rs130071:rs2073722	2	AS
ENSG00000204308	RNF5	6	32146131	32151930	1	protein_coding	6048	RNF5	0.00299042	0.00681417	0	0	0	NA	NA	NA	NA	Yes	Promoter_anchored_loops:Adult_Cortex:Fetal_Cortex	4.81e-42	rs4151651:rs6905572:rs130071:rs2073722	2	AS
ENSG00000204305	AGER	6	32148745	32152101	-1	protein_coding	177	AGER	1.46448e-10	-0.301869	0	0	0	NA	NA	NA	NA	Yes	Promoter_anchored_loops:Adult_Cortex:Fetal_Cortex	2.21e-16	rs6905572:rs4151651:rs130071:rs2073722	2	AS
ENSG00000204304	PBX2	6	32152512	32157963	-1	protein_coding	5089	PBX2	0.889707	-0.473698	0	0	0	NA	NA	NA	NA	Yes	Promoter_anchored_loops:Adult_Cortex:Fetal_Cortex	2.21e-16	rs6905572:rs4151651:rs130071:rs2073722	2	AS
ENSG00000213654	GPSM3	6	32158543	32163300	-1	protein_coding	63940	GPSM3	0.609592	-0.739905	0	0	0	NA	NA	NA	NA	Yes	Promoter_anchored_loops	4.81e-42	rs6905572:rs4151651	2	AS
ENSG00000204301	NOTCH4	6	32162620	32191844	-1	protein_coding	4855	NOTCH4	1.19532e-10	0.0113186	1	4.325	0	NA	NA	NA	NA	No	NA	NA	rs4151651	2	AS
ENSG00000204290	BTNL2	6	32361740	32374905	-1	protein_coding	56244	BTNL2	2.02726e-07	NA	0	0	1	7.65795e-05	0.00221313	GTEx/v8/Brain_Cortex	NA	No	NA	NA	rs4151651	2	AS
ENSG00000198502	HLA-DRB5	6	32485120	32498064	-1	protein_coding	3127	HLA-DRB5	0.00322727	NA	0	0	0	NA	NA	NA	NA	Yes	Promoter_anchored_loops	NA	rs4151651	2	AS
ENSG00000196126	HLA-DRB1	6	32546546	32557625	-1	protein_coding	100996809	HLA-DRB1	5.62353e-05	10.1544	0	0	48	NA	0.009	CMC_SVA_trans:CMC_NoSVA_cis:CMC_NoSVA_trans	NA	No	NA	NA	rs2074506;rs2844699;rs2073722	2	AS
ENSG00000196735	HLA-DQA1	6	32595956	32614839	1	protein_coding	100509457	HLA-DQA1	0.166625	NA	0	0	39	5.47473e-05	1.92335e-09	CMC_SVA_cis:CMC_SVA_trans:CMC_NoSVA_cis:CMC_NoSVA_trans:GTEx/v8/Brain_Caudate_basal_ganglia	NA	Yes	Promoter_anchored_loops	NA	rs6905572;rs2073722;rs6905572:rs4151651	2	AS
ENSG00000179344	HLA-DQB1	6	32627244	32636160	-1	protein_coding	101060835	HLA-DQB1	0.353015	22.5355	0	0	9	8.25815e-05	2.77297e-30	BRAINEAC/FCTX:BRAINEAC/aveALL:GTEx/v8/Brain_Cerebellum	NA	No	NA	NA	rs6905572;rs4151651	2	AS
ENSG00000232629	HLA-DQB2	6	32723875	32731311	-1	protein_coding	3120	HLA-DQB2	0.00935593	2.05644	0	0	0	NA	NA	NA	NA	Yes	Promoter_anchored_loops	NA	rs4151651	2	AS
ENSG00000168394	TAP1	6	32812986	32821755	-1	protein_coding	6890	TAP1	0.28665	0.342219	0	0	0	NA	NA	NA	NA	Yes	Promoter_anchored_loops	NA	rs4151651	2	AS
ENSG00000242574	HLA-DMB	6	32902406	32908847	-1	protein_coding	3109	HLA-DMB	0.00490511	0.554261	0	0	0	NA	NA	NA	NA	Yes	Adult_Cortex	4.81e-42	rs6905572:rs4151651	2	AS
ENSG00000204257	HLA-DMA	6	32916390	32936871	-1	protein_coding	3108	HLA-DMA	0.687978	0.302076	0	0	0	NA	NA	NA	NA	Yes	Adult_Cortex:Fetal_Cortex	2.38e-91	rs2073722:rs6905572:rs4151651:rs130071	2	AS
ENSG00000204256	BRD2	6	32936437	32949282	1	protein_coding	6046	BRD2	0.999531	1.25274	0	0	0	NA	NA	NA	NA	Yes	Adult_Cortex:Fetal_Cortex	2.38e-91	rs2073722:rs6905572:rs4151651:rs130071	2	AS
ENSG00000204252	HLA-DOA	6	32971955	32977389	-1	protein_coding	3111	HLA-DOA	1.88487e-05	3.6107	0	0	0	NA	NA	NA	NA	Yes	Promoter_anchored_loops	NA	rs4151651	2	AS
ENSG00000231389	HLA-DPA1	6	33032346	33048552	-1	protein_coding	3113	HLA-DPA1	0.000185717	6.04782	0	0	0	NA	NA	NA	NA	Yes	Adult_Cortex	NA	rs4151651	2	AS
ENSG00000223865	HLA-DPB1	6	33043703	33054978	1	protein_coding	3115	HLA-DPB1	7.18466e-09	7.10368	0	0	0	NA	NA	NA	NA	Yes	Adult_Cortex	NA	rs4151651	2	AS
ENSG00000204248	COL11A2	6	33130458	33160276	-1	protein_coding	1302	COL11A2	0.999999	-0.865131	0	0	0	NA	NA	NA	NA	Yes	Adult_Cortex:Fetal_Cortex	4.81e-42	rs6905572:rs4151651	2	AS
ENSG00000204231	RXRB	6	33161365	33168630	-1	protein_coding	6257	RXRB	0.997594	-0.117234	0	0	0	NA	NA	NA	NA	Yes	Adult_Cortex:Fetal_Cortex	4.81e-42	rs6905572:rs4151651	2	AS
ENSG00000112473	SLC39A7	6	33168222	33172216	1	protein_coding	7922	SLC39A7	0.0149908	-0.946036	0	0	0	NA	NA	NA	NA	Yes	Adult_Cortex:Fetal_Cortex	4.81e-42	rs6905572:rs4151651	2	AS
ENSG00000204228	HSD17B8	6	33172419	33174608	1	protein_coding	7923	HSD17B8	0.744498	0.0599447	0	0	0	NA	NA	NA	NA	Yes	Adult_Cortex:Fetal_Cortex	NA	rs6905572:rs4151651	2	AS
ENSG00000204227	RING1	6	33176272	33180499	1	protein_coding	6015	RING1	0.915792	NA	0	0	0	NA	NA	NA	NA	Yes	Adult_Cortex:Fetal_Cortex	NA	rs6905572:rs4151651	2	AS
ENSG00000223501	VPS52	6	33218049	33239824	-1	protein_coding	6293	VPS52	0.0159633	0.463747	0	0	0	NA	NA	NA	NA	Yes	Fetal_Cortex	NA	rs4151651	2	AS
ENSG00000231500	RPS18	6	33239787	33244287	1	protein_coding	6222	RPS18	0.962013	-0.158263	0	0	0	NA	NA	NA	NA	Yes	Fetal_Cortex	NA	rs4151651	2	AS
ENSG00000235863	B3GALT4	6	33244917	33252609	1	protein_coding	8705	B3GALT4	0.236709	NA	0	0	0	NA	NA	NA	NA	Yes	Fetal_Cortex	NA	rs4151651	2	AS
ENSG00000237441	RGL2	6	33259431	33267101	-1	protein_coding	5863	RGL2	0.0747683	-0.299562	0	0	0	NA	NA	NA	NA	Yes	Adult_Cortex	NA	rs4151651	2	AS
ENSG00000231925	TAPBP	6	33267471	33282164	-1	protein_coding	6892	TAPBP	0.000393582	0.574655	0	0	0	NA	NA	NA	NA	Yes	Adult_Cortex:Fetal_Cortex	NA	rs6905572:rs4151651	2	AS
ENSG00000236104	ZBTB22	6	33282183	33285719	-1	protein_coding	9278	ZBTB22	0.235099	0.0159136	0	0	0	NA	NA	NA	NA	Yes	Adult_Cortex:Fetal_Cortex	NA	rs6905572:rs4151651	2	AS
ENSG00000112514	CUTA	6	33384219	33386094	-1	protein_coding	51596	CUTA	1.14218e-05	-0.619996	0	0	0	NA	NA	NA	NA	Yes	Adult_Cortex:Fetal_Cortex	NA	rs6905572:rs4151651	2	AS
ENSG00000197283	SYNGAP1	6	33387847	33421466	1	protein_coding	8831	SYNGAP1	0.999998	-1.10912	0	0	0	NA	NA	NA	NA	Yes	Adult_Cortex:Fetal_Cortex	NA	rs6905572:rs4151651	2	AS
ENSG00000143631	FLG	1	152274651	152297679	-1	protein_coding	2312	FLG	NA	-0.22674	1	36	1	9.00179e-07	0.000121743	PsychENCODE_eQTLs	-	No	NA	5.21e-23	rs61816761	1	Asthma
ENSG00000006607	FARP2	2	242295658	242434256	1	protein_coding	9855	FARP2	1.97537e-20	NA	0	0	0	NA	NA	NA	NA	Yes	Promoter_anchored_loops	NA	rs1106639	2	Asthma
ENSG00000115694	STK25	2	242432089	242449145	-1	protein_coding	10494	STK25	0.0452671	-0.791689	0	0	0	NA	NA	NA	NA	Yes	Promoter_anchored_loops	2.85e-34	rs1106639	2	Asthma
ENSG00000180902	D2HGDH	2	242673994	242708231	1	protein_coding	728294	D2HGDH	0.000752024	0.935811	12	15.69	12	9.03802e-19	3.75745e-24	PsychENCODE_eQTLs:CMC_SVA_cis:CMC_NoSVA_cis:GTEx/v8/Brain_Amygdala:GTEx/v8/Brain_Anterior_cingulate_cortex_BA24:GTEx/v8/Brain_Caudate_basal_ganglia:GTEx/v8/Brain_Cerebellar_Hemisphere:GTEx/v8/Brain_Cerebellum:GTEx/v8/Brain_Cortex:GTEx/v8/Brain_Frontal_Cortex_BA9:GTEx/v8/Brain_Hippocampus:GTEx/v8/Brain_Hypothalamus:GTEx/v8/Brain_Nucleus_accumbens_basal_ganglia:GTEx/v8/Brain_Putamen_basal_ganglia:G…	+	No	NA	2.85e-34	rs1106639;rs12469459	2	Asthma
ENSG00000154252	GAL3ST2	2	242716240	242743623	1	protein_coding	64090	GAL3ST2	4.4153e-05	0.0420849	3	1.629	1	8.85098e-08	2.0616e-05	PsychENCODE_eQTLs:GTEx/v8/Brain_Caudate_basal_ganglia:GTEx/v8/Brain_Cerebellar_Hemisphere:GTEx/v8/Brain_Spinal_cord_cervical_c-1	NA	Yes	Promoter_anchored_loops	2.85e-34	rs1106639;rs12469459	2	Asthma
ENSG00000204099	NEU4	2	242749920	242758739	1	protein_coding	129807	NEU4	0.000277583	1.4472	0	0	0	NA	NA	NA	NA	Yes	Promoter_anchored_loops	2.85e-34	rs1106639:rs12469459	2	Asthma
ENSG00000188389	PDCD1	2	242792033	242801060	-1	protein_coding	5133	PDCD1	0.017954	-0.433402	0	0	0	NA	NA	NA	NA	Yes	Promoter_anchored_loops	2.85e-34	rs1106639:rs12469459	2	Asthma
ENSG00000188011	CXXC11	2	242811752	242815975	1	protein_coding	285093	CXXC11	2.88586e-05	NA	0	0	0	NA	NA	NA	NA	Yes	Promoter_anchored_loops	2.85e-34	rs1106639	2	Asthma
ENSG00000145569	FAM105A	5	14581884	14615116	1	protein_coding	54491	FAM105A	2.32581e-07	0.169883	2	22.6	0	NA	NA	NA	NA	No	NA	1.28e-08	rs16903574	3	Asthma
ENSG00000154124	FAM105B	5	14664773	14699820	1	protein_coding	90268	FAM105B	0.969681	-1.96074	2	5.367	0	NA	NA	NA	NA	No	NA	NA	rs16903574	3	Asthma
ENSG00000154122	ANKH	5	14704910	14871887	-1	protein_coding	56172	ANKH	0.167377	-0.569791	1	5.367	0	NA	NA	NA	NA	Yes	Adult_Cortex	NA	rs16903574	3	Asthma
ENSG00000151422	FER	5	108083523	108532542	1	protein_coding	2241	FER	0.96842	1.73407	0	0	0	NA	NA	NA	NA	Yes	Adult_Cortex	NA	rs1422495	4	Asthma
ENSG00000112893	MAN2A1	5	109025067	109205326	1	protein_coding	4124	MAN2A1	0.0186444	NA	0	0	0	NA	NA	NA	NA	Yes	Promoter_anchored_loops:Adult_Cortex:Fetal_Cortex	NA	rs1422495	4	Asthma
ENSG00000186952	TMEM232	5	109624934	110074657	-1	protein_coding	642987	TMEM232	NA	0.361148	122	17.42	7	1.37464e-10	3.25757e-08	PsychENCODE_eQTLs	NA	No	NA	4.4e-08	rs1422495	4	Asthma
ENSG00000164209	SLC25A46	5	110073837	110100857	1	protein_coding	91137	SLC25A46	0.00117612	-0.180958	20	17.42	26	2.7667e-06	0.0063712	GTEx/v8/Brain_Cerebellum	NA	No	NA	NA	rs1422495	4	Asthma
ENSG00000204642	HLA-F	6	29690552	29706305	1	protein_coding	3134	HLA-F	4.40041e-05	0.734263	0	0	20	3.19137e-05	1.45062e-17	BRAINEAC/CRBL:GTEx/v8/Brain_Cerebellum	-	No	NA	5.61e-14	rs2523721	5	Asthma
ENSG00000204632	HLA-G	6	29794744	29798902	1	protein_coding	3135	HLA-G	9.54871e-08	1.65798	0	0	19	6.52775e-06	1.04029e-09	GTEx/v8/Brain_Cerebellum:GTEx/v8/Brain_Nucleus_accumbens_basal_ganglia	-	No	NA	5.61e-14	rs2523721	5	Asthma
ENSG00000206503	HLA-A	6	29909037	29913661	1	protein_coding	3105	HLA-A	0.13278	11.8053	0	0	20	1.36611e-06	1.4235e-07	GTEx/v8/Brain_Caudate_basal_ganglia:GTEx/v8/Brain_Nucleus_accumbens_basal_ganglia	-	No	NA	5.61e-14	rs2523721	5	Asthma
ENSG00000234127	TRIM26	6	30152232	30181204	-1	protein_coding	7726	TRIM26	0.829654	1.12259	23	14.54	24	5.18025e-14	7.54836e-09	CMC_SVA_cis:BRAINEAC/WHMT:GTEx/v8/Brain_Caudate_basal_ganglia:GTEx/v8/Brain_Cerebellar_Hemisphere:GTEx/v8/Brain_Cerebellum:GTEx/v8/Brain_Putamen_basal_ganglia:GTEx/v8/Brain_Spinal_cord_cervical_c-1	+	Yes	Adult_Cortex:Fetal_Cortex	5.61e-14	rs2523721;rs3094216	5	Asthma
ENSG00000241370	RPP21	6	30312908	30314661	1	protein_coding	79897	RPP21	0.082454	0.32348	0	0	0	NA	NA	NA	NA	Yes	Promoter_anchored_loops	NA	rs2523721	5	Asthma
ENSG00000137343	ATAT1	6	30594619	30614600	1	protein_coding	79969	ATAT1	0.0143739	-0.562123	0	0	0	NA	NA	NA	NA	Yes	Promoter_anchored_loops	NA	rs3094216	5	Asthma
ENSG00000146112	PPP1R18	6	30644166	30655672	-1	protein_coding	170954	PPP1R18	0.121202	-1.52663	0	0	0	NA	NA	NA	NA	Yes	Adult_Cortex	NA	rs62399430	5	Asthma
ENSG00000137404	NRM	6	30655824	30659197	-1	protein_coding	11270	NRM	0.142577	0.153616	0	0	0	NA	NA	NA	NA	Yes	Adult_Cortex	NA	rs62399430	5	Asthma
ENSG00000137337	MDC1	6	30667584	30685666	-1	protein_coding	9656	MDC1	0.000941847	1.23198	0	0	0	NA	NA	NA	NA	Yes	Adult_Cortex	NA	rs62399430	5	Asthma
ENSG00000196230	TUBB	6	30687978	30693203	1	protein_coding	203068	TUBB	0.875277	0.97145	0	0	0	NA	NA	NA	NA	Yes	Adult_Cortex	NA	rs62399430	5	Asthma
ENSG00000137312	FLOT1	6	30695486	30710510	-1	protein_coding	10211	FLOT1	0.0152734	NA	0	0	18	1.33041e-05	4.52712e-11	GTEx/v8/Brain_Cerebellar_Hemisphere:GTEx/v8/Brain_Cerebellum	+	Yes	Promoter_anchored_loops	9.33e-19	rs3094216;rs2523721	5	Asthma
ENSG00000137331	IER3	6	30710976	30712331	-1	protein_coding	8870	IER3	0.671462	0.0243271	0	0	0	NA	NA	NA	NA	Yes	Promoter_anchored_loops	9.33e-19	rs3094216	5	Asthma
ENSG00000213780	GTF2H4	6	30875961	30881883	1	protein_coding	2968	GTF2H4	0.258035	0.344414	0	0	19	NA	0.049	CMC_SVA_cis	-	Yes	Promoter_anchored_loops	9.33e-19	rs2523721;rs62399430:rs3094216	5	Asthma
ENSG00000137411	VARS2	6	30876019	30894236	1	protein_coding	57176	VARS2	4.2195e-14	NA	0	0	41	4.65838e-09	1.84335e-16	CMC_SVA_cis:CMC_NoSVA_cis:BRAINEAC/OCTX:GTEx/v8/Brain_Amygdala:GTEx/v8/Brain_Anterior_cingulate_cortex_BA24:GTEx/v8/Brain_Frontal_Cortex_BA9:GTEx/v8/Brain_Spinal_cord_cervical_c-1	-	Yes	Promoter_anchored_loops	9.33e-19	rs2523721;rs62399430;rs3094216;rs62399430:rs3094216	5	Asthma
ENSG00000196260	SFTA2	6	30899130	30899952	-1	protein_coding	389376	SFTA2	0.594981	0.986943	0	0	0	NA	NA	NA	NA	Yes	Promoter_anchored_loops	NA	rs62399430	5	Asthma
ENSG00000168631	DPCR1	6	30908749	30921998	1	protein_coding	135656	DPCR1	0.140381	0.179011	0	0	0	NA	NA	NA	NA	Yes	Promoter_anchored_loops	NA	rs62399430	5	Asthma
ENSG00000261272	MUC22	6	30978251	31003179	1	protein_coding	100507679	MUC22	NA	0.892689	43	14.15	0	NA	NA	NA	NA	No	NA	2.39e-13	rs62399430	5	Asthma
ENSG00000204542	C6orf15	6	31079000	31080336	-1	protein_coding	29113	C6orf15	0.0014277	1.07286	12	17.26	0	NA	NA	NA	NA	Yes	Promoter_anchored_loops	9.33e-19	rs3094216	5	Asthma
ENSG00000204540	PSORS1C1	6	31082527	31107869	1	protein_coding	170679	PSORS1C1	0.000855356	2.37272	17	17.26	13	1.57229e-17	3.13798e-11	GTEx/v8/Brain_Amygdala:GTEx/v8/Brain_Anterior_cingulate_cortex_BA24:GTEx/v8/Brain_Caudate_basal_ganglia:GTEx/v8/Brain_Cerebellar_Hemisphere:GTEx/v8/Brain_Cortex:GTEx/v8/Brain_Hippocampus:GTEx/v8/Brain_Hypothalamus:GTEx/v8/Brain_Nucleus_accumbens_basal_ganglia:GTEx/v8/Brain_Putamen_basal_ganglia:GTEx/v8/Brain_Spinal_cord_cervical_c-1:GTEx/v8/Brain_Substantia_nigra	-	No	NA	9.33e-19	rs3094216	5	Asthma
ENSG00000204539	CDSN	6	31082867	31088223	-1	protein_coding	1041	CDSN	0.499452	3.55022	14	17.26	0	NA	NA	NA	NA	No	NA	9.33e-19	rs3094216	5	Asthma
ENSG00000204538	PSORS1C2	6	31105313	31107127	-1	protein_coding	170680	PSORS1C2	0.104503	2.43887	4	13.32	0	NA	NA	NA	NA	No	NA	NA	rs3094216	5	Asthma
ENSG00000204536	CCHCR1	6	31110216	31126015	-1	protein_coding	54535	CCHCR1	6.50104e-08	NA	3	13.32	16	2.39553e-07	1.31655e-10	CMC_SVA_cis:CMC_NoSVA_cis:GTEx/v8/Brain_Cerebellum	+	Yes	Promoter_anchored_loops:Adult_Cortex	9.33e-19	rs3094216;rs2523721	5	Asthma
ENSG00000137310	TCF19	6	31126319	31134936	1	protein_coding	6941	TCF19	0.000232744	2.24538	0	0	59	1.29939e-11	2.3115e-15	GTEx/v8/Brain_Cerebellar_Hemisphere:GTEx/v8/Brain_Cerebellum:GTEx/v8/Brain_Cortex:GTEx/v8/Brain_Hypothalamus	-	Yes	Promoter_anchored_loops:Adult_Cortex	9.33e-19	rs62399430;rs3094216	5	Asthma
ENSG00000204531	POU5F1	6	31132119	31148508	-1	protein_coding	5460	POU5F1	0.889691	0.511715	0	0	0	NA	NA	NA	NA	Yes	Promoter_anchored_loops	NA	rs3094216	5	Asthma
ENSG00000206344	HCG27	6	31165537	31171745	1	protein_coding	253018	HCG27	NA	NA	0	0	1	1.18171e-05	6.4552e-16	GTEx/v8/Brain_Cerebellum	NA	Yes	Promoter_anchored_loops	NA	rs62399430;rs3094216	5	Asthma
ENSG00000204525	HLA-C	6	31236526	31239907	-1	protein_coding	3107	HLA-C	9.94564e-10	8.44189	0	0	72	NA	0.009	CMC_SVA_cis:CMC_NoSVA_cis	+	No	NA	9.33e-19	rs62399430;rs3094216	5	Asthma
ENSG00000234745	HLA-B	6	31321649	31324965	-1	protein_coding	3106	HLA-B	0.00266463	10.6253	0	0	68	NA	0.009	CMC_SVA_cis	+	No	NA	2.39e-13	rs62399430;rs3094216	5	Asthma
ENSG00000204520	MICA	6	31371356	31383092	1	protein_coding	100507436	MICA	0.00037802	2.27712	0	0	70	1.16401e-06	1.06619e-28	GTEx/v8/Brain_Anterior_cingulate_cortex_BA24:GTEx/v8/Brain_Caudate_basal_ganglia:GTEx/v8/Brain_Cortex:GTEx/v8/Brain_Nucleus_accumbens_basal_ganglia:GTEx/v8/Brain_Putamen_basal_ganglia	+	No	NA	9.33e-19	rs3094216;rs62399430	5	Asthma
ENSG00000204516	MICB	6	31462658	31478901	1	protein_coding	4277	MICB	0.000284377	0.724392	0	0	14	5.51598e-08	2.62591e-46	BRAINEAC/CRBL:GTEx/v8/Brain_Amygdala:GTEx/v8/Brain_Cerebellar_Hemisphere:GTEx/v8/Brain_Cerebellum	+	Yes	Promoter_anchored_loops	9.33e-19	rs3094216;rs9268480;rs62399430:rs9268480	05:06:00	Asthma
ENSG00000226979	LTA	6	31539831	31542101	1	protein_coding	4049	LTA	0.743247	0.0526	0	0	0	NA	NA	NA	NA	Yes	Promoter_anchored_loops	NA	rs62399430	5	Asthma
ENSG00000227507	LTB	6	31548302	31550299	-1	protein_coding	4050	LTB	1.00563e-05	-0.0657546	0	0	88	5.57034e-07	0.00573861	BRAINEAC/FCTX:BRAINEAC/aveALL	NA	No	NA	1.13e-52	rs9268480	6	Asthma
ENSG00000204463	BAG6	6	31606805	31620482	-1	protein_coding	7917	BAG6	0.999988	-0.32119	0	0	20	0.000162425	3.34985e-16	CMC_SVA_cis:GTEx/v8/Brain_Cerebellum	NA	No	NA	NA	rs9268480	6	Asthma
ENSG00000204438	GPANK1	6	31629006	31634060	-1	protein_coding	7918	GPANK1	0.000931901	0.994021	0	0	0	NA	NA	NA	NA	Yes	Promoter_anchored_loops	NA	rs3094216	5	Asthma
ENSG00000204435	CSNK2B	6	31633013	31638120	1	protein_coding	1460	CSNK2B	0.943857	0.192574	0	0	8	NA	0.049	CMC_SVA_cis:CMC_NoSVA_cis	NA	Yes	Promoter_anchored_loops	NA	rs9268480;rs3094216	05:06:00	Asthma
ENSG00000263020	CSNK2B-LY6G5B-1181	6	31633879	31641323	1	protein_coding	NA	NA	0.196071	NA	0	0	0	NA	NA	NA	NA	Yes	Promoter_anchored_loops	NA	rs3094216	5	Asthma
ENSG00000240053	LY6G5B	6	31637944	31641553	1	protein_coding	58496	LY6G5B	0.000871194	0.370528	0	0	90	3.49509e-05	3.86162e-16	GTEx/v8/Brain_Cerebellum	+	Yes	Promoter_anchored_loops	1.75e-28	rs41521946;rs9268480;rs3094216	05:06:00	Asthma
ENSG00000204428	LY6G5C	6	31644461	31651817	-1	protein_coding	80741	LY6G5C	0.61467	0.183113	0	0	1	3.33791e-05	4.22218e-05	GTEx/v8/Brain_Spinal_cord_cervical_c-1	NA	Yes	Promoter_anchored_loops	NA	rs9268480;rs41521946	6	Asthma
ENSG00000204427	ABHD16A	6	31654726	31671221	-1	protein_coding	7920	ABHD16A	0.988883	-0.376322	0	0	3	NA	0.049	CMC_SVA_cis	NA	No	NA	NA	rs9268480	6	Asthma
ENSG00000204422	XXbac-BPG32J3.20	6	31654739	31681849	-1	protein_coding	NA	NA	NA	NA	0	0	0	NA	NA	NA	NA	Yes	Promoter_anchored_loops	NA	rs41521946	6	Asthma
ENSG00000255552	LY6G6E	6	31679548	31681842	-1	protein_coding	NA	LY6G6E	NA	NA	0	0	0	NA	NA	NA	NA	Yes	Promoter_anchored_loops	NA	rs41521946	6	Asthma
ENSG00000244355	LY6G6D	6	31683133	31685581	1	protein_coding	259215	LY6G6D	0.542858	0.0652801	0	0	0	NA	NA	NA	NA	Yes	Promoter_anchored_loops	NA	rs41521946	6	Asthma
ENSG00000204420	C6orf25	6	31686371	31694491	1	protein_coding	80739	C6orf25	0.00403769	-0.298211	0	0	0	NA	NA	NA	NA	Yes	Promoter_anchored_loops	NA	rs41521946	6	Asthma
ENSG00000204421	LY6G6C	6	31686425	31689622	-1	protein_coding	80740	LY6G6C	0.0016527	-0.0629606	0	0	0	NA	NA	NA	NA	Yes	Promoter_anchored_loops	NA	rs41521946	6	Asthma
ENSG00000213722	DDAH2	6	31694815	31698394	-1	protein_coding	23564	DDAH2	0.842139	-0.370986	0	0	1	NA	0.009	CMC_SVA_cis	NA	Yes	Promoter_anchored_loops	NA	rs9268480;rs41521946	6	Asthma
ENSG00000213719	CLIC1	6	31698358	31707540	-1	protein_coding	1192	CLIC1	0.0124562	0.517818	0	0	5	0.00010412	0.0243898	BRAINEAC/PUTM	NA	No	NA	NA	rs9268480	6	Asthma
ENSG00000204390	HSPA1L	6	31777396	31783437	-1	protein_coding	3305	HSPA1L	2.19041e-06	-0.11285	0	0	78	NA	0.009	CMC_SVA_cis	+	No	NA	1.75e-28	rs41521946	6	Asthma
ENSG00000204388	HSPA1B	6	31795512	31798031	1	protein_coding	3304	HSPA1B	NA	0.733333	0	0	0	NA	NA	NA	NA	Yes	Promoter_anchored_loops	NA	rs41521946	6	Asthma
ENSG00000204385	SLC44A4	6	31830969	31846823	-1	protein_coding	80736	SLC44A4	8.2783e-08	0.141295	0	0	0	NA	NA	NA	NA	Yes	Promoter_anchored_loops	NA	rs41521946	6	Asthma
ENSG00000166278	C2	6	31865562	31913449	1	protein_coding	717	C2	1.37889e-06	-0.608182	0	0	2	NA	0.049	CMC_NoSVA_cis	NA	No	NA	NA	rs62399430	5	Asthma
ENSG00000204356	NELFE	6	31919864	31926887	-1	protein_coding	100302242	NELFE	0.756273	-0.0686102	0	0	1	8.48985e-06	0.0496156	GTEx/v8/Brain_Anterior_cingulate_cortex_BA24	NA	Yes	Promoter_anchored_loops	NA	rs9268480;rs41521946	6	Asthma
ENSG00000204351	SKIV2L	6	31926857	31937532	1	protein_coding	6499	SKIV2L	1.11012e-15	-0.360101	0	0	170	1.29044e-06	3.36118e-18	CMC_SVA_cis:GTEx/v8/Brain_Anterior_cingulate_cortex_BA24:GTEx/v8/Brain_Caudate_basal_ganglia:GTEx/v8/Brain_Frontal_Cortex_BA9	+	Yes	Promoter_anchored_loops	1.13e-52	rs41521946;rs9268480	6	Asthma
ENSG00000244731	C4A	6	31949801	31970458	1	protein_coding	721	C4A	NA	-0.318572	0	0	176	1.3528e-06	1.52962e-15	CMC_SVA_cis:CMC_SVA_trans:CMC_NoSVA_cis:BRAINEAC/PUTM:GTEx/v8/Brain_Caudate_basal_ganglia:GTEx/v8/Brain_Cerebellar_Hemisphere:GTEx/v8/Brain_Cerebellum:GTEx/v8/Brain_Frontal_Cortex_BA9	-	Yes	Promoter_anchored_loops	1.13e-52	rs3094216;rs9268480;rs41521946;rs2523721	05:06:00	Asthma
ENSG00000168477	TNXB	6	32008931	32083111	-1	protein_coding	7148	TNXB	0.774154	-0.827101	0	0	14	NA	0.049	CMC_SVA_cis	+	No	NA	9.33e-19	rs3094216	5	Asthma
ENSG00000213676	ATF6B	6	32065953	32096030	-1	protein_coding	1388	ATF6B	1.67701e-06	0.204046	0	0	1	NA	0.049	CMC_NoSVA_cis	NA	No	NA	NA	rs41521946	6	Asthma
ENSG00000204314	PRRT1	6	32116136	32122150	-1	protein_coding	100507547	PRRT1	0.407946	-0.838939	0	0	0	NA	NA	NA	NA	Yes	Promoter_anchored_loops	NA	rs41521946	6	Asthma
ENSG00000221988	PPT2	6	32121218	32134011	1	protein_coding	80864	PPT2	0.772683	-0.617997	0	0	0	NA	NA	NA	NA	Yes	Promoter_anchored_loops	NA	rs41521946	6	Asthma
ENSG00000258388	PPT2-EGFL8	6	32121622	32139755	1	protein_coding	NA	PPT2-EGFL8	NA	NA	0	0	0	NA	NA	NA	NA	Yes	Promoter_anchored_loops	NA	rs41521946	6	Asthma
ENSG00000241404	EGFL8	6	32132360	32136058	1	protein_coding	80864	EGFL8	3.51577e-06	0.257304	0	0	0	NA	NA	NA	NA	Yes	Promoter_anchored_loops	NA	rs41521946	6	Asthma
ENSG00000204308	RNF5	6	32146131	32151930	1	protein_coding	6048	RNF5	0.00299042	0.00681417	0	0	1	NA	0.049	CMC_SVA_cis	NA	No	NA	NA	rs41521946	6	Asthma
ENSG00000204296	C6orf10	6	32256303	32339684	-1	protein_coding	10665	C6orf10	1.22807e-13	1.35799	65	15.56	0	NA	NA	NA	NA	No	NA	NA	rs41521946;rs9268480	6	Asthma
ENSG00000204290	BTNL2	6	32361740	32374905	-1	protein_coding	56244	BTNL2	2.02726e-07	NA	258	14.8	124	1.28089e-07	0.000320878	GTEx/v8/Brain_Caudate_basal_ganglia:GTEx/v8/Brain_Cerebellum:GTEx/v8/Brain_Cortex:GTEx/v8/Brain_Hippocampus:GTEx/v8/Brain_Nucleus_accumbens_basal_ganglia	-	No	NA	1.13e-52	rs9268480;rs41521946	6	Asthma
ENSG00000204287	HLA-DRA	6	32407619	32412823	1	protein_coding	3122	HLA-DRA	0.700165	2.60729	1	5.445	146	7.7853e-14	4.70672e-06	xQTLServer_eQTLs:CMC_SVA_cis:GTEx/v8/Brain_Anterior_cingulate_cortex_BA24:GTEx/v8/Brain_Caudate_basal_ganglia:GTEx/v8/Brain_Cerebellum:GTEx/v8/Brain_Cortex:GTEx/v8/Brain_Frontal_Cortex_BA9:GTEx/v8/Brain_Nucleus_accumbens_basal_ganglia	NA	No	NA	NA	rs41521946;rs9268480	6	Asthma
ENSG00000198502	HLA-DRB5	6	32485120	32498064	-1	protein_coding	3127	HLA-DRB5	0.00322727	NA	1	4.622	0	NA	NA	NA	NA	Yes	Promoter_anchored_loops	NA	rs9268480;rs41521946:rs9268480	6	Asthma
ENSG00000196126	HLA-DRB1	6	32546546	32557625	-1	protein_coding	100996809	HLA-DRB1	5.62353e-05	10.1544	2	11.21	226	1.43426e-12	5.64874e-18	CMC_SVA_cis:CMC_NoSVA_cis:GTEx/v8/Brain_Amygdala:GTEx/v8/Brain_Anterior_cingulate_cortex_BA24:GTEx/v8/Brain_Caudate_basal_ganglia:GTEx/v8/Brain_Cerebellar_Hemisphere:GTEx/v8/Brain_Cerebellum:GTEx/v8/Brain_Cortex:GTEx/v8/Brain_Frontal_Cortex_BA9:GTEx/v8/Brain_Hippocampus:GTEx/v8/Brain_Hypothalamus:GTEx/v8/Brain_Nucleus_accumbens_basal_ganglia:GTEx/v8/Brain_Putamen_basal_ganglia:GTEx/v8/Brain_Subst…	-	No	NA	1.13e-52	rs41521946;rs9268480	6	Asthma
ENSG00000196735	HLA-DQA1	6	32595956	32614839	1	protein_coding	100509457	HLA-DQA1	0.166625	NA	3	9.063	325	4.04046e-07	5.9134e-05	CMC_SVA_cis:CMC_NoSVA_cis:GTEx/v8/Brain_Cerebellar_Hemisphere:GTEx/v8/Brain_Hippocampus:GTEx/v8/Brain_Spinal_cord_cervical_c-1	-	No	NA	1.13e-52	rs41521946;rs9268480	6	Asthma
ENSG00000179344	HLA-DQB1	6	32627244	32636160	-1	protein_coding	101060835	HLA-DQB1	0.353015	22.5355	1	9.718	120	9.32266e-11	2.05991e-30	BRAINEAC/FCTX:BRAINEAC/MEDU:BRAINEAC/aveALL:GTEx/v8/Brain_Amygdala:GTEx/v8/Brain_Anterior_cingulate_cortex_BA24:GTEx/v8/Brain_Caudate_basal_ganglia:GTEx/v8/Brain_Cerebellar_Hemisphere:GTEx/v8/Brain_Cerebellum:GTEx/v8/Brain_Cortex:GTEx/v8/Brain_Frontal_Cortex_BA9:GTEx/v8/Brain_Hippocampus:GTEx/v8/Brain_Hypothalamus:GTEx/v8/Brain_Nucleus_accumbens_basal_ganglia:GTEx/v8/Brain_Putamen_basal_ganglia:G…	-	Yes	Promoter_anchored_loops	1.13e-52	rs41521946;rs9268480	6	Asthma
ENSG00000237541	HLA-DQA2	6	32709119	32714992	1	protein_coding	3118	HLA-DQA2	0.00504406	3.37251	0	0	117	6.81655e-21	2.75168e-25	BRAINEAC/FCTX:BRAINEAC/HIPP:BRAINEAC/MEDU:BRAINEAC/OCTX:BRAINEAC/PUTM:BRAINEAC/SNIG:BRAINEAC/THAL:BRAINEAC/WHMT:BRAINEAC/aveALL:GTEx/v8/Brain_Amygdala:GTEx/v8/Brain_Anterior_cingulate_cortex_BA24:GTEx/v8/Brain_Caudate_basal_ganglia:GTEx/v8/Brain_Cerebellar_Hemisphere:GTEx/v8/Brain_Cerebellum:GTEx/v8/Brain_Cortex:GTEx/v8/Brain_Frontal_Cortex_BA9:GTEx/v8/Brain_Hippocampus:GTEx/v8/Brain_Hypothalamus…	+	No	NA	1.13e-52	rs9268480;rs41521946	6	Asthma
ENSG00000232629	HLA-DQB2	6	32723875	32731311	-1	protein_coding	3120	HLA-DQB2	0.00935593	2.05644	0	0	197	7.55746e-08	5.0829e-33	GTEx/v8/Brain_Amygdala:GTEx/v8/Brain_Caudate_basal_ganglia:GTEx/v8/Brain_Cerebellum:GTEx/v8/Brain_Cortex:GTEx/v8/Brain_Frontal_Cortex_BA9:GTEx/v8/Brain_Hippocampus:GTEx/v8/Brain_Hypothalamus:GTEx/v8/Brain_Nucleus_accumbens_basal_ganglia:GTEx/v8/Brain_Putamen_basal_ganglia:GTEx/v8/Brain_Spinal_cord_cervical_c-1:GTEx/v8/Brain_Substantia_nigra	+	Yes	Promoter_anchored_loops	1.75e-28	rs41521946;rs9268480;rs41521946:rs9268480	6	Asthma
ENSG00000241106	HLA-DOB	6	32780540	32784825	-1	protein_coding	3112	HLA-DOB	9.08752e-05	1.30943	0	0	1	6.85678e-05	1.09602e-21	GTEx/v8/Brain_Cortex	NA	Yes	Promoter_anchored_loops:Dorsolateral_Prefrontal_Cortex:Hippocampus	1.13e-52	rs41521946;rs9268480:rs41521946	6	Asthma
ENSG00000250264	TAP2	6	32781544	32806599	-1	protein_coding	NA	NA	NA	1.68723	0	0	0	NA	NA	NA	NA	Yes	Promoter_anchored_loops	NA	rs9268480:rs41521946	6	Asthma
ENSG00000204267	TAP2	6	32789610	32806557	-1	protein_coding	6891	TAP2	0.00171342	1.68723	0	0	301	NA	0.009	CMC_SVA_cis:CMC_NoSVA_cis	+	Yes	Promoter_anchored_loops	1.13e-52	rs41521946;rs9268480;rs9268480:rs41521946	6	Asthma
ENSG00000231389	HLA-DPA1	6	33032346	33048552	-1	protein_coding	3113	HLA-DPA1	0.000185717	6.04782	0	0	4	0.000695392	0.0309465	BRAINEAC/FCTX:BRAINEAC/aveALL	NA	No	NA	NA	rs9268480	6	Asthma
ENSG00000223501	VPS52	6	33218049	33239824	-1	protein_coding	6293	VPS52	0.0159633	0.463747	0	0	4	0.000130442	0.0289116	BRAINEAC/FCTX:BRAINEAC/aveALL	NA	No	NA	NA	rs9268480	6	Asthma
ENSG00000231925	TAPBP	6	33267471	33282164	-1	protein_coding	6892	TAPBP	0.000393582	0.574655	0	0	2	NA	0.049	CMC_SVA_cis	NA	No	NA	NA	rs9268480	6	Asthma
ENSG00000204188	GGNBP1	6	33551515	33556803	1	protein_coding	NA	GGNBP1	NA	NA	0	0	0	NA	NA	NA	NA	Yes	Promoter_anchored_loops	NA	rs41521946	6	Asthma
ENSG00000167992	VWCE	11	61025762	61062896	-1	protein_coding	220001	VWCE	5.90266e-13	-0.457823	0	0	0	NA	NA	NA	NA	Yes	Promoter_anchored_loops	1.87e-08	rs174535	7	Asthma
ENSG00000204950	LRRC10B	11	61276272	61278482	1	protein_coding	390205	LRRC10B	NA	0.211958	0	0	0	NA	NA	NA	NA	Yes	Promoter_anchored_loops	NA	rs174535	7	Asthma
ENSG00000134780	DAGLA	11	61447905	61514473	1	protein_coding	747	DAGLA	0.953148	-0.966158	0	0	0	NA	NA	NA	NA	Yes	Adult_Cortex:Fetal_Cortex	1.87e-08	rs174535	7	Asthma
ENSG00000124920	MYRF	11	61520114	61555990	1	protein_coding	745	MYRF	0.999848	-1.65959	15	14.1	0	NA	NA	NA	NA	Yes	Promoter_anchored_loops	1.87e-08	rs174535	7	Asthma
ENSG00000134825	TMEM258	11	61535973	61560274	-1	protein_coding	746	TMEM258	0.000864646	0.122739	18	14.1	57	2.08946e-14	1.26322e-06	PsychENCODE_eQTLs:xQTLServer_eQTLs:CMC_SVA_cis:GTEx/v8/Brain_Frontal_Cortex_BA9:GTEx/v8/Brain_Putamen_basal_ganglia	-	Yes	Adult_Cortex:Fetal_Cortex	1.87e-08	rs174535	7	Asthma
ENSG00000168496	FEN1	11	61560109	61564716	1	protein_coding	2237	FEN1	3.47774e-05	-0.45994	16	14.1	57	NA	0.009	CMC_SVA_cis	-	Yes	Adult_Cortex:Fetal_Cortex	1.87e-08	rs174535	7	Asthma
ENSG00000134824	FADS2	11	61560452	61634826	1	protein_coding	9415	FADS2	0.990052	-0.476246	54	14.1	52	1.759e-05	0.0117804	BRAINEAC/TCTX	NA	Yes	Adult_Cortex:Fetal_Cortex	1.87e-08	rs174535	7	Asthma
ENSG00000149485	FADS1	11	61567099	61596790	-1	protein_coding	100302263	FADS1	0.383801	-0.763753	40	14.1	58	2.37998e-67	8.76008e-64	PsychENCODE_eQTLs:xQTLServer_eQTLs:CMC_SVA_cis:CMC_NoSVA_cis:BRAINEAC/CRBL:GTEx/v8/Brain_Anterior_cingulate_cortex_BA24:GTEx/v8/Brain_Caudate_basal_ganglia:GTEx/v8/Brain_Cerebellar_Hemisphere:GTEx/v8/Brain_Cerebellum:GTEx/v8/Brain_Cortex:GTEx/v8/Brain_Frontal_Cortex_BA9:GTEx/v8/Brain_Hippocampus:GTEx/v8/Brain_Hypothalamus:GTEx/v8/Brain_Putamen_basal_ganglia:GTEx/v8/Brain_Spinal_cord_cervical_c-1	+	No	NA	1.87e-08	rs174535	7	Asthma
ENSG00000221968	FADS3	11	61640991	61659523	-1	protein_coding	3995	FADS3	0.0488722	NA	0	0	50	1.79311e-11	1.726e-07	GTEx/v8/Brain_Cerebellar_Hemisphere:GTEx/v8/Brain_Cerebellum	+	Yes	Promoter_anchored_loops:Adult_Cortex:Fetal_Cortex	1.87e-08	rs174535	7	Asthma
ENSG00000149503	INCENP	11	61891445	61920635	1	protein_coding	3619	INCENP	0.996087	0.518653	0	0	0	NA	NA	NA	NA	Yes	Promoter_anchored_loops	NA	rs174535	7	Asthma
ENSG00000197745	SCGB1D4	11	62063754	62066536	-1	protein_coding	404552	SCGB1D4	0.00290219	-0.0741114	0	0	0	NA	NA	NA	NA	Yes	Adult_Cortex	NA	rs174535	7	Asthma
ENSG00000149021	SCGB1A1	11	62172575	62190667	1	protein_coding	7356	SCGB1A1	0.00766133	-0.0375063	0	0	0	NA	NA	NA	NA	Yes	Promoter_anchored_loops	NA	rs174535	7	Asthma
ENSG00000254772	EEF1G	11	62327073	62342401	-1	protein_coding	100500804	EEF1G	0.998058	-0.55316	0	0	0	NA	NA	NA	NA	Yes	Adult_Cortex	NA	rs174535	7	Asthma
ENSG00000149480	MTA2	11	62360686	62369312	-1	protein_coding	9219	MTA2	0.978013	0.105632	0	0	0	NA	NA	NA	NA	Yes	Adult_Cortex	NA	rs174535	7	Asthma
ENSG00000149499	EML3	11	62369690	62380237	-1	protein_coding	256364	EML3	0.394341	NA	0	0	0	NA	NA	NA	NA	Yes	Promoter_anchored_loops	1.87e-08	rs174535	7	Asthma
ENSG00000149541	B3GAT3	11	62382768	62389647	-1	protein_coding	26229	B3GAT3	0.000286975	-0.288759	0	0	0	NA	NA	NA	NA	Yes	Promoter_anchored_loops	1.87e-08	rs174535	7	Asthma
ENSG00000255432	RP11-831H9.11	11	62417166	62432650	-1	protein_coding	NA	NA	NA	NA	0	0	0	NA	NA	NA	NA	Yes	Adult_Cortex	NA	rs174535	7	Asthma
ENSG00000162194	C11orf48	11	62430287	62439727	-1	protein_coding	102288414	C11orf48	1.53759e-05	0.0623	0	0	0	NA	NA	NA	NA	Yes	Adult_Cortex	NA	rs174535	7	Asthma
ENSG00000214756	METTL12	11	62432781	62435968	1	protein_coding	751071	METTL12	0.00946026	-0.808108	0	0	0	NA	NA	NA	NA	Yes	Adult_Cortex	NA	rs174535	7	Asthma
ENSG00000204922	C11orf83	11	62437745	62441159	1	protein_coding	790955	C11orf83	0.000546458	-1.07562	0	0	0	NA	NA	NA	NA	Yes	Adult_Cortex	NA	rs174535	7	Asthma
ENSG00000162191	UBXN1	11	62443970	62446567	-1	protein_coding	51035	UBXN1	0.768418	-0.657822	0	0	0	NA	NA	NA	NA	Yes	Adult_Cortex	NA	rs174535	7	Asthma
ENSG00000229117	RPL41	12	56510370	56511727	1	protein_coding	6171	RPL41	0.0415296	-0.78954	0	0	0	NA	NA	NA	NA	Yes	Fetal_Cortex	4.36e-11	rs1799986	8	Asthma
ENSG00000135482	ZC3H10	12	56511943	56516278	1	protein_coding	84872	ZC3H10	0.79202	-0.739788	0	0	0	NA	NA	NA	NA	Yes	Fetal_Cortex	4.36e-11	rs1799986	8	Asthma
ENSG00000139641	ESYT1	12	56512034	56538455	1	protein_coding	23344	ESYT1	2.14072e-07	-0.5723	0	0	0	NA	NA	NA	NA	Yes	Fetal_Cortex	4.36e-11	rs1799986	8	Asthma
ENSG00000062485	CS	12	56665483	56694176	-1	protein_coding	1431	CS	0.999828	-0.625058	0	0	0	NA	NA	NA	NA	Yes	Fetal_Cortex	4.36e-11	rs1799986	8	Asthma
ENSG00000170581	STAT2	12	56735381	56753939	-1	protein_coding	6773	STAT2	0.0410947	-0.318375	0	0	0	NA	NA	NA	NA	Yes	Fetal_Cortex	4.36e-11	rs1799986	8	Asthma
ENSG00000175336	APOF	12	56754353	56756607	-1	protein_coding	319	APOF	0.019338	-0.504111	0	0	0	NA	NA	NA	NA	Yes	Fetal_Cortex	4.36e-11	rs1799986	8	Asthma
ENSG00000198056	PRIM1	12	57125380	57146157	-1	protein_coding	5557	PRIM1	0.0268979	-0.372562	0	0	0	NA	NA	NA	NA	Yes	Fetal_Cortex	4.36e-11	rs1799986	8	Asthma
ENSG00000025423	HSD17B6	12	57145945	57181574	1	protein_coding	8630	HSD17B6	0.381986	-0.702175	0	0	0	NA	NA	NA	NA	Yes	Fetal_Cortex	4.36e-11	rs1799986	8	Asthma
ENSG00000166888	STAT6	12	57489191	57525922	-1	protein_coding	6778	STAT6	0.100775	0.0810364	2	14.71	0	NA	NA	NA	NA	No	NA	4.36e-11	rs1799986	8	Asthma
ENSG00000123384	LRP1	12	57522276	57607134	1	protein_coding	4035	LRP1	1	NA	2	14.71	0	NA	NA	NA	NA	No	NA	4.36e-11	rs1799986	8	Asthma
ENSG00000182199	SHMT2	12	57623110	57628718	1	protein_coding	6472	SHMT2	0.00748753	-0.580842	0	0	0	NA	NA	NA	NA	Yes	Adult_Cortex:Fetal_Cortex	4.36e-11	rs1799986	8	Asthma
ENSG00000185633	NDUFA4L2	12	57628686	57634498	-1	protein_coding	56901	NDUFA4L2	0.0142524	-0.606702	0	0	0	NA	NA	NA	NA	Yes	Adult_Cortex:Fetal_Cortex	4.36e-11	rs1799986	8	Asthma
ENSG00000079691	LRRC16A	6	25279306	25620758	1	protein_coding	55604	LRRC16A	0.502319	0.400707	1	8.663	0	NA	NA	NA	NA	No	NA	1.98e-10	rs9467515	1	Celiec
ENSG00000146047	HIST1H2BA	6	25727137	25727573	1	protein_coding	255626	HIST1H2BA	0.132824	0.401921	0	0	133	0.000148102	0.0295034	BRAINEAC/OCTX	NA	No	NA	2.33e-152	rs12174631	3	Celiec
ENSG00000146039	SLC17A4	6	25754927	25781419	1	protein_coding	10050	SLC17A4	6.33423e-06	0.944836	1	2.755	0	NA	NA	NA	NA	No	NA	NA	rs1165165	2	Celiec
ENSG00000124568	SLC17A1	6	25783125	25832287	-1	protein_coding	6568	SLC17A1	2.59261e-10	-0.181263	24	12.06	0	NA	NA	NA	NA	No	NA	NA	rs1165165	2	Celiec
ENSG00000124564	SLC17A3	6	25833294	25882514	-1	protein_coding	10786	SLC17A3	9.88206e-14	-0.246503	32	10.42	0	NA	NA	NA	NA	Yes	Promoter_anchored_loops	5.48e-45	rs1165165;rs12174631	02:03:00	Celiec
ENSG00000198366	HIST1H3A	6	26020718	26021186	1	protein_coding	8968	HIST1H3A	3.98008e-05	-0.225707	0	0	3	NA	0.049	CMC_NoSVA_cis	NA	No	NA	NA	rs12174631	3	Celiec
ENSG00000196176	HIST1H4A	6	26021907	26022278	1	protein_coding	554313	HIST1H4A	0.0022854	0.43417	0	0	9	0.000579929	0.0370345	BRAINEAC/OCTX	NA	No	NA	NA	rs4871	3	Celiec
ENSG00000124529	HIST1H4B	6	26027124	26027480	-1	protein_coding	554313	HIST1H4B	0.00854183	0.166119	0	0	156	0.000158671	0.009	PsychENCODE_eQTLs:CMC_SVA_cis:CMC_NoSVA_cis	+	No	NA	2.33e-152	rs1165165;rs12174631	02:03:00	Celiec
ENSG00000124693	HIST1H3B	6	26031817	26032288	-1	protein_coding	8968	HIST1H3B	0.307283	0.251696	0	0	0	NA	NA	NA	NA	Yes	Promoter_anchored_loops	NA	rs4871:rs12174631	3	Celiec
ENSG00000137259	HIST1H2AB	6	26033320	26033796	-1	protein_coding	8335	HIST1H2AB	0.00531944	0.228135	0	0	241	NA	0.009	CMC_SVA_cis:CMC_NoSVA_cis	+	Yes	Promoter_anchored_loops	2.33e-152	rs4871;rs12174631;rs4871:rs12174631	3	Celiec
ENSG00000197061	HIST1H4C	6	26104104	26104518	1	protein_coding	554313	HIST1H4C	8.85617e-05	0.852192	0	0	18	6.57065e-11	0.00397239	xQTLServer_eQTLs	NA	No	NA	NA	rs1165165	2	Celiec
ENSG00000187475	HIST1H1T	6	26107640	26108364	-1	protein_coding	3010	HIST1H1T	NA	-0.0680391	0	0	3	0.000227174	0.0154564	BRAINEAC/TCTX	NA	No	NA	NA	rs4871	3	Celiec
ENSG00000180596	HIST1H2BC	6	26115101	26124154	-1	protein_coding	8347	HIST1H2BC	0.00287801	0.335736	0	0	21	0.000318956	0.0227445	PsychENCODE_eQTLs:CMC_SVA_cis	+	No	NA	5.48e-45	rs1165165	2	Celiec
ENSG00000180573	HIST1H2AC	6	26124373	26139344	1	protein_coding	8334	HIST1H2AC	0.599176	0.739679	0	0	3	NA	0.049	CMC_NoSVA_cis	NA	No	NA	NA	rs12174631	3	Celiec
ENSG00000197697	HIST1H2BE	6	26183958	26184454	1	protein_coding	8347	HIST1H2BE	0.000307872	0.445738	0	0	0	NA	NA	NA	NA	Yes	Promoter_anchored_loops:Adult_Cortex:Fetal_Cortex	1.62e-18	rs4871:rs12174631	3	Celiec
ENSG00000188987	HIST1H4D	6	26188938	26189304	-1	protein_coding	554313	HIST1H4D	0.0022643	0.870145	0	0	0	NA	NA	NA	NA	Yes	Promoter_anchored_loops:Adult_Cortex:Fetal_Cortex	1.62e-18	rs4871:rs12174631	3	Celiec
ENSG00000197409	HIST1H3D	6	26197068	26199521	-1	protein_coding	8968	HIST1H3D	0.0111951	NA	0	0	2	NA	0.049	CMC_NoSVA_cis	NA	Yes	Adult_Cortex	NA	rs4871;rs4871:rs12174631	3	Celiec
ENSG00000196866	HIST1H2AD	6	26199079	26199471	-1	protein_coding	3013	HIST1H2AD	3.99677e-05	0.287759	0	0	0	NA	NA	NA	NA	Yes	Adult_Cortex	NA	rs4871:rs12174631	3	Celiec
ENSG00000197846	HIST1H2BF	6	26199748	26200942	1	protein_coding	8347	HIST1H2BF	0.00030002	0.851063	0	0	0	NA	NA	NA	NA	Yes	Adult_Cortex	NA	rs4871:rs12174631	3	Celiec
ENSG00000198518	HIST1H4E	6	26204858	26206266	1	protein_coding	554313	HIST1H4E	0.000642251	1.83578	0	0	0	NA	NA	NA	NA	Yes	Adult_Cortex	NA	rs4871:rs12174631	3	Celiec
ENSG00000187990	HIST1H2BG	6	26216428	26216872	-1	protein_coding	8347	HIST1H2BG	2.94452e-06	0.0253452	0	0	0	NA	NA	NA	NA	Yes	Promoter_anchored_loops:Adult_Cortex:Fetal_Cortex	1.62e-18	rs12174631:rs4871	3	Celiec
ENSG00000168274	HIST1H2AE	6	26217165	26217711	1	protein_coding	8335	HIST1H2AE	0.624124	-0.273878	0	0	0	NA	NA	NA	NA	Yes	Promoter_anchored_loops:Adult_Cortex:Fetal_Cortex	1.62e-18	rs12174631:rs4871	3	Celiec
ENSG00000196966	HIST1H3E	6	26225383	26225844	1	protein_coding	8968	HIST1H3E	0.000813429	-0.209795	0	0	104	0.000424956	0.00961192	BRAINEAC/TCTX	NA	Yes	Promoter_anchored_loops	2.33e-152	rs12174631;rs12174631:rs4871	3	Celiec
ENSG00000124575	HIST1H1D	6	26234440	26235216	-1	protein_coding	3007	HIST1H1D	NA	0.136123	0	0	2	NA	0.049	CMC_NoSVA_cis	NA	Yes	Adult_Cortex:Fetal_Cortex	1.62e-18	rs12174631;rs4871:rs12174631	3	Celiec
ENSG00000198327	HIST1H4F	6	26240561	26240976	1	protein_coding	554313	HIST1H4F	0.181985	1.06312	0	0	0	NA	NA	NA	NA	Yes	Adult_Cortex:Fetal_Cortex	1.62e-18	rs12174631:rs4871	3	Celiec
ENSG00000124578	HIST1H4G	6	26246886	26247259	-1	protein_coding	8369	HIST1H4G	0.00263	-0.0509409	0	0	0	NA	NA	NA	NA	Yes	Adult_Cortex:Fetal_Cortex	1.62e-18	rs12174631:rs4871	3	Celiec
ENSG00000256018	HIST1H3G	6	26271146	26271612	-1	protein_coding	8968	HIST1H3G	1.71006e-05	0.23442	0	0	0	NA	NA	NA	NA	Yes	Promoter_anchored_loops	NA	rs4871:rs12174631	3	Celiec
ENSG00000168242	HIST1H2BI	6	26273144	26273622	1	protein_coding	8347	HIST1H2BI	0.138012	-0.249748	0	0	0	NA	NA	NA	NA	Yes	Promoter_anchored_loops	NA	rs4871:rs12174631	3	Celiec
ENSG00000158406	HIST1H4H	6	26281283	26285762	-1	protein_coding	554313	HIST1H4H	0.00879033	1.05907	0	0	37	2.16893e-05	0.00218623	PsychENCODE_eQTLs:CMC_NoSVA_cis	NA	Yes	Adult_Cortex:Fetal_Cortex:Hippocampus	1.62e-18	rs12174631;rs4871:rs12174631:rs76542212	03:05:00	Celiec
ENSG00000186470	BTN3A2	6	26365387	26378546	1	protein_coding	11118	BTN3A2	0.000124519	2.20791	76	9.653	215	0	0	PsychENCODE_eQTLs:xQTLServer_eQTLs:CMC_SVA_cis:CMC_NoSVA_cis:BRAINEAC/CRBL:BRAINEAC/FCTX:BRAINEAC/HIPP:BRAINEAC/OCTX:BRAINEAC/PUTM:BRAINEAC/SNIG:BRAINEAC/TCTX:BRAINEAC/THAL:BRAINEAC/WHMT:BRAINEAC/aveALL:GTEx/v8/Brain_Amygdala:GTEx/v8/Brain_Anterior_cingulate_cortex_BA24:GTEx/v8/Brain_Caudate_basal_ganglia:GTEx/v8/Brain_Cerebellar_Hemisphere:GTEx/v8/Brain_Cerebellum:GTEx/v8/Brain_Cortex:GTEx/v8/Br…	-	Yes	Promoter_anchored_loops:Adult_Cortex:Fetal_Cortex	2.33e-152	rs12174631;rs4871;rs1165165;rs2235233;rs4871:rs12174631	02:03:04	Celiec
ENSG00000124508	BTN2A2	6	26383324	26395102	1	protein_coding	10385	BTN2A2	0.000150288	1.01572	26	8.783	139	5.52754e-09	1.16266e-15	PsychENCODE_eQTLs:CMC_SVA_cis:CMC_NoSVA_cis:BRAINEAC/PUTM:GTEx/v8/Brain_Amygdala:GTEx/v8/Brain_Caudate_basal_ganglia:GTEx/v8/Brain_Cerebellum:GTEx/v8/Brain_Cortex:GTEx/v8/Brain_Hypothalamus:GTEx/v8/Brain_Nucleus_accumbens_basal_ganglia:GTEx/v8/Brain_Putamen_basal_ganglia	-	Yes	Promoter_anchored_loops:Adult_Cortex:Fetal_Cortex	2.33e-152	rs12174631;rs4871;rs4871:rs12174631	3	Celiec
ENSG00000026950	BTN3A1	6	26402465	26415444	1	protein_coding	11119	BTN3A1	8.65114e-07	1.62791	12	6.448	35	3.57591e-06	2.18039e-05	PsychENCODE_eQTLs:GTEx/v8/Brain_Cortex:GTEx/v8/Brain_Nucleus_accumbens_basal_ganglia	NA	Yes	Adult_Cortex:Fetal_Cortex	1.62e-18	rs12174631;rs4871;rs12174631:rs4871	3	Celiec
ENSG00000111801	BTN3A3	6	26440700	26453643	1	protein_coding	10384	BTN3A3	7.19025e-10	1.09011	14	5.741	381	1.50294e-14	1.0193e-10	PsychENCODE_eQTLs:CMC_SVA_cis:CMC_SVA_trans:CMC_NoSVA_cis:BRAINEAC/CRBL:BRAINEAC/OCTX:GTEx/v8/Brain_Cerebellar_Hemisphere:GTEx/v8/Brain_Cerebellum:GTEx/v8/Brain_Cortex	+	Yes	Adult_Cortex:Fetal_Cortex	2.33e-152	rs12174631;rs4871;rs1165165;rs1361385;rs4871:rs12174631	02:03:05	Celiec
ENSG00000112763	BTN2A1	6	26458150	26476849	1	protein_coding	11120	BTN2A1	1.07468e-18	0.260571	17	22.5	129	9.19816e-07	1.47591e-05	PsychENCODE_eQTLs:CMC_SVA_cis:CMC_NoSVA_cis:GTEx/v8/Brain_Amygdala:GTEx/v8/Brain_Caudate_basal_ganglia:GTEx/v8/Brain_Cerebellum:GTEx/v8/Brain_Nucleus_accumbens_basal_ganglia	-	Yes	Adult_Cortex:Fetal_Cortex	2.33e-152	rs12174631;rs4871;rs12174631:rs4871	3	Celiec
ENSG00000124557	BTN1A1	6	26501449	26510650	1	protein_coding	696	BTN1A1	1.14088e-09	-0.329705	37	12.08	0	NA	NA	NA	NA	Yes	Promoter_anchored_loops:Fetal_Cortex	NA	rs4871;rs12174631;rs12174631:rs4871	3	Celiec
ENSG00000182952	HMGN4	6	26538633	26546482	1	protein_coding	10473	HMGN4	0.557082	-0.351003	51	13.36	51	2.43184e-07	3.63462e-05	PsychENCODE_eQTLs	NA	Yes	Promoter_anchored_loops	1.62e-18	rs4871;rs12174631;rs4871:rs12174631	3	Celiec
ENSG00000146109	ABT1	6	26597180	26600278	1	protein_coding	29777	ABT1	0.0271056	0.104221	26	17.98	0	NA	NA	NA	NA	Yes	Promoter_anchored_loops	NA	rs12174631;rs4871	3	Celiec
ENSG00000181315	ZNF322	6	26636518	26659980	-1	protein_coding	79692	ZNF322	NA	-1.14047	38	13.6	205	1.1174e-19	2.31749e-16	PsychENCODE_eQTLs:CMC_SVA_cis:GTEx/v8/Brain_Amygdala:GTEx/v8/Brain_Anterior_cingulate_cortex_BA24:GTEx/v8/Brain_Caudate_basal_ganglia:GTEx/v8/Brain_Cerebellar_Hemisphere:GTEx/v8/Brain_Cerebellum:GTEx/v8/Brain_Cortex:GTEx/v8/Brain_Frontal_Cortex_BA9:GTEx/v8/Brain_Hippocampus:GTEx/v8/Brain_Hypothalamus:GTEx/v8/Brain_Nucleus_accumbens_basal_ganglia:GTEx/v8/Brain_Putamen_basal_ganglia:GTEx/v8/Brain_S…	+	Yes	Promoter_anchored_loops:Fetal_Cortex	1.62e-18	rs4871;rs12174631;rs12174631:rs4871	3	Celiec
ENSG00000124635	HIST1H2BJ	6	27093676	27100541	-1	protein_coding	8970	HIST1H2BJ	0.478842	0.308582	0	0	0	NA	NA	NA	NA	Yes	Fetal_Cortex	1.62e-18	rs4871:rs12174631	3	Celiec
ENSG00000196787	HIST1H2AG	6	27100832	27103070	1	protein_coding	85235	HIST1H2AG	0.000610464	-0.741637	0	0	0	NA	NA	NA	NA	Yes	Fetal_Cortex	1.62e-18	rs4871:rs12174631	3	Celiec
ENSG00000197903	HIST1H2BK	6	27106073	27114619	-1	protein_coding	85236	HIST1H2BK	0.490754	-0.0430523	0	0	121	4.2353e-05	0.0120885	GTEx/v8/Brain_Cerebellum:GTEx/v8/Brain_Frontal_Cortex_BA9	+	Yes	Promoter_anchored_loops:Adult_Cortex:Fetal_Cortex	1.62e-18	rs12174631;rs4871;rs4871:rs12174631:rs1361385	03:05:00	Celiec
ENSG00000198339	HIST1H4I	6	27107076	27108418	1	protein_coding	554313	HIST1H4I	0.446296	-0.468005	0	0	0	NA	NA	NA	NA	Yes	Fetal_Cortex	1.62e-18	rs4871:rs12174631	3	Celiec
ENSG00000184825	HIST1H2AH	6	27114861	27115317	1	protein_coding	85235	HIST1H2AH	6.29508e-05	0.19492	0	0	0	NA	NA	NA	NA	Yes	Promoter_anchored_loops:Adult_Cortex:Fetal_Cortex	1.62e-18	rs4871:rs12174631:rs1361385	03:05:00	Celiec
ENSG00000112812	PRSS16	6	27215480	27224403	1	protein_coding	10279	PRSS16	2.23792e-06	0.00884812	0	0	333	9.26403e-09	3.974e-11	GTEx/v8/Brain_Cerebellar_Hemisphere:GTEx/v8/Brain_Cerebellum	+	Yes	Promoter_anchored_loops	2.33e-152	rs12174631;rs4871	3	Celiec
ENSG00000158553	POM121L2	6	27253682	27279949	-1	protein_coding	94026	POM121L2	NA	0.313408	2	4.387	4	0.000378146	0.0262269	PsychENCODE_eQTLs	NA	No	NA	1.52e-09	rs2235233;rs4871	03:04:00	Celiec
ENSG00000124613	ZNF391	6	27342394	27371683	1	protein_coding	346157	ZNF391	9.25869e-07	1.23172	0	0	8	1.55856e-06	3.0797e-26	PsychENCODE_eQTLs:GTEx/v8/Brain_Caudate_basal_ganglia:GTEx/v8/Brain_Cerebellar_Hemisphere:GTEx/v8/Brain_Cerebellum:GTEx/v8/Brain_Frontal_Cortex_BA9:GTEx/v8/Brain_Nucleus_accumbens_basal_ganglia	+	No	NA	1.52e-09	rs12174631;rs1361385;rs2235233	03:04:05	Celiec
ENSG00000096654	ZNF184	6	27418522	27440897	-1	protein_coding	7738	ZNF184	0.133749	-0.545662	0	0	0	NA	NA	NA	NA	Yes	Adult_Cortex	1.62e-18	rs4871:rs12174631	3	Celiec
ENSG00000185130	HIST1H2BL	6	27775257	27775709	-1	protein_coding	8340	HIST1H2BL	0.00286755	-0.030111	0	0	0	NA	NA	NA	NA	Yes	Fetal_Cortex	1.62e-18	rs4871:rs12174631	3	Celiec
ENSG00000196747	HIST1H2AI	6	27775899	27776429	1	protein_coding	85235	HIST1H2AI	0.581587	-0.0583265	0	0	0	NA	NA	NA	NA	Yes	Fetal_Cortex	1.62e-18	rs4871:rs12174631	3	Celiec
ENSG00000203813	HIST1H3H	6	27777842	27778314	1	protein_coding	8968	HIST1H3H	0.0249392	-0.177817	0	0	3	NA	0.049	CMC_NoSVA_cis	NA	Yes	Fetal_Cortex	1.62e-18	rs12174631;rs4871:rs12174631	3	Celiec
ENSG00000184348	HIST1H2AK	6	27805658	27806117	-1	protein_coding	85235	HIST1H2AK	0.0684285	-0.0412441	0	0	7	7.03837e-05	0.040686	BRAINEAC/OCTX	NA	Yes	Adult_Cortex:Fetal_Cortex	1.62e-18	rs12174631;rs4871:rs12174631	3	Celiec
ENSG00000233822	HIST1H2BN	6	27806323	27823487	1	protein_coding	8341	HIST1H2BN	0.139775	0.145508	0	0	0	NA	NA	NA	NA	Yes	Adult_Cortex:Fetal_Cortex	1.62e-18	rs4871:rs12174631	3	Celiec
ENSG00000198374	HIST1H2AL	6	27833034	27833606	1	protein_coding	85235	HIST1H2AL	0.0624869	-0.360341	0	0	0	NA	NA	NA	NA	Yes	Adult_Cortex:Fetal_Cortex	1.62e-18	rs12174631:rs4871:rs76542212	03:05:00	Celiec
ENSG00000184357	HIST1H1B	6	27834570	27835359	-1	protein_coding	3009	HIST1H1B	0.509139	-0.0898951	0	0	0	NA	NA	NA	NA	Yes	Adult_Cortex:Fetal_Cortex	1.62e-18	rs12174631:rs4871:rs76542212	03:05:00	Celiec
ENSG00000182572	HIST1H3I	6	27839623	27840099	-1	protein_coding	8968	HIST1H3I	0.36088	-0.232438	0	0	0	NA	NA	NA	NA	Yes	Adult_Cortex:Fetal_Cortex	1.62e-18	rs12174631:rs4871:rs76542212	03:05:00	Celiec
ENSG00000198558	HIST1H4L	6	27840926	27841289	-1	protein_coding	554313	HIST1H4L	0.191235	0.42689	0	0	0	NA	NA	NA	NA	Yes	Fetal_Cortex	1.62e-18	rs4871:rs12174631	3	Celiec
ENSG00000197153	HIST1H3J	6	27858093	27860884	-1	protein_coding	8968	HIST1H3J	0.695884	-0.189708	0	0	0	NA	NA	NA	NA	Yes	Adult_Cortex:Fetal_Cortex	1.62e-18	rs12174631:rs4871:rs76542212:rs1361385	03:05:00	Celiec
ENSG00000233224	HIST1H2AM	6	27860477	27860963	-1	protein_coding	85235	HIST1H2AM	0.000856482	-0.225135	0	0	0	NA	NA	NA	NA	Yes	Adult_Cortex:Fetal_Cortex	1.62e-18	rs12174631:rs4871:rs76542212:rs1361385	03:05:00	Celiec
ENSG00000196331	HIST1H2BO	6	27861203	27861669	1	protein_coding	8348	HIST1H2BO	3.07278e-05	-0.223063	0	0	0	NA	NA	NA	NA	Yes	Adult_Cortex:Fetal_Cortex	1.62e-18	rs12174631:rs4871:rs76542212:rs1361385	03:05:00	Celiec
ENSG00000197279	ZNF165	6	28048753	28057341	1	protein_coding	7718	ZNF165	0.000563292	0.227981	0	0	156	1.64859e-09	3.40939e-07	PsychENCODE_eQTLs:CMC_SVA_cis:CMC_NoSVA_cis	-	No	NA	1.26e-85	rs1361385	5	Celiec
ENSG00000196812	ZSCAN16	6	28092338	28097860	1	protein_coding	80345	ZSCAN16	2.67303e-06	0.184187	0	0	125	2.10754e-10	4.88329e-08	PsychENCODE_eQTLs:CMC_SVA_cis:CMC_NoSVA_cis	-	Yes	Adult_Cortex:Fetal_Cortex	1.26e-85	rs1361385;rs4871:rs12174631:rs76542212:rs1361385	03:05:00	Celiec
ENSG00000198315	ZKSCAN8	6	28109688	28127250	1	protein_coding	7745	ZKSCAN8	0.000231595	-0.142528	0	0	131	5.08538e-06	3.82047e-07	BRAINEAC/CRBL:GTEx/v8/Brain_Anterior_cingulate_cortex_BA24:GTEx/v8/Brain_Caudate_basal_ganglia:GTEx/v8/Brain_Cerebellum:GTEx/v8/Brain_Frontal_Cortex_BA9:GTEx/v8/Brain_Hippocampus:GTEx/v8/Brain_Nucleus_accumbens_basal_ganglia	-	Yes	Promoter_anchored_loops:Adult_Cortex:Fetal_Cortex	1.26e-85	rs1361385;rs1361385:rs76542212:rs4871:rs12174631	03:05:00	Celiec
ENSG00000137185	ZSCAN9	6	28192664	28201260	1	protein_coding	7746	ZSCAN9	4.10249e-08	0.461166	2	23.9	31	7.51976e-07	0.000103153	PsychENCODE_eQTLs:CMC_SVA_cis:CMC_NoSVA_cis:GTEx/v8/Brain_Nucleus_accumbens_basal_ganglia	NA	Yes	Adult_Cortex:Fetal_Cortex	1.62e-18	rs76542212;rs1361385;rs76542212:rs1361385:rs4871:rs12174631	03:05:00	Celiec
ENSG00000187626	ZKSCAN4	6	28212401	28227011	-1	protein_coding	387032	ZKSCAN4	6.74288e-05	0.661631	3	5.42	1	NA	0.049	CMC_SVA_cis	NA	Yes	Adult_Cortex:Fetal_Cortex	3.02e-09	rs1361385;rs76542212:rs1361385	5	Celiec
ENSG00000189134	NKAPL	6	28227098	28228736	1	protein_coding	222698	NKAPL	0.000165621	0.0513426	1	4.403	0	NA	NA	NA	NA	Yes	Adult_Cortex:Fetal_Cortex	3.02e-09	rs1361385;rs76542212:rs1361385	5	Celiec
ENSG00000137338	PGBD1	6	28249314	28270326	1	protein_coding	84547	PGBD1	1.46735e-05	-0.0800605	10	12.34	159	3.49804e-09	6.92759e-07	PsychENCODE_eQTLs:CMC_SVA_cis:CMC_NoSVA_cis:GTEx/v8/Brain_Cortex:GTEx/v8/Brain_Frontal_Cortex_BA9	-	Yes	Adult_Cortex:Fetal_Cortex	1.26e-85	rs1361385;rs4871:rs12174631:rs76542212:rs1361385	03:05:00	Celiec
ENSG00000235109	ZSCAN31	6	28292470	28324048	-1	protein_coding	64288	ZSCAN31	3.77127e-09	1.10713	22	10.98	171	0	0	PsychENCODE_eQTLs:xQTLServer_eQTLs:CMC_SVA_cis:CMC_SVA_trans:CMC_NoSVA_cis:BRAINEAC/CRBL:BRAINEAC/FCTX:BRAINEAC/MEDU:BRAINEAC/TCTX:BRAINEAC/WHMT:BRAINEAC/aveALL:GTEx/v8/Brain_Amygdala:GTEx/v8/Brain_Anterior_cingulate_cortex_BA24:GTEx/v8/Brain_Caudate_basal_ganglia:GTEx/v8/Brain_Cerebellar_Hemisphere:GTEx/v8/Brain_Cerebellum:GTEx/v8/Brain_Cortex:GTEx/v8/Brain_Frontal_Cortex_BA9:GTEx/v8/Brain_Hippo…	+	Yes	Promoter_anchored_loops	1.26e-85	rs1361385;rs12174631	03:05:00	Celiec
ENSG00000189298	ZKSCAN3	6	28317691	28336947	1	protein_coding	80317	ZKSCAN3	0.000122608	-0.652443	45	11.64	160	1.54513e-65	5.38332e-62	PsychENCODE_eQTLs:CMC_SVA_cis:CMC_NoSVA_cis:GTEx/v8/Brain_Cerebellar_Hemisphere:GTEx/v8/Brain_Cerebellum:GTEx/v8/Brain_Cortex:GTEx/v8/Brain_Frontal_Cortex_BA9:GTEx/v8/Brain_Hippocampus:GTEx/v8/Brain_Hypothalamus:GTEx/v8/Brain_Putamen_basal_ganglia	-	Yes	Adult_Cortex:Fetal_Cortex	1.26e-85	rs1361385;rs1361385:rs76542212	5	Celiec
ENSG00000158691	ZSCAN12	6	28346732	28367511	-1	protein_coding	9753	ZSCAN12	1.43992e-05	NA	74	14.91	4	NA	0.049	CMC_SVA_cis	NA	No	NA	1.26e-85	rs1361385	5	Celiec
ENSG00000187987	ZSCAN23	6	28399707	28411279	-1	protein_coding	222696	ZSCAN23	0.00270295	0.0706565	31	13.61	236	4.75135e-93	3.40487e-89	PsychENCODE_eQTLs:CMC_SVA_cis:CMC_SVA_trans:CMC_NoSVA_cis:CMC_NoSVA_trans:BRAINEAC/CRBL:GTEx/v8/Brain_Anterior_cingulate_cortex_BA24:GTEx/v8/Brain_Caudate_basal_ganglia:GTEx/v8/Brain_Cerebellar_Hemisphere:GTEx/v8/Brain_Cerebellum:GTEx/v8/Brain_Cortex:GTEx/v8/Brain_Frontal_Cortex_BA9:GTEx/v8/Brain_Hippocampus:GTEx/v8/Brain_Hypothalamus:GTEx/v8/Brain_Nucleus_accumbens_basal_ganglia:GTEx/v8/Brain_Pu…	+	No	NA	1.26e-85	rs1361385;rs12174631;rs2235233	03:04:05	Celiec
ENSG00000204709	C6orf100	6	28911654	28912314	1	protein_coding	NA	C6orf100	NA	NA	0	0	138	1.84634e-09	9.26343e-09	GTEx/v8/Brain_Nucleus_accumbens_basal_ganglia	+	No	NA	1.26e-85	rs1361385	5	Celiec
ENSG00000168787	OR12D2	6	29364416	29365448	1	protein_coding	26529	OR12D2	0.601033	0.457835	0	0	0	NA	NA	NA	NA	Yes	Promoter_anchored_loops	NA	rs1361385	5	Celiec
ENSG00000213886	UBD	6	29523292	29527702	-1	protein_coding	10537	UBD	0.0798958	0.401531	0	0	0	NA	NA	NA	NA	Yes	Adult_Cortex	NA	rs29230	6	Celiec
ENSG00000204681	GABBR1	6	29523406	29601753	-1	protein_coding	2550	GABBR1	0.99997	0.238892	73	17.4	60	5.4715e-16	7.75187e-11	CMC_SVA_cis:GTEx/v8/Brain_Anterior_cingulate_cortex_BA24:GTEx/v8/Brain_Caudate_basal_ganglia:GTEx/v8/Brain_Cerebellar_Hemisphere:GTEx/v8/Brain_Cerebellum:GTEx/v8/Brain_Cortex:GTEx/v8/Brain_Frontal_Cortex_BA9:GTEx/v8/Brain_Hippocampus:GTEx/v8/Brain_Nucleus_accumbens_basal_ganglia:GTEx/v8/Brain_Putamen_basal_ganglia	-	No	NA	5.15e-16	rs29230	6	Celiec
ENSG00000204657	OR2H2	6	29555683	29556745	1	protein_coding	7932	OR2H2	0.0899459	0.696836	5	4.515	0	NA	NA	NA	NA	No	NA	NA	rs29230	6	Celiec
ENSG00000204655	MOG	6	29624758	29640149	1	protein_coding	4340	MOG	0.10368	0.122182	0	0	0	NA	NA	NA	NA	Yes	Adult_Cortex:Fetal_Cortex	NA	rs9262152:rs1361385	05:07:00	Celiec
ENSG00000204642	HLA-F	6	29690552	29706305	1	protein_coding	3134	HLA-F	4.40041e-05	0.734263	0	0	10	0.000285161	0.00352942	BRAINEAC/CRBL	NA	No	NA	5.15e-16	rs29230	6	Celiec
ENSG00000204619	PPP1R11	6	30034486	30038110	1	protein_coding	6992	PPP1R11	0.783087	0.467676	0	0	9	1.72617e-05	3.4385e-08	GTEx/v8/Brain_Cerebellum	NA	No	NA	NA	rs29230	6	Celiec
ENSG00000234127	TRIM26	6	30152232	30181204	-1	protein_coding	7726	TRIM26	0.829654	1.12259	0	0	1	NA	0.049	CMC_NoSVA_cis	NA	Yes	Adult_Cortex	NA	rs29230;rs9262152	06:07:00	Celiec
ENSG00000204599	TRIM39	6	30294256	30311506	1	protein_coding	202658	TRIM39	0.999421	-0.577589	0	0	0	NA	NA	NA	NA	Yes	Fetal_Cortex	2.5e-20	rs9262152:rs2280801:rs1046089	07:09:00	Celiec
ENSG00000248167	TRIM39-RPP21	6	30297359	30314631	1	protein_coding	202658	TRIM39-RPP21	NA	NA	0	0	0	NA	NA	NA	NA	Yes	Fetal_Cortex	2.5e-20	rs9262152:rs2280801:rs1046089	07:09:00	Celiec
ENSG00000241370	RPP21	6	30312908	30314661	1	protein_coding	79897	RPP21	0.082454	0.32348	0	0	24	NA	0.009	CMC_SVA_cis:CMC_NoSVA_cis	NA	No	NA	NA	rs9262152;rs29230	06:07:00	Celiec
ENSG00000204592	HLA-E	6	30457244	30461982	1	protein_coding	3133	HLA-E	0.347084	-0.0808762	0	0	0	NA	NA	NA	NA	Yes	Promoter_anchored_loops:Adult_Cortex	NA	rs9262152	7	Celiec
ENSG00000204590	GNL1	6	30509154	30524951	-1	protein_coding	2794	GNL1	0.999931	-2.55639	2	8.101	0	NA	NA	NA	NA	Yes	Adult_Cortex:Fetal_Cortex	2.5e-20	rs9262152;rs9262152:rs2280801:rs1046089	07:09:00	Celiec
ENSG00000204576	PRR3	6	30524663	30531500	1	protein_coding	80742	PRR3	0.11432	-0.305114	2	8.101	0	NA	NA	NA	NA	Yes	Adult_Cortex:Fetal_Cortex	2.5e-20	rs9262152;rs9262152:rs2280801:rs1046089	07:09:00	Celiec
ENSG00000204574	ABCF1	6	30539153	30564956	1	protein_coding	23	ABCF1	2.73024e-06	-0.609302	3	13.48	0	NA	NA	NA	NA	Yes	Promoter_anchored_loops:Adult_Cortex:Fetal_Cortex	3.19e-22	rs9262152;rs9262152:rs2280801:rs1046089:rs2075789:rs494620	07:09:00	Celiec
ENSG00000204569	PPP1R10	6	30568177	30586389	-1	protein_coding	5514	PPP1R10	1	-1.42309	3	13.48	0	NA	NA	NA	NA	Yes	Fetal_Cortex	NA	rs9262152	7	Celiec
ENSG00000204568	MRPS18B	6	30585486	30594172	1	protein_coding	28973	MRPS18B	0.000565209	0.0123893	4	8.274	0	NA	NA	NA	NA	Yes	Fetal_Cortex	NA	rs9262152	7	Celiec
ENSG00000137343	ATAT1	6	30594619	30614600	1	protein_coding	79969	ATAT1	0.0143739	-0.562123	5	8.274	0	NA	NA	NA	NA	Yes	Promoter_anchored_loops	NA	rs9262152	7	Celiec
ENSG00000204564	C6orf136	6	30614816	30620987	1	protein_coding	221545	C6orf136	0.873894	NA	1	2.001	0	NA	NA	NA	NA	Yes	Promoter_anchored_loops:Fetal_Cortex	2.5e-20	rs9262152;rs9262152:rs1046089:rs2280801	07:09:00	Celiec
ENSG00000204560	DHX16	6	30620896	30640814	-1	protein_coding	8449	DHX16	2.01108e-07	0.0993274	2	2.001	0	NA	NA	NA	NA	Yes	Promoter_anchored_loops	2.5e-20	rs9262152	7	Celiec
ENSG00000146112	PPP1R18	6	30644166	30655672	-1	protein_coding	170954	PPP1R18	0.121202	-1.52663	1	1.062	0	NA	NA	NA	NA	Yes	Promoter_anchored_loops:Adult_Cortex:Fetal_Cortex	5.46e-54	rs9262152;rs9262152:rs4248153:rs1046089:rs2280801:rs2075789:rs9267835:rs4151651	07:08:09	Celiec
ENSG00000137404	NRM	6	30655824	30659197	-1	protein_coding	11270	NRM	0.142577	0.153616	2	3.527	0	NA	NA	NA	NA	Yes	Promoter_anchored_loops:Adult_Cortex:Fetal_Cortex	5.46e-54	rs9262152;rs9262152:rs4248153:rs1046089:rs2280801:rs2075789:rs9267835:rs4151651	07:08:09	Celiec
ENSG00000137337	MDC1	6	30667584	30685666	-1	protein_coding	9656	MDC1	0.000941847	1.23198	4	14.75	0	NA	NA	NA	NA	Yes	Promoter_anchored_loops:Adult_Cortex:Fetal_Cortex	5.46e-54	rs9262152;rs9262152:rs2280801:rs1046089:rs4248153:rs2075789:rs494620:rs9267835:rs4151651	07:08:09	Celiec
ENSG00000196230	TUBB	6	30687978	30693203	1	protein_coding	203068	TUBB	0.875277	0.97145	3	14.75	0	NA	NA	NA	NA	Yes	Promoter_anchored_loops:Adult_Cortex:Fetal_Cortex	5.46e-54	rs9262152;rs9262152:rs2280801:rs1046089:rs4248153:rs2075789:rs494620:rs9267835:rs4151651	07:08:09	Celiec
ENSG00000137312	FLOT1	6	30695486	30710510	-1	protein_coding	10211	FLOT1	0.0152734	NA	4	15.82	0	NA	NA	NA	NA	Yes	Fetal_Cortex	2.5e-20	rs9262152	7	Celiec
ENSG00000137331	IER3	6	30710976	30712331	-1	protein_coding	8870	IER3	0.671462	0.0243271	2	15.82	0	NA	NA	NA	NA	Yes	Fetal_Cortex	2.5e-20	rs9262152	7	Celiec
ENSG00000204580	DDR1	6	30844198	30867933	1	protein_coding	100616237	DDR1	0.0264779	0.516702	0	0	0	NA	NA	NA	NA	Yes	Promoter_anchored_loops:Adult_Cortex:Fetal_Cortex	2.5e-20	rs9262152	7	Celiec
ENSG00000213780	GTF2H4	6	30875961	30881883	1	protein_coding	2968	GTF2H4	0.258035	0.344414	0	0	0	NA	NA	NA	NA	Yes	Promoter_anchored_loops	NA	rs9262152	7	Celiec
ENSG00000137411	VARS2	6	30876019	30894236	1	protein_coding	57176	VARS2	4.2195e-14	NA	0	0	58	3.95993e-05	8.32655e-22	CMC_SVA_cis:BRAINEAC/OCTX:BRAINEAC/WHMT:GTEx/v8/Brain_Cortex	-	Yes	Promoter_anchored_loops	4.72e-237	rs9262152;rs4248153;rs1046089;rs2075789;rs494620	07:08:09	Celiec
ENSG00000196260	SFTA2	6	30899130	30899952	-1	protein_coding	389376	SFTA2	0.594981	0.986943	0	0	0	NA	NA	NA	NA	Yes	Promoter_anchored_loops	5.46e-54	rs9262152:rs4248153	07:08:00	Celiec
ENSG00000168631	DPCR1	6	30908749	30921998	1	protein_coding	135656	DPCR1	0.140381	0.179011	0	0	0	NA	NA	NA	NA	Yes	Promoter_anchored_loops	5.46e-54	rs9262152:rs4248153	07:08:00	Celiec
ENSG00000261272	MUC22	6	30978251	31003179	1	protein_coding	100507679	MUC22	NA	0.892689	8	5.542	0	NA	NA	NA	NA	No	NA	5.46e-54	rs12179536;rs4248153	8	Celiec
ENSG00000204542	C6orf15	6	31079000	31080336	-1	protein_coding	29113	C6orf15	0.0014277	1.07286	0	0	0	NA	NA	NA	NA	Yes	Promoter_anchored_loops:Adult_Cortex	NA	rs9262152:rs2075789	07:09:00	Celiec
ENSG00000204540	PSORS1C1	6	31082527	31107869	1	protein_coding	170679	PSORS1C1	0.000855356	2.37272	0	0	1	5.46337e-05	3.13798e-11	GTEx/v8/Brain_Hypothalamus	-	Yes	Promoter_anchored_loops:Adult_Cortex	5.46e-54	rs4248153;rs9262152	07:08:00	Celiec
ENSG00000204539	CDSN	6	31082867	31088223	-1	protein_coding	1041	CDSN	0.499452	3.55022	0	0	0	NA	NA	NA	NA	Yes	Promoter_anchored_loops:Adult_Cortex	NA	rs9262152	7	Celiec
ENSG00000204538	PSORS1C2	6	31105313	31107127	-1	protein_coding	170680	PSORS1C2	0.104503	2.43887	0	0	0	NA	NA	NA	NA	Yes	Promoter_anchored_loops	NA	rs9262152:rs1046089:rs2280801	07:09:00	Celiec
ENSG00000204536	CCHCR1	6	31110216	31126015	-1	protein_coding	54535	CCHCR1	6.50104e-08	NA	0	0	17	NA	0.009	CMC_SVA_cis	+	Yes	Promoter_anchored_loops:Adult_Cortex:Fetal_Cortex	4.54e-38	rs2280801;rs9262152:rs1046089:rs11575840:rs2280801:rs2075789:rs494620:rs4151651:rs9267835:rs4148876:rs2228396:rs2228397	07:09:10	Celiec
ENSG00000137310	TCF19	6	31126319	31134936	1	protein_coding	6941	TCF19	0.000232744	2.24538	0	0	0	NA	NA	NA	NA	Yes	Promoter_anchored_loops:Adult_Cortex:Fetal_Cortex	4.54e-38	rs9262152:rs1046089:rs11575840:rs2280801:rs2075789:rs494620:rs4151651:rs9267835:rs4148876:rs2228396:rs2228397	07:09:10	Celiec
ENSG00000204531	POU5F1	6	31132119	31148508	-1	protein_coding	5460	POU5F1	0.889691	0.511715	0	0	14	8.1605e-06	0.00055496	GTEx/v8/Brain_Frontal_Cortex_BA9	+	Yes	Promoter_anchored_loops	2.5e-20	rs9262152;rs9267835:rs4151651	07:09:00	Celiec
ENSG00000206344	HCG27	6	31165537	31171745	1	protein_coding	253018	HCG27	NA	NA	0	0	12	4.72976e-07	6.4552e-16	CMC_SVA_cis:CMC_NoSVA_cis:GTEx/v8/Brain_Cerebellum:GTEx/v8/Brain_Hippocampus	-	Yes	Promoter_anchored_loops	4.72e-237	rs4248153;rs1046089;rs2075789;rs11575840:rs4151651	08:09:00	Celiec
ENSG00000204525	HLA-C	6	31236526	31239907	-1	protein_coding	3107	HLA-C	9.94564e-10	8.44189	0	0	61	6.08984e-12	1.09663e-34	xQTLServer_eQTLs:CMC_SVA_cis:CMC_NoSVA_cis:CMC_NoSVA_trans:GTEx/v8/Brain_Caudate_basal_ganglia:GTEx/v8/Brain_Cerebellar_Hemisphere:GTEx/v8/Brain_Cerebellum:GTEx/v8/Brain_Cortex:GTEx/v8/Brain_Hypothalamus:GTEx/v8/Brain_Nucleus_accumbens_basal_ganglia:GTEx/v8/Brain_Spinal_cord_cervical_c-1	+	No	NA	1.01e-110	rs494620;rs4248153;rs2229094;rs520692;rs12174631;rs12179536	03:08:09	Celiec
ENSG00000234745	HLA-B	6	31321649	31324965	-1	protein_coding	3106	HLA-B	0.00266463	10.6253	0	0	8	NA	0.009	CMC_SVA_cis	+	No	NA	5.46e-54	rs9262152;rs4248153	07:08:00	Celiec
ENSG00000204520	MICA	6	31371356	31383092	1	protein_coding	100507436	MICA	0.00037802	2.27712	0	0	28	8.91099e-11	1.06619e-28	xQTLServer_eQTLs:CMC_SVA_cis:CMC_NoSVA_cis:GTEx/v8/Brain_Cortex:GTEx/v8/Brain_Nucleus_accumbens_basal_ganglia:GTEx/v8/Brain_Putamen_basal_ganglia	+	Yes	Promoter_anchored_loops	2.91e-23	rs2280801;rs9262152;rs1046089;rs9267835	07:09:00	Celiec
ENSG00000204516	MICB	6	31462658	31478901	1	protein_coding	4277	MICB	0.000284377	0.724392	0	0	1	0.000110959	1.84064e-29	BRAINEAC/CRBL:GTEx/v8/Brain_Cerebellar_Hemisphere	NA	Yes	Promoter_anchored_loops:Adult_Cortex	NA	rs520692;rs11575840:rs2075789:rs494620:rs4151651:rs9267835:rs9262152:rs1046089:rs2280801	07:09:00	Celiec
ENSG00000198563	DDX39B	6	31497996	31510225	-1	protein_coding	692199	DDX39B	0.997728	0.551698	1	1.9	4	1.88318e-09	2.96227e-05	CMC_SVA_cis:GTEx/v8/Brain_Cerebellum	-	Yes	EP_links_oneway:Promoter_anchored_loops:Adult_Cortex:Fetal_Cortex	1.01e-110	rs11575840;rs494620;rs2229094;rs2075789:rs11575840:rs2280801:rs1046089:rs494620:rs9267835:rs9262152:rs4151651	07:09:00	Celiec
ENSG00000254870	ATP6V1G2-DDX39B	6	31497996	31514385	-1	protein_coding	NA	ATP6V1G2-DDX39B	NA	NA	1	1.9	0	NA	NA	NA	NA	Yes	Promoter_anchored_loops:Adult_Cortex:Fetal_Cortex	1.01e-110	rs11575840;rs11575840:rs2280801:rs1046089:rs494620:rs2075789:rs9267835:rs4151651	9	Celiec
ENSG00000213760	ATP6V1G2	6	31512239	31516204	-1	protein_coding	534	ATP6V1G2	0.22479	0.5586	1	1.9	11	NA	0.009	CMC_SVA_cis:CMC_NoSVA_cis	-	Yes	Promoter_anchored_loops:Adult_Cortex:Fetal_Cortex	4.72e-237	rs11575840;rs1046089;rs11575840:rs2280801:rs1046089:rs494620:rs2075789:rs9267835:rs4151651	9	Celiec
ENSG00000204498	NFKBIL1	6	31514647	31526606	1	protein_coding	4795	NFKBIL1	0.816647	0.117968	1	1.9	0	NA	NA	NA	NA	Yes	Promoter_anchored_loops:Adult_Cortex:Fetal_Cortex	1.01e-110	rs11575840;rs11575840:rs2280801:rs1046089:rs494620:rs2075789:rs9267835:rs4151651	9	Celiec
ENSG00000226979	LTA	6	31539831	31542101	1	protein_coding	4049	LTA	0.743247	0.0526	3	11.64	0	NA	NA	NA	NA	Yes	Promoter_anchored_loops:Adult_Cortex:Fetal_Cortex	3.3e-43	rs2229094;rs9262152:rs11575840:rs2280801:rs1046089:rs9267835:rs4151651:rs494620:rs2075789:rs4148876:rs2228396:rs2228397	07:09:10	Celiec
ENSG00000232810	TNF	6	31543344	31546113	1	protein_coding	7124	TNF	0.272829	-0.462056	3	11.64	0	NA	NA	NA	NA	Yes	Promoter_anchored_loops:Adult_Cortex:Fetal_Cortex	3.3e-43	rs2229094;rs2280801:rs1046089:rs9262152:rs494620:rs9267835:rs4151651:rs2075789:rs4148876:rs2228396:rs2228397	07:09:10	Celiec
ENSG00000227507	LTB	6	31548302	31550299	-1	protein_coding	4050	LTB	1.00563e-05	-0.0657546	4	11.64	0	NA	NA	NA	NA	Yes	Promoter_anchored_loops:Adult_Cortex:Fetal_Cortex	3.3e-43	rs2229094;rs11575840;rs11575840:rs2280801:rs1046089:rs494620:rs2075789:rs9267835:rs4151651:rs9262152:rs4148876:rs2228396:rs2228397	07:09:10	Celiec
ENSG00000204482	LST1	6	31553901	31556686	1	protein_coding	7940	LST1	0.00253791	0.289221	1	9.11	0	NA	NA	NA	NA	Yes	Promoter_anchored_loops	2.2e-08	rs11575840;rs11575840:rs1046089:rs2280801:rs494620:rs2075789:rs9267835:rs4151651	9	Celiec
ENSG00000204475	NCR3	6	31556672	31560762	-1	protein_coding	259197	NCR3	0.00146131	0.872155	1	9.11	0	NA	NA	NA	NA	Yes	Promoter_anchored_loops	3.3e-43	rs11575840;rs2229094:rs1046089:rs2280801:rs2075789:rs494620	9	Celiec
ENSG00000204472	AIF1	6	31582961	31584798	1	protein_coding	199	AIF1	0.0127986	-0.264551	8	22.6	10	NA	0.049	CMC_SVA_cis	NA	Yes	Promoter_anchored_loops:Adult_Cortex:Fetal_Cortex	4.72e-237	rs2280801;rs1046089;rs28362683;rs9262152:rs11575840:rs2229094:rs1046089:rs2280801:rs2075789:rs494620:rs4151651:rs9267835:rs4148876:rs2228396:rs2228397:rs411136	7:9:10:11	Celiec
ENSG00000204469	PRRC2A	6	31588497	31605548	1	protein_coding	7916	PRRC2A	1	NA	16	25.9	1	NA	0.049	CMC_SVA_cis	-	Yes	Promoter_anchored_loops:Adult_Cortex:Fetal_Cortex	4.72e-237	rs1046089;rs2280801;rs2229094;rs9262152:rs11575840:rs2229094:rs1046089:rs2280801:rs2075789:rs494620:rs4151651:rs9267835:rs4148876:rs2228396:rs2228397:rs411136	7:9:10:11	Celiec
ENSG00000204463	BAG6	6	31606805	31620482	-1	protein_coding	7917	BAG6	0.999988	-0.32119	25	25.9	61	0	0	xQTLServer_eQTLs:CMC_SVA_cis:CMC_NoSVA_cis:GTEx/v8/Brain_Amygdala:GTEx/v8/Brain_Anterior_cingulate_cortex_BA24:GTEx/v8/Brain_Caudate_basal_ganglia:GTEx/v8/Brain_Cerebellar_Hemisphere:GTEx/v8/Brain_Cerebellum:GTEx/v8/Brain_Cortex:GTEx/v8/Brain_Frontal_Cortex_BA9:GTEx/v8/Brain_Hippocampus:GTEx/v8/Brain_Hypothalamus:GTEx/v8/Brain_Putamen_basal_ganglia	-	Yes	Promoter_anchored_loops:Adult_Cortex:Fetal_Cortex	4.72e-237	rs1046089;rs2280801;rs494620;rs2076530;rs9262152:rs11575840:rs2280801:rs1046089:rs2075789:rs494620:rs9267835:rs4151651:rs2229094:rs4148876:rs2228396:rs2228397:rs411136	7:9:10:11	Celiec
ENSG00000204444	APOM	6	31620193	31625987	1	protein_coding	55937	APOM	0.00854308	-0.533737	20	23.8	0	NA	NA	NA	NA	Yes	Promoter_anchored_loops:Adult_Cortex:Fetal_Cortex	4.72e-237	rs2280801;rs1046089;rs9262152:rs11575840:rs2280801:rs1046089:rs2075789:rs494620:rs9267835:rs4151651:rs2229094:rs4148876:rs2228396:rs2228397:rs411136	7:9:10:11	Celiec
ENSG00000204439	C6orf47	6	31626075	31628549	-1	protein_coding	57827	C6orf47	0.169848	-0.557276	17	23.8	0	NA	NA	NA	NA	Yes	Promoter_anchored_loops:Adult_Cortex:Fetal_Cortex	4.72e-237	rs1046089;rs2280801;rs2280801:rs1046089:rs2075789:rs494620:rs4151651:rs9267835:rs9262152	07:09:00	Celiec
ENSG00000204438	GPANK1	6	31629006	31634060	-1	protein_coding	7918	GPANK1	0.000931901	0.994021	16	23.8	10	1.62245e-12	9.80878e-05	xQTLServer_eQTLs	NA	Yes	Promoter_anchored_loops:Adult_Cortex:Fetal_Cortex	1.01e-110	rs1046089;rs2280801;rs11575840:rs1046089:rs494620:rs2075789:rs2280801:rs9267835:rs9262152:rs4151651	07:09:00	Celiec
ENSG00000204435	CSNK2B	6	31633013	31638120	1	protein_coding	1460	CSNK2B	0.943857	0.192574	15	23.8	25	6.68144e-05	0.0080653	CMC_SVA_cis:CMC_NoSVA_cis:GTEx/v8/Brain_Nucleus_accumbens_basal_ganglia	+	Yes	Promoter_anchored_loops:Adult_Cortex:Fetal_Cortex	1.01e-110	rs2280801;rs1046089;rs494620;rs11575840:rs1046089:rs494620:rs2075789:rs2280801:rs9267835:rs9262152:rs4151651	07:09:00	Celiec
ENSG00000263020	CSNK2B-LY6G5B-1181	6	31633879	31641323	1	protein_coding	NA	NA	0.196071	NA	16	23.8	10	2.62125e-16	1.58472e-08	xQTLServer_eQTLs	NA	Yes	Promoter_anchored_loops:Adult_Cortex:Fetal_Cortex	1.01e-110	rs2280801;rs1046089;rs11575840:rs1046089:rs494620:rs2075789:rs2280801:rs9267835:rs9262152:rs4151651	07:09:00	Celiec
ENSG00000240053	LY6G5B	6	31637944	31641553	1	protein_coding	58496	LY6G5B	0.000871194	0.370528	16	23.8	55	1.06182e-22	3.86162e-16	CMC_SVA_cis:CMC_NoSVA_cis:GTEx/v8/Brain_Amygdala:GTEx/v8/Brain_Caudate_basal_ganglia:GTEx/v8/Brain_Cerebellar_Hemisphere:GTEx/v8/Brain_Cerebellum:GTEx/v8/Brain_Cortex:GTEx/v8/Brain_Frontal_Cortex_BA9:GTEx/v8/Brain_Hippocampus:GTEx/v8/Brain_Hypothalamus:GTEx/v8/Brain_Nucleus_accumbens_basal_ganglia:GTEx/v8/Brain_Putamen_basal_ganglia	-	Yes	Promoter_anchored_loops:Adult_Cortex:Fetal_Cortex	4.72e-237	rs2280801;rs1046089;rs494620;rs2075789;rs2076530;rs11575840:rs1046089:rs494620:rs2075789:rs2280801:rs9267835:rs9262152:rs4151651	07:09:00	Celiec
ENSG00000204428	LY6G5C	6	31644461	31651817	-1	protein_coding	80741	LY6G5C	0.61467	0.183113	10	21.5	63	0	0	xQTLServer_eQTLs:BRAINEAC/CRBL:BRAINEAC/PUTM:GTEx/v8/Brain_Amygdala:GTEx/v8/Brain_Anterior_cingulate_cortex_BA24:GTEx/v8/Brain_Caudate_basal_ganglia:GTEx/v8/Brain_Cerebellar_Hemisphere:GTEx/v8/Brain_Cerebellum:GTEx/v8/Brain_Cortex:GTEx/v8/Brain_Frontal_Cortex_BA9:GTEx/v8/Brain_Hippocampus:GTEx/v8/Brain_Hypothalamus:GTEx/v8/Brain_Nucleus_accumbens_basal_ganglia:GTEx/v8/Brain_Putamen_basal_ganglia:…	-	Yes	Promoter_anchored_loops:Adult_Cortex:Fetal_Cortex	4.72e-237	rs1046089;rs2280801;rs2075789;rs4151651;rs2076530;rs9267835;rs1046089:rs2280801:rs2075789:rs494620:rs4151651:rs9267835	9	Celiec
ENSG00000204427	ABHD16A	6	31654726	31671221	-1	protein_coding	7920	ABHD16A	0.988883	-0.376322	12	16.57	27	2.21054e-06	0.0138127	GTEx/v8/Brain_Caudate_basal_ganglia:GTEx/v8/Brain_Nucleus_accumbens_basal_ganglia	+	Yes	Promoter_anchored_loops:Adult_Cortex:Fetal_Cortex	4.72e-237	rs2280801;rs1046089;rs2075789:rs1046089:rs2280801:rs494620:rs9267835:rs4151651:rs11575840:rs2229094:rs411136:rs9262152	07:09:11	Celiec
ENSG00000204422	XXbac-BPG32J3.20	6	31654739	31681849	-1	protein_coding	NA	NA	NA	NA	14	16.57	0	NA	NA	NA	NA	Yes	Promoter_anchored_loops:Adult_Cortex:Fetal_Cortex	3.19e-22	rs2280801;rs1046089;rs2075789;rs1046089:rs494620:rs2075789:rs4151651:rs9267835:rs2280801	9	Celiec
ENSG00000204424	LY6G6F	6	31674640	31685581	1	protein_coding	259215	LY6G6F	2.55909e-06	-0.134424	7	16.57	0	NA	NA	NA	NA	Yes	Promoter_anchored_loops:Adult_Cortex:Fetal_Cortex	3.3e-43	rs1046089;rs2280801;rs2075789;rs2075789:rs1046089:rs2280801:rs494620:rs9267835:rs4151651:rs11575840:rs2229094:rs411136:rs9262152	07:09:11	Celiec
ENSG00000250641	MEGT1	6	31674681	31685695	1	protein_coding	259215	NA	2.30552e-05	NA	7	16.57	0	NA	NA	NA	NA	Yes	Promoter_anchored_loops:Adult_Cortex:Fetal_Cortex	3.3e-43	rs1046089;rs2280801;rs2075789;rs2075789:rs1046089:rs2280801:rs494620:rs9267835:rs4151651:rs11575840:rs2229094:rs411136:rs9262152	07:09:11	Celiec
ENSG00000255552	LY6G6E	6	31679548	31681842	-1	protein_coding	NA	LY6G6E	NA	NA	2	4.036	0	NA	NA	NA	NA	Yes	Promoter_anchored_loops:Adult_Cortex:Fetal_Cortex	3.19e-22	rs1046089;rs2075789;rs1046089:rs494620:rs2075789:rs4151651:rs9267835:rs2280801	9	Celiec
ENSG00000244355	LY6G6D	6	31683133	31685581	1	protein_coding	259215	LY6G6D	0.542858	0.0652801	3	7.855	0	NA	NA	NA	NA	Yes	Promoter_anchored_loops:Adult_Cortex:Fetal_Cortex	3.19e-22	rs1046089;rs2075789;rs1046089:rs494620:rs2075789:rs4151651:rs9267835:rs2280801	9	Celiec
ENSG00000204420	C6orf25	6	31686371	31694491	1	protein_coding	80739	C6orf25	0.00403769	-0.298211	7	13.78	25	5.69863e-10	2.19714e-05	GTEx/v8/Brain_Caudate_basal_ganglia:GTEx/v8/Brain_Nucleus_accumbens_basal_ganglia	-	Yes	Promoter_anchored_loops:Adult_Cortex:Fetal_Cortex	3.19e-22	rs1046089;rs2075789;rs494620;rs1046089:rs494620:rs2075789:rs4151651:rs9267835:rs2280801	9	Celiec
ENSG00000204421	LY6G6C	6	31686425	31689622	-1	protein_coding	80740	LY6G6C	0.0016527	-0.0629606	6	13.78	11	6.77711e-09	0.000176493	GTEx/v8/Brain_Caudate_basal_ganglia:GTEx/v8/Brain_Nucleus_accumbens_basal_ganglia	+	Yes	Promoter_anchored_loops:Adult_Cortex:Fetal_Cortex	4.72e-237	rs1046089;rs2075789;rs1046089:rs494620:rs2075789:rs4151651:rs9267835:rs2280801	9	Celiec
ENSG00000213722	DDAH2	6	31694815	31698394	-1	protein_coding	23564	DDAH2	0.842139	-0.370986	9	13.78	81	3.78646e-14	4.92575e-09	xQTLServer_eQTLs:CMC_SVA_cis:GTEx/v8/Brain_Caudate_basal_ganglia:GTEx/v8/Brain_Cerebellar_Hemisphere:GTEx/v8/Brain_Cerebellum:GTEx/v8/Brain_Cortex:GTEx/v8/Brain_Frontal_Cortex_BA9:GTEx/v8/Brain_Hypothalamus	-	Yes	Promoter_anchored_loops:Adult_Cortex:Fetal_Cortex	4.72e-237	rs1046089;rs2075789;rs2280801;rs494620;rs2076530;rs1046089:rs2280801:rs2075789:rs494620	9	Celiec
ENSG00000213719	CLIC1	6	31698358	31707540	-1	protein_coding	1192	CLIC1	0.0124562	0.517818	13	13.78	3	3.97499e-10	0.0240314	xQTLServer_eQTLs	NA	Yes	Promoter_anchored_loops:Adult_Cortex:Fetal_Cortex	3.3e-43	rs2075789;rs1046089;rs2280801;rs494620:rs2075789:rs9262152:rs1046089:rs2280801:rs4151651:rs9267835:rs411136:rs11575840:rs2229094	07:09:11	Celiec
ENSG00000204410	MSH5	6	31707725	31732622	1	protein_coding	4439	MSH5	6.1388e-08	-0.0743933	14	17.85	0	NA	NA	NA	NA	Yes	Promoter_anchored_loops:Adult_Cortex:Fetal_Cortex	3.3e-43	rs1046089;rs2075789;rs2280801;rs494620;rs494620:rs2075789:rs9262152:rs1046089:rs2280801:rs4151651:rs9267835:rs411136:rs11575840:rs2229094	07:09:11	Celiec
ENSG00000255152	MSH5-SAPCD1	6	31707797	31732628	1	protein_coding	401251	MSH5-SAPCD1	NA	NA	14	17.85	0	NA	NA	NA	NA	Yes	Promoter_anchored_loops:Adult_Cortex:Fetal_Cortex	3.3e-43	rs1046089;rs2075789;rs2280801;rs494620;rs494620:rs2075789:rs9262152:rs1046089:rs2280801:rs4151651:rs9267835:rs411136:rs11575840:rs2229094	07:09:11	Celiec
ENSG00000228727	SAPCD1	6	31730576	31732628	1	protein_coding	401251	SAPCD1	2.31956e-07	-0.138259	4	17.85	0	NA	NA	NA	NA	Yes	EP_links_oneway:Promoter_anchored_loops:Adult_Cortex	3.19e-22	rs494620;rs2075789;rs1046089;rs2075789:rs2280801	9	Celiec
ENSG00000204396	VWA7	6	31733367	31745108	-1	protein_coding	80737	VWA7	4.28881e-07	-0.117039	6	17.85	2	NA	0.049	CMC_SVA_cis	-	Yes	Promoter_anchored_loops:Adult_Cortex	1.01e-110	rs494620;rs2075789;rs1046089;rs2280801;rs1046089:rs2075789:rs2280801	9	Celiec
ENSG00000204394	VARS	6	31745295	31763730	-1	protein_coding	7407	VARS	0.679794	NA	6	9.439	30	2.1159e-11	0.0012792	xQTLServer_eQTLs:CMC_SVA_cis:GTEx/v8/Brain_Caudate_basal_ganglia	NA	Yes	Promoter_anchored_loops	NA	rs494620;rs2280801;rs2075789;rs1046089;rs1046089:rs2075789	9	Celiec
ENSG00000204392	LSM2	6	31765173	31774761	-1	protein_coding	57819	LSM2	0.00596282	-0.429998	5	27.1	0	NA	NA	NA	NA	Yes	Promoter_anchored_loops:Adult_Cortex:Fetal_Cortex	1.01e-110	rs2075789;rs494620;rs1046089:rs2280801:rs2075789:rs494620:rs11575840:rs9262152:rs2229094:rs4151651:rs9267835:rs4148876:rs2228396:rs2228397:rs411136	7:9:10:11	Celiec
ENSG00000204390	HSPA1L	6	31777396	31783437	-1	protein_coding	3305	HSPA1L	2.19041e-06	-0.11285	5	27.1	37	NA	0.009	CMC_SVA_cis:CMC_NoSVA_cis	NA	Yes	Promoter_anchored_loops:Adult_Cortex:Fetal_Cortex	1.01e-110	rs2075789;rs494620;rs1046089;rs2076530;rs11575840:rs2280801:rs1046089:rs2075789:rs494620:rs9262152:rs4151651:rs9267835:rs4148876:rs2228396:rs2228397:rs411136:rs2229094	7:9:10:11	Celiec
ENSG00000204389	HSPA1A	6	31783291	31785723	1	protein_coding	3304	HSPA1A	NA	-0.0681399	3	27.1	0	NA	NA	NA	NA	Yes	Promoter_anchored_loops:Adult_Cortex:Fetal_Cortex	1.01e-110	rs494620;rs2075789;rs11575840:rs2280801:rs1046089:rs2075789:rs494620:rs9262152:rs4151651:rs9267835:rs4148876:rs2228396:rs2228397:rs411136:rs2229094	7:9:10:11	Celiec
ENSG00000204388	HSPA1B	6	31795512	31798031	1	protein_coding	3304	HSPA1B	NA	0.733333	7	11.68	0	NA	NA	NA	NA	Yes	Promoter_anchored_loops	1.01e-110	rs494620;rs2075789;rs2280801;rs11575840:rs1046089:rs2280801:rs2075789:rs494620:rs4151651:rs9267835:rs4148876	09:10:00	Celiec
ENSG00000204387	C6orf48	6	31802385	31807541	1	protein_coding	50854	C6orf48	5.82447e-05	-0.0706833	6	11.68	0	NA	NA	NA	NA	Yes	Promoter_anchored_loops:Adult_Cortex:Fetal_Cortex	4.72e-237	rs2075789;rs494620;rs2280801;rs2280801:rs1046089:rs2075789:rs494620:rs4151651:rs9267835:rs9262152:rs411136:rs11575840:rs2229094	07:09:11	Celiec
ENSG00000204386	NEU1	6	31825436	31830683	-1	protein_coding	4758	NEU1	1.93154e-05	-0.509633	19	14.47	1	NA	0.049	CMC_SVA_cis	NA	Yes	EP_links_oneway:Promoter_anchored_loops	1.01e-110	rs2075789;rs494620;rs2280801;rs2075789:rs11575840:rs2280801:rs1046089:rs494620	9	Celiec
ENSG00000204385	SLC44A4	6	31830969	31846823	-1	protein_coding	80736	SLC44A4	8.2783e-08	0.141295	22	14.47	0	NA	NA	NA	NA	Yes	Promoter_anchored_loops	1.01e-110	rs2075789;rs494620;rs2280801;rs11575840:rs2280801:rs1046089:rs2075789:rs9267835	9	Celiec
ENSG00000204371	EHMT2	6	31847536	31865464	-1	protein_coding	10919	EHMT2	0.0644715	-0.142114	15	14.47	14	3.85578e-05	7.42049e-06	GTEx/v8/Brain_Caudate_basal_ganglia:GTEx/v8/Brain_Putamen_basal_ganglia	NA	Yes	Promoter_anchored_loops:Adult_Cortex:Fetal_Cortex	1.01e-110	rs494620;rs2075789;rs1057141;rs1046089:rs2280801:rs2075789:rs494620:rs9267835:rs4151651	09:10:00	Celiec
ENSG00000166278	C2	6	31865562	31913449	1	protein_coding	717	C2	1.37889e-06	-0.608182	2	22.8	46	NA	0.009	CMC_SVA_cis	NA	Yes	Promoter_anchored_loops:Adult_Cortex:Fetal_Cortex	3.19e-22	rs4151651;rs9267835;rs1057141;rs1046089:rs2280801:rs2075789:rs494620:rs9267835:rs4151651	09:10:00	Celiec
ENSG00000204366	ZBTB12	6	31867384	31869769	-1	protein_coding	221527	ZBTB12	0.807401	NA	0	0	0	NA	NA	NA	NA	Yes	Promoter_anchored_loops:Adult_Cortex:Fetal_Cortex	3.3e-43	rs1046089:rs2280801:rs2075789:rs494620:rs9267835:rs4151651:rs9262152:rs2229094:rs4148876:rs2228396:rs2228397:rs411136	7:9:10:11	Celiec
ENSG00000243649	CFB	6	31895475	31919861	1	protein_coding	629	CFB	0.000978859	-0.355687	4	22.8	1	NA	0.049	CMC_SVA_cis	NA	Yes	Promoter_anchored_loops	5.72e-14	rs4151651;rs9267835;rs520692;rs1046089:rs4151651	9	Celiec
ENSG00000244255	CFB	6	31895475	31919825	1	protein_coding	NA	NA	NA	-0.355687	4	22.8	0	NA	NA	NA	NA	Yes	Promoter_anchored_loops	5.72e-14	rs4151651;rs9267835;rs1046089:rs4151651	9	Celiec
ENSG00000204356	NELFE	6	31919864	31926887	-1	protein_coding	100302242	NELFE	0.756273	-0.0686102	4	22.8	2	NA	0.049	CMC_SVA_cis	NA	Yes	Promoter_anchored_loops:Adult_Cortex:Fetal_Cortex	3.3e-43	rs4151651;rs9267835;rs494620;rs2280801:rs1046089:rs2075789:rs494620:rs11575840:rs2229094:rs4151651:rs9267835:rs4148876:rs2228396:rs2228397:rs411136:rs2229637:rs9262152	7:9:10:11	Celiec
ENSG00000204351	SKIV2L	6	31926857	31937532	1	protein_coding	6499	SKIV2L	1.11012e-15	-0.360101	4	22.8	29	2.94664e-06	3.36118e-18	CMC_SVA_cis:CMC_NoSVA_cis:GTEx/v8/Brain_Caudate_basal_ganglia	-	Yes	Promoter_anchored_loops:Adult_Cortex:Fetal_Cortex	2e-96	rs9267835;rs4151651;rs2075789;rs2076530;rs2280801:rs1046089:rs2075789:rs494620:rs11575840:rs2229094:rs4151651:rs9267835:rs4148876:rs2228396:rs2228397:rs411136:rs2229637:rs9262152	7:9:10:11	Celiec
ENSG00000204348	DXO	6	31937587	31940069	-1	protein_coding	1797	DXO	4.9848e-10	NA	1	0.421	0	NA	NA	NA	NA	Yes	Promoter_anchored_loops:Fetal_Cortex	NA	rs9267835;rs9267835:rs2280801:rs1046089	9	Celiec
ENSG00000204344	STK19	6	31938868	31950598	1	protein_coding	8859	STK19	0.00461708	-0.316128	1	0.421	0	NA	NA	NA	NA	Yes	Promoter_anchored_loops	NA	rs9267835	9	Celiec
ENSG00000244731	C4A	6	31949801	31970458	1	protein_coding	721	C4A	NA	-0.318572	3	13.29	81	2.90391e-08	1.52962e-15	CMC_SVA_cis:CMC_SVA_trans:CMC_NoSVA_cis:GTEx/v8/Brain_Caudate_basal_ganglia:GTEx/v8/Brain_Cerebellum:GTEx/v8/Brain_Cortex:GTEx/v8/Brain_Hippocampus:GTEx/v8/Brain_Hypothalamus	-	Yes	Promoter_anchored_loops:Fetal_Cortex	4.72e-237	rs4151651;rs1046089;rs494620;rs520692;rs2076530;rs12174631;rs2075789:rs494620:rs2280801:rs9267835:rs1046089	03:09:00	Celiec
ENSG00000268923	AL645922.1	6	31973945	31974881	-1	protein_coding	NA	NA	NA	NA	3	13.29	0	NA	NA	NA	NA	No	NA	NA	rs4151651	9	Celiec
ENSG00000224389	C4B	6	31982539	32003195	1	protein_coding	100293534	C4B	NA	-0.318572	4	13.29	23	9.48345e-06	7.8094e-06	CMC_SVA_cis:CMC_NoSVA_cis:GTEx/v8/Brain_Cerebellum:GTEx/v8/Brain_Hypothalamus:GTEx/v8/Brain_Putamen_basal_ganglia	+	No	NA	1.01e-110	rs4151651;rs9267835;rs1046089;rs2076530;rs494620	9	Celiec
ENSG00000231852	CYP21A2	6	32006042	32009447	1	protein_coding	1589	CYP21A2	0.672307	0.394527	2	6.93	12	1.69993e-05	0.015452	GTEx/v8/Brain_Hippocampus	NA	Yes	Promoter_anchored_loops	NA	rs9267835;rs494620;rs2280801:rs1046089:rs494620:rs4151651:rs9267835:rs4148876	09:10:00	Celiec
ENSG00000168477	TNXB	6	32008931	32083111	-1	protein_coding	7148	TNXB	0.774154	-0.827101	10	8.156	59	NA	0.009	CMC_SVA_cis	-	Yes	Promoter_anchored_loops	1.68e-15	rs9267835;rs4151651;rs28362683;rs2075789	9	Celiec
ENSG00000213676	ATF6B	6	32065953	32096030	-1	protein_coding	1388	ATF6B	1.67701e-06	0.204046	6	6.941	32	2.54705e-12	8.71427e-14	CMC_SVA_cis:GTEx/v8/Brain_Anterior_cingulate_cortex_BA24:GTEx/v8/Brain_Frontal_Cortex_BA9:GTEx/v8/Brain_Hippocampus:GTEx/v8/Brain_Nucleus_accumbens_basal_ganglia:GTEx/v8/Brain_Putamen_basal_ganglia:GTEx/v8/Brain_Spinal_cord_cervical_c-1	-	Yes	Promoter_anchored_loops:Adult_Cortex:Fetal_Cortex	1.01e-110	rs4151651;rs2280801;rs494620;rs520692;rs9267835:rs2075789:rs2280801:rs4151651:rs1046089	9	Celiec
ENSG00000204315	FKBPL	6	32096484	32098068	-1	protein_coding	63943	FKBPL	5.35499e-05	0.348686	2	6.941	0	NA	NA	NA	NA	Yes	Promoter_anchored_loops:Adult_Cortex:Fetal_Cortex	3.19e-22	rs4151651;rs9267835:rs2075789:rs2280801:rs4151651:rs1046089	9	Celiec
ENSG00000204314	PRRT1	6	32116136	32122150	-1	protein_coding	100507547	PRRT1	0.407946	-0.838939	1	0.737	0	NA	NA	NA	NA	Yes	Promoter_anchored_loops	2.91e-23	rs9267835;rs11575840:rs2280801:rs1046089:rs2075789:rs494620:rs4151651:rs9267835	9	Celiec
ENSG00000221988	PPT2	6	32121218	32134011	1	protein_coding	80864	PPT2	0.772683	-0.617997	1	0.737	0	NA	NA	NA	NA	Yes	EP_links_oneway:Promoter_anchored_loops	2.91e-23	rs9267835;rs2075789:rs11575840:rs2280801:rs1046089:rs494620:rs4151651:rs9267835	9	Celiec
ENSG00000258388	PPT2-EGFL8	6	32121622	32139755	1	protein_coding	NA	PPT2-EGFL8	NA	NA	1	0.737	0	NA	NA	NA	NA	Yes	Promoter_anchored_loops	2.91e-23	rs9267835;rs11575840:rs2280801:rs1046089:rs2075789:rs494620:rs4151651:rs9267835	9	Celiec
ENSG00000241404	EGFL8	6	32132360	32136058	1	protein_coding	80864	EGFL8	3.51577e-06	0.257304	0	0	0	NA	NA	NA	NA	Yes	Promoter_anchored_loops	2.91e-23	rs11575840:rs2280801:rs1046089:rs2075789:rs494620:rs9267835:rs4151651	9	Celiec
ENSG00000204310	AGPAT1	6	32135989	32145873	-1	protein_coding	10554	AGPAT1	0.984454	-0.0942702	0	0	0	NA	NA	NA	NA	Yes	Promoter_anchored_loops:Adult_Cortex:Fetal_Cortex	3.3e-43	rs11575840:rs2280801:rs1046089:rs4151651:rs9267835:rs1057141:rs9262152:rs2075789:rs494620:rs4148876:rs2228396:rs2228397:rs411136:rs2229094	7:9:10:11	Celiec
ENSG00000204308	RNF5	6	32146131	32151930	1	protein_coding	6048	RNF5	0.00299042	0.00681417	0	0	28	3.09389e-08	3.76751e-09	GTEx/v8/Brain_Cerebellar_Hemisphere:GTEx/v8/Brain_Cerebellum	+	Yes	Promoter_anchored_loops:Adult_Cortex:Fetal_Cortex	3.3e-43	rs2280801;rs520692;rs11575840:rs2280801:rs1046089:rs4151651:rs9267835:rs1057141:rs9262152:rs2075789:rs494620:rs4148876:rs2228396:rs2228397:rs411136:rs2229094	7:9:10:11	Celiec
ENSG00000204305	AGER	6	32148745	32152101	-1	protein_coding	177	AGER	1.46448e-10	-0.301869	0	0	0	NA	NA	NA	NA	Yes	Promoter_anchored_loops:Adult_Cortex:Fetal_Cortex	3.19e-22	rs1046089:rs4151651:rs9267835:rs1057141:rs9262152:rs2280801:rs2075789:rs494620	07:09:10	Celiec
ENSG00000204304	PBX2	6	32152512	32157963	-1	protein_coding	5089	PBX2	0.889707	-0.473698	0	0	0	NA	NA	NA	NA	Yes	Promoter_anchored_loops:Adult_Cortex:Fetal_Cortex	3.19e-22	rs1046089:rs4151651:rs9267835:rs1057141:rs9262152:rs2280801:rs2075789:rs494620	07:09:10	Celiec
ENSG00000213654	GPSM3	6	32158543	32163300	-1	protein_coding	63940	GPSM3	0.609592	-0.739905	1	3.377	0	NA	NA	NA	NA	Yes	Promoter_anchored_loops	5.72e-14	rs9267835;rs1046089:rs2075789:rs494620:rs4151651:rs9267835:rs1057141	09:10:00	Celiec
ENSG00000204301	NOTCH4	6	32162620	32191844	-1	protein_coding	4855	NOTCH4	1.19532e-10	0.0113186	15	27	6	8.58793e-08	1.83087e-07	GTEx/v8/Brain_Cerebellum:GTEx/v8/Brain_Cortex:GTEx/v8/Brain_Hippocampus:GTEx/v8/Brain_Hypothalamus:GTEx/v8/Brain_Nucleus_accumbens_basal_ganglia:GTEx/v8/Brain_Putamen_basal_ganglia	+	No	NA	6e-65	rs9267835;rs4151651;rs520692	9	Celiec
ENSG00000204296	C6orf10	6	32256303	32339684	-1	protein_coding	10665	C6orf10	1.22807e-13	1.35799	10	7.012	0	NA	NA	NA	NA	No	NA	NA	rs9267835;rs2076530	9	Celiec
ENSG00000204290	BTNL2	6	32361740	32374905	-1	protein_coding	56244	BTNL2	2.02726e-07	NA	88	26.4	1	7.65795e-05	0.00221313	GTEx/v8/Brain_Cortex	NA	Yes	Dorsolateral_Prefrontal_Cortex	2e-96	rs2076530;rs28362683;rs4151651;rs4148876:rs2228396:rs2228397	09:10:00	Celiec
ENSG00000204287	HLA-DRA	6	32407619	32412823	1	protein_coding	3122	HLA-DRA	0.700165	2.60729	0	0	0	NA	NA	NA	NA	Yes	Adult_Cortex:Hippocampus	4.54e-38	rs4148876:rs2228396:rs2228397	10	Celiec
ENSG00000198502	HLA-DRB5	6	32485120	32498064	-1	protein_coding	3127	HLA-DRB5	0.00322727	NA	0	0	2	8.12294e-06	5.40453e-32	GTEx/v8/Brain_Anterior_cingulate_cortex_BA24:GTEx/v8/Brain_Caudate_basal_ganglia:GTEx/v8/Brain_Cerebellar_Hemisphere:GTEx/v8/Brain_Frontal_Cortex_BA9:GTEx/v8/Brain_Hypothalamus	NA	Yes	Promoter_anchored_loops	2.2e-08	rs520692;rs1046089;rs11575840:rs4151651	9	Celiec
ENSG00000196126	HLA-DRB1	6	32546546	32557625	-1	protein_coding	100996809	HLA-DRB1	5.62353e-05	10.1544	0	0	69	1.32421e-07	5.64874e-18	CMC_SVA_cis:CMC_NoSVA_cis:GTEx/v8/Brain_Anterior_cingulate_cortex_BA24:GTEx/v8/Brain_Caudate_basal_ganglia:GTEx/v8/Brain_Cerebellar_Hemisphere:GTEx/v8/Brain_Cerebellum:GTEx/v8/Brain_Cortex:GTEx/v8/Brain_Hypothalamus:GTEx/v8/Brain_Nucleus_accumbens_basal_ganglia:GTEx/v8/Brain_Putamen_basal_ganglia	+	No	NA	4.72e-237	rs2280801;rs1046089;rs494620;rs520692;rs2076530;rs4148876;rs2228397	09:10:00	Celiec
ENSG00000196735	HLA-DQA1	6	32595956	32614839	1	protein_coding	100509457	HLA-DQA1	0.166625	NA	0	0	23	NA	0.009	CMC_SVA_cis:CMC_NoSVA_cis	-	Yes	Promoter_anchored_loops	4.72e-237	rs1046089;rs520692;rs2076530;rs1046089:rs2280801:rs2075789:rs9267835:rs4151651:rs411136	09:11:00	Celiec
ENSG00000179344	HLA-DQB1	6	32627244	32636160	-1	protein_coding	101060835	HLA-DQB1	0.353015	22.5355	0	0	63	1.36756e-05	2.05991e-30	BRAINEAC/FCTX:BRAINEAC/HIPP:BRAINEAC/MEDU:BRAINEAC/TCTX:BRAINEAC/WHMT:BRAINEAC/aveALL:GTEx/v8/Brain_Caudate_basal_ganglia:GTEx/v8/Brain_Cerebellum:GTEx/v8/Brain_Cortex	NA	No	NA	1.01e-110	rs1046089;rs494620;rs520692;rs1057141;rs2076530;rs4151651	09:10:00	Celiec
ENSG00000237541	HLA-DQA2	6	32709119	32714992	1	protein_coding	3118	HLA-DQA2	0.00504406	3.37251	0	0	28	2.90018e-07	2.75168e-25	BRAINEAC/FCTX:BRAINEAC/HIPP:BRAINEAC/OCTX:BRAINEAC/SNIG:BRAINEAC/THAL:BRAINEAC/WHMT:BRAINEAC/aveALL:GTEx/v8/Brain_Anterior_cingulate_cortex_BA24:GTEx/v8/Brain_Caudate_basal_ganglia:GTEx/v8/Brain_Cerebellar_Hemisphere:GTEx/v8/Brain_Cerebellum:GTEx/v8/Brain_Frontal_Cortex_BA9:GTEx/v8/Brain_Hypothalamus:GTEx/v8/Brain_Nucleus_accumbens_basal_ganglia	-	No	NA	2e-96	rs2076530;rs494620	9	Celiec
ENSG00000232629	HLA-DQB2	6	32723875	32731311	-1	protein_coding	3120	HLA-DQB2	0.00935593	2.05644	0	0	1	6.66174e-05	5.0829e-33	GTEx/v8/Brain_Cortex	NA	Yes	Promoter_anchored_loops	1.68e-15	rs494620;rs4151651:rs9267835:rs28362683:rs2076530	9	Celiec
ENSG00000241106	HLA-DOB	6	32780540	32784825	-1	protein_coding	3112	HLA-DOB	9.08752e-05	1.30943	0	0	4	3.37802e-24	2.31742e-24	PsychENCODE_eQTLs:BRAINEAC/CRBL:BRAINEAC/FCTX:BRAINEAC/HIPP:BRAINEAC/OCTX:BRAINEAC/TCTX:BRAINEAC/aveALL:GTEx/v8/Brain_Amygdala:GTEx/v8/Brain_Anterior_cingulate_cortex_BA24:GTEx/v8/Brain_Caudate_basal_ganglia:GTEx/v8/Brain_Cerebellar_Hemisphere:GTEx/v8/Brain_Cerebellum:GTEx/v8/Brain_Cortex:GTEx/v8/Brain_Frontal_Cortex_BA9:GTEx/v8/Brain_Hippocampus:GTEx/v8/Brain_Hypothalamus:GTEx/v8/Brain_Nucleus_a…	-	Yes	Dorsolateral_Prefrontal_Cortex	2e-96	rs411136;rs4148876;rs2076530:rs28362683	09:10:11	Celiec
ENSG00000250264	TAP2	6	32781544	32806599	-1	protein_coding	NA	NA	NA	1.68723	9	22.3	2	6.71687e-11	2.51999e-06	BRAINEAC/CRBL:BRAINEAC/FCTX:BRAINEAC/HIPP:BRAINEAC/OCTX:BRAINEAC/TCTX:BRAINEAC/aveALL	NA	No	NA	4.54e-38	rs4148876;rs2228396;rs2228397;rs1057141	10	Celiec
ENSG00000204267	TAP2	6	32789610	32806557	-1	protein_coding	6891	TAP2	0.00171342	1.68723	9	22.3	3	1.9691e-13	5.57248e-10	BRAINEAC/CRBL:BRAINEAC/FCTX:BRAINEAC/HIPP:BRAINEAC/OCTX:BRAINEAC/TCTX:BRAINEAC/aveALL:GTEx/v8/Brain_Amygdala:GTEx/v8/Brain_Anterior_cingulate_cortex_BA24:GTEx/v8/Brain_Caudate_basal_ganglia:GTEx/v8/Brain_Cortex:GTEx/v8/Brain_Frontal_Cortex_BA9:GTEx/v8/Brain_Hippocampus:GTEx/v8/Brain_Hypothalamus:GTEx/v8/Brain_Nucleus_accumbens_basal_ganglia:GTEx/v8/Brain_Putamen_basal_ganglia	+	No	NA	4.54e-38	rs4148876;rs2228396;rs2228397;rs1057141	10	Celiec
ENSG00000204264	PSMB8	6	32808494	32812480	-1	protein_coding	5696	PSMB8	0.0120032	-0.438663	14	22.3	0	NA	NA	NA	NA	No	NA	1.07e-17	rs2228397;rs1057141	10	Celiec
ENSG00000240065	PSMB9	6	32811913	32827362	1	protein_coding	5698	PSMB9	0.225647	0.235564	11	22.3	0	NA	NA	NA	NA	No	NA	1.07e-17	rs1057141	10	Celiec
ENSG00000168394	TAP1	6	32812986	32821755	-1	protein_coding	6890	TAP1	0.28665	0.342219	11	22.3	48	NA	0.009	CMC_SVA_cis	-	Yes	Promoter_anchored_loops	6e-65	rs1057141;rs9267835:rs4151651:rs520692:rs2228397	09:10:00	Celiec
ENSG00000242574	HLA-DMB	6	32902406	32908847	-1	protein_coding	3109	HLA-DMB	0.00490511	0.554261	0	0	0	NA	NA	NA	NA	Yes	Adult_Cortex	4.54e-38	rs1046089:rs2280801:rs2075789:rs494620:rs4151651:rs9267835:rs4148876:rs2228396:rs2228397:rs1057141:rs411136	09:10:11	Celiec
ENSG00000248993	XXbac-BPG181M17.5	6	32905141	32920899	-1	protein_coding	NA	NA	NA	NA	0	0	0	NA	NA	NA	NA	Yes	Promoter_anchored_loops	NA	rs1057141	10	Celiec
ENSG00000204257	HLA-DMA	6	32916390	32936871	-1	protein_coding	3108	HLA-DMA	0.687978	0.302076	0	0	0	NA	NA	NA	NA	Yes	Promoter_anchored_loops:Adult_Cortex:Fetal_Cortex	4.54e-38	rs1057141:rs1046089:rs2280801:rs2075789:rs494620:rs9267835:rs4151651:rs4148876:rs2228396:rs2228397:rs411136	09:10:11	Celiec
ENSG00000204256	BRD2	6	32936437	32949282	1	protein_coding	6046	BRD2	0.999531	1.25274	0	0	0	NA	NA	NA	NA	Yes	Promoter_anchored_loops:Adult_Cortex:Fetal_Cortex	4.54e-38	rs1057141:rs1046089:rs2280801:rs2075789:rs494620:rs9267835:rs4151651:rs4148876:rs2228396:rs2228397:rs411136	09:10:11	Celiec
ENSG00000204252	HLA-DOA	6	32971955	32977389	-1	protein_coding	3111	HLA-DOA	1.88487e-05	3.6107	0	0	0	NA	NA	NA	NA	Yes	Promoter_anchored_loops	NA	rs4151651	9	Celiec
ENSG00000231389	HLA-DPA1	6	33032346	33048552	-1	protein_coding	3113	HLA-DPA1	0.000185717	6.04782	0	0	50	5.25327e-10	1.51827e-22	PsychENCODE_eQTLs:CMC_SVA_cis:GTEx/v8/Brain_Caudate_basal_ganglia:GTEx/v8/Brain_Cerebellar_Hemisphere:GTEx/v8/Brain_Cerebellum	-	Yes	Adult_Cortex	2.53e-29	rs411136;rs2075789:rs494620:rs9267835:rs4151651	09:11:00	Celiec
ENSG00000223865	HLA-DPB1	6	33043703	33054978	1	protein_coding	3115	HLA-DPB1	7.18466e-09	7.10368	0	0	9	5.22076e-05	8.46619e-05	BRAINEAC/CRBL:BRAINEAC/MEDU:BRAINEAC/OCTX:BRAINEAC/SNIG:BRAINEAC/WHMT:GTEx/v8/Brain_Cerebellum	NA	Yes	Adult_Cortex	6e-65	rs2229637;rs520692;rs411136;rs2075789:rs494620:rs9267835:rs4151651	09:11:00	Celiec
ENSG00000204248	COL11A2	6	33130458	33160276	-1	protein_coding	1302	COL11A2	0.999999	-0.865131	0	0	0	NA	NA	NA	NA	Yes	Promoter_anchored_loops:Adult_Cortex:Fetal_Cortex	4.54e-38	rs411136:rs2280801:rs1046089:rs494620:rs2075789:rs4151651:rs9267835:rs4148876:rs2228396:rs2228397	09:10:11	Celiec
ENSG00000204231	RXRB	6	33161365	33168630	-1	protein_coding	6257	RXRB	0.997594	-0.117234	0	0	2	1.39608e-05	0.00147399	PsychENCODE_eQTLs	NA	Yes	Adult_Cortex:Fetal_Cortex	4.54e-38	rs411136;rs1046089:rs2280801:rs2075789:rs494620:rs4151651:rs9267835:rs4148876:rs2228396:rs2228397:rs411136	09:10:11	Celiec
ENSG00000112473	SLC39A7	6	33168222	33172216	1	protein_coding	7922	SLC39A7	0.0149908	-0.946036	0	0	21	NA	0.049	CMC_SVA_cis	NA	Yes	Adult_Cortex:Fetal_Cortex	4.54e-38	rs28362683;rs1046089:rs2280801:rs2075789:rs494620:rs4151651:rs9267835:rs4148876:rs2228396:rs2228397:rs411136	09:10:11	Celiec
ENSG00000204228	HSD17B8	6	33172419	33174608	1	protein_coding	7923	HSD17B8	0.744498	0.0599447	0	0	8	3.36282e-05	0.00322908	PsychENCODE_eQTLs	NA	Yes	Adult_Cortex:Fetal_Cortex	NA	rs411136;rs494620:rs9267835:rs4151651:rs2280801:rs1046089:rs411136	09:11:00	Celiec
ENSG00000204227	RING1	6	33176272	33180499	1	protein_coding	6015	RING1	0.915792	NA	0	0	0	NA	NA	NA	NA	Yes	Adult_Cortex:Fetal_Cortex	NA	rs494620:rs9267835:rs4151651:rs2280801:rs1046089:rs411136	09:11:00	Celiec
ENSG00000223501	VPS52	6	33218049	33239824	-1	protein_coding	6293	VPS52	0.0159633	0.463747	0	0	36	2.96923e-06	0.00434624	GTEx/v8/Brain_Cerebellum	-	Yes	Adult_Cortex:Fetal_Cortex	2.53e-29	rs411136;rs2280801:rs1046089:rs411136:rs2075789:rs494620:rs9267835:rs4151651	09:11:00	Celiec
ENSG00000231500	RPS18	6	33239787	33244287	1	protein_coding	6222	RPS18	0.962013	-0.158263	0	0	42	2.98119e-14	1.03572e-11	PsychENCODE_eQTLs:CMC_SVA_cis:CMC_NoSVA_cis:GTEx/v8/Brain_Spinal_cord_cervical_c-1	-	Yes	Adult_Cortex:Fetal_Cortex	2.53e-29	rs411136;rs2280801:rs1046089:rs411136:rs2075789:rs494620:rs9267835:rs4151651	09:11:00	Celiec
ENSG00000235863	B3GALT4	6	33244917	33252609	1	protein_coding	8705	B3GALT4	0.236709	NA	0	0	15	1.59453e-05	0.0016602	PsychENCODE_eQTLs	NA	Yes	Adult_Cortex:Fetal_Cortex	NA	rs411136;rs2280801:rs1046089:rs411136:rs2075789:rs494620:rs9267835:rs4151651	09:11:00	Celiec
ENSG00000227057	WDR46	6	33246885	33257304	-1	protein_coding	9277	WDR46	8.42035e-06	0.412534	0	0	41	0.000179216	0.009	PsychENCODE_eQTLs:CMC_SVA_cis	+	Yes	Promoter_anchored_loops	2.53e-29	rs411136	11	Celiec
ENSG00000204220	PFDN6	6	33257079	33266178	1	protein_coding	102465501	PFDN6	0.859422	0.536101	0	0	0	NA	NA	NA	NA	Yes	Promoter_anchored_loops	NA	rs411136	11	Celiec
ENSG00000237441	RGL2	6	33259431	33267101	-1	protein_coding	5863	RGL2	0.0747683	-0.299562	0	0	0	NA	NA	NA	NA	Yes	Adult_Cortex:Fetal_Cortex	NA	rs9267835:rs4151651:rs411136:rs2280801:rs1046089	09:11:00	Celiec
ENSG00000231925	TAPBP	6	33267471	33282164	-1	protein_coding	6892	TAPBP	0.000393582	0.574655	0	0	35	1.50108e-09	3.12111e-07	PsychENCODE_eQTLs:CMC_SVA_cis:GTEx/v8/Brain_Nucleus_accumbens_basal_ganglia:GTEx/v8/Brain_Putamen_basal_ganglia	-	Yes	Adult_Cortex:Fetal_Cortex	2e-96	rs411136;rs2076530;rs2280801:rs1046089:rs494620:rs9267835:rs4151651:rs411136	09:11:00	Celiec
ENSG00000236104	ZBTB22	6	33282183	33285719	-1	protein_coding	9278	ZBTB22	0.235099	0.0159136	0	0	43	5.12661e-50	1.12938e-46	PsychENCODE_eQTLs:CMC_SVA_cis	+	Yes	Adult_Cortex:Fetal_Cortex	2.53e-29	rs411136;rs2280801:rs1046089:rs494620:rs9267835:rs4151651:rs411136	09:11:00	Celiec
ENSG00000204209	DAXX	6	33286335	33297046	-1	protein_coding	1616	DAXX	0.842737	0.0174434	0	0	16	4.27616e-07	6.12482e-05	PsychENCODE_eQTLs	NA	Yes	Adult_Cortex:Fetal_Cortex	NA	rs411136	11	Celiec
ENSG00000237649	KIFC1	6	33359313	33377701	1	protein_coding	3833	KIFC1	0.015578	-0.29917	5	6.024	0	NA	NA	NA	NA	Yes	Adult_Cortex:Fetal_Cortex	2.53e-29	rs411136;rs411136:rs2280801:rs1046089	09:11:00	Celiec
ENSG00000112511	PHF1	6	33378176	33384230	1	protein_coding	5252	PHF1	0.999559	NA	2	12.11	1	9.58914e-05	0.0333115	BRAINEAC/FCTX:BRAINEAC/aveALL	NA	No	NA	NA	rs411136;rs4148876	10:11:00	Celiec
ENSG00000112514	CUTA	6	33384219	33386094	-1	protein_coding	51596	CUTA	1.14218e-05	-0.619996	4	12.11	22	4.25427e-09	8.33331e-07	PsychENCODE_eQTLs:CMC_SVA_cis	NA	Yes	Promoter_anchored_loops:Adult_Cortex:Fetal_Cortex	2.53e-29	rs411136;rs411136:rs494620:rs2075789:rs2280801:rs9267835:rs4151651:rs1046089	09:11:00	Celiec
ENSG00000197283	SYNGAP1	6	33387847	33421466	1	protein_coding	8831	SYNGAP1	0.999998	-1.10912	11	12.11	0	NA	NA	NA	NA	Yes	Promoter_anchored_loops:Adult_Cortex:Fetal_Cortex	2.53e-29	rs411136;rs411136:rs494620:rs2075789:rs2280801:rs9267835:rs4151651:rs1046089	09:11:00	Celiec
ENSG00000213588	ZBTB9	6	33422356	33425325	1	protein_coding	221504	ZBTB9	0.0121594	-0.691754	8	9.24	7	0.000293907	0.009	PsychENCODE_eQTLs:CMC_SVA_cis:CMC_NoSVA_cis	NA	Yes	Promoter_anchored_loops:Adult_Cortex:Fetal_Cortex	2.53e-29	rs411136;rs411136:rs2280801:rs1046089	09:11:00	Celiec
ENSG00000030110	BAK1	6	33540329	33548019	-1	protein_coding	578	BAK1	0.00348655	-0.655757	0	0	0	NA	NA	NA	NA	Yes	Promoter_anchored_loops:Adult_Cortex	2.53e-29	rs411136:rs2280801:rs1046089	09:11:00	Celiec
ENSG00000204188	GGNBP1	6	33551515	33556803	1	protein_coding	NA	GGNBP1	NA	NA	0	0	13	2.01839e-06	0.000255148	PsychENCODE_eQTLs	NA	Yes	Promoter_anchored_loops:Adult_Cortex:Fetal_Cortex	2.53e-29	rs411136;rs411136:rs2229637	11	Celiec
ENSG00000096433	ITPR3	6	33588142	33664351	1	protein_coding	3710	ITPR3	4.97537e-12	NA	4	2.32	1	0.000514695	0.0338418	PsychENCODE_eQTLs	NA	Yes	Promoter_anchored_loops	1.15e-34	rs2229637	11	Celiec
ENSG00000137288	UQCC2	6	33662070	33679504	-1	protein_coding	100500873	UQCC2	0.0595477	0.254208	1	0.571	3	6.4297e-11	5.85323e-12	GTEx/v8/Brain_Cerebellar_Hemisphere:GTEx/v8/Brain_Cerebellum	-	Yes	Adult_Cortex	1.15e-34	rs2229637;rs411136:rs2229637	11	Celiec
ENSG00000161896	IP6K3	6	33689444	33714762	-1	protein_coding	117283	IP6K3	0.0485339	1.72324	1	0.571	0	NA	NA	NA	NA	No	NA	NA	rs2229637	11	Celiec
ENSG00000161904	LEMD2	6	33738979	33756913	-1	protein_coding	221496	LEMD2	0.302373	0.39292	0	0	0	NA	NA	NA	NA	Yes	Promoter_anchored_loops	NA	rs2229637	11	Celiec
ENSG00000124493	GRM4	6	33989628	34123399	-1	protein_coding	2914	GRM4	0.97935	-0.635219	0	0	0	NA	NA	NA	NA	Yes	Promoter_anchored_loops:Fetal_Cortex	1.15e-34	rs411136:rs2229637	11	Celiec
ENSG00000272325	NUDT3	6	34247456	34360451	-1	protein_coding	11165	NUDT3	0.876817	0.134938	0	0	0	NA	NA	NA	NA	Yes	Adult_Cortex:Fetal_Cortex	2.53e-29	rs411136:rs2229637	11	Celiec
ENSG00000124664	SPDEF	6	34505579	34524110	-1	protein_coding	25803	SPDEF	0.711825	-0.40704	0	0	0	NA	NA	NA	NA	Yes	Promoter_anchored_loops	NA	rs2229637	11	Celiec
ENSG00000064995	TAF11	6	34845555	34855866	-1	protein_coding	6882	TAF11	0.875432	-0.232569	0	0	0	NA	NA	NA	NA	Yes	Fetal_Cortex	2.53e-29	rs411136	11	Celiec
ENSG00000064999	ANKS1A	6	34857042	35059179	1	protein_coding	23294	ANKS1A	0.84686	0.260683	0	0	0	NA	NA	NA	NA	Yes	Fetal_Cortex	2.53e-29	rs411136	11	Celiec
ENSG00000152760	TCTEX1D1	1	67218142	67244470	1	protein_coding	200132	TCTEX1D1	0.00642468	-0.383983	0	0	0	NA	NA	NA	NA	Yes	Fetal_Cortex	NA	rs11209026	1	Crohn
ENSG00000203963	C1orf141	1	67557848	67697536	-1	protein_coding	400757	C1orf141	2.70037e-05	1.31225	9	26.5	0	NA	NA	NA	NA	Yes	Fetal_Cortex	1.49e-14	rs11209026	1	Crohn
ENSG00000162594	IL23R	1	67632083	67725662	1	protein_coding	149233	IL23R	0.0064953	-0.125875	26	26.5	0	NA	NA	NA	NA	No	NA	1.49e-14	rs11209026	1	Crohn
ENSG00000142864	SERBP1	1	67873493	67896098	-1	protein_coding	26135	SERBP1	0.999863	-1.52725	0	0	0	NA	NA	NA	NA	Yes	Fetal_Cortex	NA	rs11209026	1	Crohn
ENSG00000116717	GADD45A	1	68150744	68154021	1	protein_coding	1647	GADD45A	0.109848	-0.56766	0	0	0	NA	NA	NA	NA	Yes	Fetal_Cortex	NA	rs11209026	1	Crohn
ENSG00000204655	MOG	6	29624758	29640149	1	protein_coding	4340	MOG	0.10368	0.122182	0	0	0	NA	NA	NA	NA	Yes	Fetal_Cortex	1.53e-15	rs130066	1	Diabetes
ENSG00000204599	TRIM39	6	30294256	30311506	1	protein_coding	202658	TRIM39	0.999421	-0.577589	0	0	0	NA	NA	NA	NA	Yes	Fetal_Cortex	1.53e-15	rs130066:rs11229	01:02:00	Diabetes
ENSG00000248167	TRIM39-RPP21	6	30297359	30314631	1	protein_coding	202658	TRIM39-RPP21	NA	NA	0	0	0	NA	NA	NA	NA	Yes	Fetal_Cortex	1.53e-15	rs130066:rs11229	01:02:00	Diabetes
ENSG00000204592	HLA-E	6	30457244	30461982	1	protein_coding	3133	HLA-E	0.347084	-0.0808762	0	0	5	NA	0.049	CMC_SVA_cis	+	No	NA	1.01e-12	rs1625781	1	Diabetes
ENSG00000204590	GNL1	6	30509154	30524951	-1	protein_coding	2794	GNL1	0.999931	-2.55639	0	0	1	6.98748e-06	0.0168693	GTEx/v8/Brain_Spinal_cord_cervical_c-1	NA	Yes	Fetal_Cortex	NA	rs4151659;rs11229	2	Diabetes
ENSG00000204576	PRR3	6	30524663	30531500	1	protein_coding	80742	PRR3	0.11432	-0.305114	0	0	0	NA	NA	NA	NA	Yes	Fetal_Cortex	NA	rs11229	2	Diabetes
ENSG00000204574	ABCF1	6	30539153	30564956	1	protein_coding	23	ABCF1	2.73024e-06	-0.609302	0	0	0	NA	NA	NA	NA	Yes	Adult_Cortex:Fetal_Cortex	NA	rs11229:rs11540321	2	Diabetes
ENSG00000204564	C6orf136	6	30614816	30620987	1	protein_coding	221545	C6orf136	0.873894	NA	0	0	0	NA	NA	NA	NA	Yes	Promoter_anchored_loops:Fetal_Cortex	NA	rs11229	2	Diabetes
ENSG00000146112	PPP1R18	6	30644166	30655672	-1	protein_coding	170954	PPP1R18	0.121202	-1.52663	0	0	0	NA	NA	NA	NA	Yes	Adult_Cortex:Fetal_Cortex	1.53e-15	rs130066:rs11229:rs11540321:rs4151659	01:02:00	Diabetes
ENSG00000137404	NRM	6	30655824	30659197	-1	protein_coding	11270	NRM	0.142577	0.153616	0	0	0	NA	NA	NA	NA	Yes	Adult_Cortex:Fetal_Cortex	1.53e-15	rs130066:rs11229:rs11540321:rs4151659	01:02:00	Diabetes
ENSG00000137337	MDC1	6	30667584	30685666	-1	protein_coding	9656	MDC1	0.000941847	1.23198	0	0	0	NA	NA	NA	NA	Yes	Promoter_anchored_loops:Adult_Cortex:Fetal_Cortex	1.53e-15	rs11229:rs130066:rs4151659:rs11540321:rs45531831	01:02:00	Diabetes
ENSG00000196230	TUBB	6	30687978	30693203	1	protein_coding	203068	TUBB	0.875277	0.97145	0	0	3	NA	0.049	CMC_NoSVA_cis	NA	Yes	Promoter_anchored_loops:Adult_Cortex:Fetal_Cortex	1.53e-15	rs130066;rs11229:rs130066:rs4151659:rs11540321:rs45531831	01:02:00	Diabetes
ENSG00000137312	FLOT1	6	30695486	30710510	-1	protein_coding	10211	FLOT1	0.0152734	NA	0	0	12	7.07168e-11	4.52712e-11	xQTLServer_eQTLs:GTEx/v8/Brain_Cerebellar_Hemisphere:GTEx/v8/Brain_Cerebellum	NA	No	NA	NA	rs1625781	1	Diabetes
ENSG00000204580	DDR1	6	30844198	30867933	1	protein_coding	100616237	DDR1	0.0264779	0.516702	0	0	0	NA	NA	NA	NA	Yes	Promoter_anchored_loops	NA	rs130066	1	Diabetes
ENSG00000213780	GTF2H4	6	30875961	30881883	1	protein_coding	2968	GTF2H4	0.258035	0.344414	0	0	18	3.61293e-06	0.00842884	GTEx/v8/Brain_Amygdala:GTEx/v8/Brain_Anterior_cingulate_cortex_BA24	-	Yes	Promoter_anchored_loops	1.53e-15	rs130066;rs1625781:rs4151659:rs45531831	01:02:00	Diabetes
ENSG00000137411	VARS2	6	30876019	30894236	1	protein_coding	57176	VARS2	4.2195e-14	NA	0	0	61	5.61043e-08	6.77053e-17	CMC_SVA_cis:CMC_NoSVA_cis:GTEx/v8/Brain_Anterior_cingulate_cortex_BA24:GTEx/v8/Brain_Cerebellar_Hemisphere:GTEx/v8/Brain_Frontal_Cortex_BA9:GTEx/v8/Brain_Hypothalamus:GTEx/v8/Brain_Spinal_cord_cervical_c-1	-	Yes	Promoter_anchored_loops	8.72e-51	rs1625781;rs130066;rs11229;rs1625781:rs4151659:rs45531831	01:02:00	Diabetes
ENSG00000196260	SFTA2	6	30899130	30899952	-1	protein_coding	389376	SFTA2	0.594981	0.986943	0	0	3	1.75443e-05	0.0409167	GTEx/v8/Brain_Substantia_nigra	NA	Yes	Promoter_anchored_loops	NA	rs1625781	1	Diabetes
ENSG00000204544	MUC21	6	30951495	30957680	1	protein_coding	394263	MUC21	0.331419	1.79688	7	9.055	0	NA	NA	NA	NA	No	NA	1.01e-12	rs1625781	1	Diabetes
ENSG00000261272	MUC22	6	30978251	31003179	1	protein_coding	100507679	MUC22	NA	0.892689	12	12.05	0	NA	NA	NA	NA	No	NA	NA	rs1625781	1	Diabetes
ENSG00000204542	C6orf15	6	31079000	31080336	-1	protein_coding	29113	C6orf15	0.0014277	1.07286	0	0	0	NA	NA	NA	NA	Yes	Promoter_anchored_loops:Adult_Cortex	1.53e-15	rs130066:rs4151659	01:02:00	Diabetes
ENSG00000204540	PSORS1C1	6	31082527	31107869	1	protein_coding	170679	PSORS1C1	0.000855356	2.37272	0	0	0	NA	NA	NA	NA	Yes	Adult_Cortex	1.53e-15	rs130066	1	Diabetes
ENSG00000204539	CDSN	6	31082867	31088223	-1	protein_coding	1041	CDSN	0.499452	3.55022	0	0	0	NA	NA	NA	NA	Yes	Adult_Cortex	1.53e-15	rs130066	1	Diabetes
ENSG00000204538	PSORS1C2	6	31105313	31107127	-1	protein_coding	170680	PSORS1C2	0.104503	2.43887	0	0	0	NA	NA	NA	NA	Yes	Promoter_anchored_loops	1.53e-15	rs130066:rs11229	01:02:00	Diabetes
ENSG00000204536	CCHCR1	6	31110216	31126015	-1	protein_coding	54535	CCHCR1	6.50104e-08	NA	14	40	64	4.1554e-15	1.31655e-10	xQTLServer_eQTLs:CMC_SVA_cis:CMC_NoSVA_cis:GTEx/v8/Brain_Cerebellar_Hemisphere:GTEx/v8/Brain_Cerebellum:GTEx/v8/Brain_Cortex:GTEx/v8/Brain_Putamen_basal_ganglia	-	Yes	Promoter_anchored_loops:Adult_Cortex:Fetal_Cortex	8.72e-51	rs130066;rs1625781;rs11229;rs45531831:rs11229:rs11540321:rs4151659:rs130066	01:02:00	Diabetes
ENSG00000137310	TCF19	6	31126319	31134936	1	protein_coding	6941	TCF19	0.000232744	2.24538	22	40	19	1.88138e-17	5.50425e-15	GTEx/v8/Brain_Cerebellar_Hemisphere:GTEx/v8/Brain_Cerebellum:GTEx/v8/Brain_Cortex	-	Yes	Promoter_anchored_loops:Adult_Cortex:Fetal_Cortex	1.8e-17	rs130066;rs45531831:rs11229:rs11540321:rs4151659:rs130066	01:02:00	Diabetes
ENSG00000204531	POU5F1	6	31132119	31148508	-1	protein_coding	5460	POU5F1	0.889691	0.511715	21	40	2	5.03207e-05	7.00248e-07	GTEx/v8/Brain_Cerebellum:GTEx/v8/Brain_Frontal_Cortex_BA9	NA	Yes	Promoter_anchored_loops:Fetal_Cortex	1.53e-15	rs130066;rs4151659:rs130066	01:02:00	Diabetes
ENSG00000206344	HCG27	6	31165537	31171745	1	protein_coding	253018	HCG27	NA	NA	0	0	16	4.09262e-06	4.30182e-14	CMC_SVA_cis:CMC_NoSVA_cis:GTEx/v8/Brain_Caudate_basal_ganglia:GTEx/v8/Brain_Cerebellar_Hemisphere:GTEx/v8/Brain_Nucleus_accumbens_basal_ganglia:GTEx/v8/Brain_Putamen_basal_ganglia	NA	Yes	Promoter_anchored_loops	NA	rs1625781;rs130066;rs4151659	01:02:00	Diabetes
ENSG00000204525	HLA-C	6	31236526	31239907	-1	protein_coding	3107	HLA-C	9.94564e-10	8.44189	0	0	159	2.77132e-13	1.09663e-34	xQTLServer_eQTLs:CMC_SVA_cis:CMC_SVA_trans:CMC_NoSVA_cis:GTEx/v8/Brain_Anterior_cingulate_cortex_BA24:GTEx/v8/Brain_Caudate_basal_ganglia:GTEx/v8/Brain_Cerebellar_Hemisphere:GTEx/v8/Brain_Cerebellum:GTEx/v8/Brain_Cortex:GTEx/v8/Brain_Frontal_Cortex_BA9:GTEx/v8/Brain_Hypothalamus:GTEx/v8/Brain_Nucleus_accumbens_basal_ganglia	+	Yes	Promoter_anchored_loops	8.72e-51	rs11229;rs130066;rs3749966;rs1625781;rs4151659	01:02:00	Diabetes
ENSG00000234745	HLA-B	6	31321649	31324965	-1	protein_coding	3106	HLA-B	0.00266463	10.6253	0	0	46	3.29609e-05	7.79539e-08	CMC_SVA_cis:CMC_NoSVA_cis:GTEx/v8/Brain_Caudate_basal_ganglia:GTEx/v8/Brain_Nucleus_accumbens_basal_ganglia	+	Yes	Promoter_anchored_loops	8.72e-51	rs130066;rs11229;rs3749966;rs1625781	01:02:00	Diabetes
ENSG00000204520	MICA	6	31371356	31383092	1	protein_coding	100507436	MICA	0.00037802	2.27712	0	0	34	3.57075e-10	1.06619e-28	xQTLServer_eQTLs:CMC_SVA_cis:CMC_NoSVA_cis:GTEx/v8/Brain_Cerebellar_Hemisphere:GTEx/v8/Brain_Nucleus_accumbens_basal_ganglia:GTEx/v8/Brain_Putamen_basal_ganglia	+	Yes	Promoter_anchored_loops	1.8e-17	rs11229;rs130066;rs1625781;rs4151659;rs130066:rs4151659	01:02:00	Diabetes
ENSG00000204516	MICB	6	31462658	31478901	1	protein_coding	4277	MICB	0.000284377	0.724392	5	13.41	175	2.05966e-13	2.62591e-46	BRAINEAC/CRBL:GTEx/v8/Brain_Cerebellar_Hemisphere:GTEx/v8/Brain_Cerebellum:GTEx/v8/Brain_Cortex	+	Yes	Promoter_anchored_loops:Adult_Cortex	8.72e-51	rs4151659;rs3749966;rs1625781;rs11229;rs11540321:rs4151659:rs45531831:rs11229	01:02:00	Diabetes
ENSG00000204511	MCCD1	6	31496494	31498009	1	protein_coding	401250	MCCD1	0.00896309	1.44191	2	10.23	0	NA	NA	NA	NA	No	NA	NA	rs4151659	2	Diabetes
ENSG00000198563	DDX39B	6	31497996	31510225	-1	protein_coding	692199	DDX39B	0.997728	0.551698	2	10.23	0	NA	NA	NA	NA	Yes	EP_links_oneway:Promoter_anchored_loops:Adult_Cortex:Fetal_Cortex	1.53e-15	rs4151659;rs45531831:rs4151659:rs130066:rs11229:rs11540321	01:02:00	Diabetes
ENSG00000254870	ATP6V1G2-DDX39B	6	31497996	31514385	-1	protein_coding	NA	ATP6V1G2-DDX39B	NA	NA	3	10.23	0	NA	NA	NA	NA	Yes	Promoter_anchored_loops:Adult_Cortex:Fetal_Cortex	1.53e-15	rs4151659;rs130066:rs4151659:rs11229:rs45531831:rs11540321	01:02:00	Diabetes
ENSG00000213760	ATP6V1G2	6	31512239	31516204	-1	protein_coding	534	ATP6V1G2	0.22479	0.5586	2	3.1	1	NA	0.049	CMC_NoSVA_cis	NA	Yes	Promoter_anchored_loops:Adult_Cortex:Fetal_Cortex	1.53e-15	rs4151659;rs11229;rs130066:rs4151659:rs11229:rs45531831:rs11540321	01:02:00	Diabetes
ENSG00000204498	NFKBIL1	6	31514647	31526606	1	protein_coding	4795	NFKBIL1	0.816647	0.117968	2	3.1	0	NA	NA	NA	NA	Yes	Promoter_anchored_loops:Adult_Cortex:Fetal_Cortex	1.53e-15	rs4151659;rs130066:rs4151659:rs11229:rs45531831:rs11540321	01:02:00	Diabetes
ENSG00000226979	LTA	6	31539831	31542101	1	protein_coding	4049	LTA	0.743247	0.0526	0	0	0	NA	NA	NA	NA	Yes	Promoter_anchored_loops:Adult_Cortex:Fetal_Cortex	NA	rs4151659:rs11229:rs11540321:rs45531831	2	Diabetes
ENSG00000232810	TNF	6	31543344	31546113	1	protein_coding	7124	TNF	0.272829	-0.462056	0	0	0	NA	NA	NA	NA	Yes	Promoter_anchored_loops:Adult_Cortex:Fetal_Cortex	NA	rs4151659:rs11229:rs11540321:rs45531831	2	Diabetes
ENSG00000227507	LTB	6	31548302	31550299	-1	protein_coding	4050	LTB	1.00563e-05	-0.0657546	0	0	0	NA	NA	NA	NA	Yes	Promoter_anchored_loops:Adult_Cortex:Fetal_Cortex	NA	rs4151659:rs11229:rs11540321:rs45531831	2	Diabetes
ENSG00000204482	LST1	6	31553901	31556686	1	protein_coding	7940	LST1	0.00253791	0.289221	0	0	0	NA	NA	NA	NA	Yes	Promoter_anchored_loops	NA	rs4151659:rs11229	2	Diabetes
ENSG00000204475	NCR3	6	31556672	31560762	-1	protein_coding	259197	NCR3	0.00146131	0.872155	0	0	0	NA	NA	NA	NA	Yes	Promoter_anchored_loops	NA	rs11229:rs11540321	2	Diabetes
ENSG00000204472	AIF1	6	31582961	31584798	1	protein_coding	199	AIF1	0.0127986	-0.264551	7	4.864	0	NA	NA	NA	NA	Yes	Promoter_anchored_loops:Adult_Cortex:Fetal_Cortex	8.72e-51	rs4151659;rs11229;rs11229:rs4151659:rs11540321:rs45531831:rs130066:rs41267649	01:02:03	Diabetes
ENSG00000204469	PRRC2A	6	31588497	31605548	1	protein_coding	7916	PRRC2A	1	NA	18	26.5	0	NA	NA	NA	NA	Yes	Promoter_anchored_loops:Adult_Cortex:Fetal_Cortex	8.72e-51	rs11229;rs11229:rs4151659:rs11540321:rs45531831:rs130066:rs41267649	01:02:03	Diabetes
ENSG00000204463	BAG6	6	31606805	31620482	-1	protein_coding	7917	BAG6	0.999988	-0.32119	14	26.5	80	0	0	xQTLServer_eQTLs:CMC_SVA_cis	-	Yes	Promoter_anchored_loops:Adult_Cortex:Fetal_Cortex	8.72e-51	rs11229;rs1625781;rs130066;rs3749966;rs4151659:rs11229:rs45531831:rs130066:rs11540321:rs3749966:rs41267649	01:02:03	Diabetes
ENSG00000204444	APOM	6	31620193	31625987	1	protein_coding	55937	APOM	0.00854308	-0.533737	6	32	0	NA	NA	NA	NA	Yes	Promoter_anchored_loops:Adult_Cortex:Fetal_Cortex	8.72e-51	rs11229;rs4151659:rs11229:rs45531831:rs130066:rs11540321:rs3749966:rs41267649	01:02:03	Diabetes
ENSG00000204439	C6orf47	6	31626075	31628549	-1	protein_coding	57827	C6orf47	0.169848	-0.557276	5	32	0	NA	NA	NA	NA	Yes	Promoter_anchored_loops:Adult_Cortex:Fetal_Cortex	8.72e-51	rs11229;rs4151659:rs11229:rs45531831:rs11540321	2	Diabetes
ENSG00000204438	GPANK1	6	31629006	31634060	-1	protein_coding	7918	GPANK1	0.000931901	0.994021	5	32	0	NA	NA	NA	NA	Yes	Promoter_anchored_loops:Adult_Cortex:Fetal_Cortex	1.8e-17	rs11229;rs4151659:rs11229:rs11540321:rs45531831	2	Diabetes
ENSG00000204435	CSNK2B	6	31633013	31638120	1	protein_coding	1460	CSNK2B	0.943857	0.192574	3	32	0	NA	NA	NA	NA	Yes	Promoter_anchored_loops:Adult_Cortex:Fetal_Cortex	1.8e-17	rs11229;rs4151659:rs11229:rs11540321:rs45531831	2	Diabetes
ENSG00000263020	CSNK2B-LY6G5B-1181	6	31633879	31641323	1	protein_coding	NA	NA	0.196071	NA	3	32	0	NA	NA	NA	NA	Yes	Promoter_anchored_loops:Adult_Cortex:Fetal_Cortex	1.8e-17	rs11229;rs4151659:rs11229:rs11540321:rs45531831	2	Diabetes
ENSG00000240053	LY6G5B	6	31637944	31641553	1	protein_coding	58496	LY6G5B	0.000871194	0.370528	3	32	12	6.86804e-05	7.34128e-05	GTEx/v8/Brain_Putamen_basal_ganglia	NA	Yes	Promoter_anchored_loops:Adult_Cortex:Fetal_Cortex	1.8e-17	rs11229;rs3749966;rs4151659:rs11229:rs11540321:rs45531831	2	Diabetes
ENSG00000204428	LY6G5C	6	31644461	31651817	-1	protein_coding	80741	LY6G5C	0.61467	0.183113	0	0	8	6.90748e-06	1.26202e-40	GTEx/v8/Brain_Amygdala:GTEx/v8/Brain_Nucleus_accumbens_basal_ganglia	NA	Yes	Promoter_anchored_loops:Adult_Cortex:Fetal_Cortex	2.66e-19	rs11229;rs4151659;rs130066:rs11229:rs11540321:rs4151659:rs45531831	01:02:00	Diabetes
ENSG00000204427	ABHD16A	6	31654726	31671221	-1	protein_coding	7920	ABHD16A	0.988883	-0.376322	0	0	7	1.22757e-05	0.00635305	GTEx/v8/Brain_Cerebellar_Hemisphere	+	Yes	EP_links_oneway:Promoter_anchored_loops:Adult_Cortex:Fetal_Cortex	2.18e-25	rs45531831;rs11540321:rs1625781:rs4151659:rs11229:rs45531831:rs41267649:rs130066	01:02:03	Diabetes
ENSG00000204422	XXbac-BPG32J3.20	6	31654739	31681849	-1	protein_coding	NA	NA	NA	NA	0	0	0	NA	NA	NA	NA	Yes	Promoter_anchored_loops:Adult_Cortex:Fetal_Cortex	1.8e-17	rs11540321:rs4151659:rs11229:rs45531831	2	Diabetes
ENSG00000204424	LY6G6F	6	31674640	31685581	1	protein_coding	259215	LY6G6F	2.55909e-06	-0.134424	1	16.56	0	NA	NA	NA	NA	Yes	Promoter_anchored_loops:Adult_Cortex:Fetal_Cortex	2.18e-25	rs11540321;rs1625781:rs11540321:rs4151659:rs11229:rs45531831:rs41267649:rs130066	01:02:03	Diabetes
ENSG00000250641	MEGT1	6	31674681	31685695	1	protein_coding	259215	NA	2.30552e-05	NA	1	16.56	0	NA	NA	NA	NA	Yes	Promoter_anchored_loops:Adult_Cortex:Fetal_Cortex	2.18e-25	rs11540321;rs1625781:rs11540321:rs4151659:rs11229:rs45531831:rs41267649:rs130066	01:02:03	Diabetes
ENSG00000255552	LY6G6E	6	31679548	31681842	-1	protein_coding	NA	LY6G6E	NA	NA	0	0	0	NA	NA	NA	NA	Yes	Promoter_anchored_loops:Adult_Cortex:Fetal_Cortex	1.8e-17	rs11540321:rs4151659:rs11229:rs45531831	2	Diabetes
ENSG00000244355	LY6G6D	6	31683133	31685581	1	protein_coding	259215	LY6G6D	0.542858	0.0652801	1	16.56	0	NA	NA	NA	NA	Yes	Promoter_anchored_loops:Adult_Cortex:Fetal_Cortex	2.66e-19	rs11540321;rs11540321:rs4151659:rs11229:rs45531831	2	Diabetes
ENSG00000204420	C6orf25	6	31686371	31694491	1	protein_coding	80739	C6orf25	0.00403769	-0.298211	2	22.7	13	2.0358e-05	0.040359	GTEx/v8/Brain_Cerebellum	NA	Yes	Promoter_anchored_loops:Adult_Cortex:Fetal_Cortex	2.66e-19	rs11540321;rs3749966;rs11540321:rs4151659:rs11229:rs45531831	2	Diabetes
ENSG00000204421	LY6G6C	6	31686425	31689622	-1	protein_coding	80740	LY6G6C	0.0016527	-0.0629606	1	16.56	0	NA	NA	NA	NA	Yes	Promoter_anchored_loops:Adult_Cortex:Fetal_Cortex	2.66e-19	rs11540321;rs11540321:rs4151659:rs11229:rs45531831	2	Diabetes
ENSG00000213722	DDAH2	6	31694815	31698394	-1	protein_coding	23564	DDAH2	0.842139	-0.370986	2	22.7	23	3.1516e-05	4.92575e-09	CMC_SVA_cis:GTEx/v8/Brain_Cerebellum	-	Yes	Promoter_anchored_loops:Adult_Cortex:Fetal_Cortex	8.72e-51	rs11540321;rs11229;rs11540321:rs11229	2	Diabetes
ENSG00000213719	CLIC1	6	31698358	31707540	-1	protein_coding	1192	CLIC1	0.0124562	0.517818	4	22.7	0	NA	NA	NA	NA	Yes	Promoter_anchored_loops:Adult_Cortex:Fetal_Cortex	2.18e-25	rs11540321;rs11540321:rs130066:rs4151659:rs11229:rs45531831:rs41267649	01:02:03	Diabetes
ENSG00000204410	MSH5	6	31707725	31732622	1	protein_coding	4439	MSH5	6.1388e-08	-0.0743933	3	22.7	0	NA	NA	NA	NA	Yes	Promoter_anchored_loops:Adult_Cortex:Fetal_Cortex	2.18e-25	rs11540321;rs11540321:rs130066:rs4151659:rs11229:rs45531831:rs41267649	01:02:03	Diabetes
ENSG00000255152	MSH5-SAPCD1	6	31707797	31732628	1	protein_coding	401251	MSH5-SAPCD1	NA	NA	3	22.7	0	NA	NA	NA	NA	Yes	Promoter_anchored_loops:Adult_Cortex:Fetal_Cortex	2.18e-25	rs11540321;rs11540321:rs130066:rs4151659:rs11229:rs45531831:rs41267649	01:02:03	Diabetes
ENSG00000228727	SAPCD1	6	31730576	31732628	1	protein_coding	401251	SAPCD1	2.31956e-07	-0.138259	0	0	0	NA	NA	NA	NA	Yes	Adult_Cortex	NA	rs11540321	2	Diabetes
ENSG00000204396	VWA7	6	31733367	31745108	-1	protein_coding	80737	VWA7	4.28881e-07	-0.117039	0	0	0	NA	NA	NA	NA	Yes	Promoter_anchored_loops:Adult_Cortex	2.66e-19	rs11540321	2	Diabetes
ENSG00000204394	VARS	6	31745295	31763730	-1	protein_coding	7407	VARS	0.679794	NA	0	0	21	4.96144e-16	2.99952e-08	xQTLServer_eQTLs	NA	Yes	Promoter_anchored_loops	8.72e-51	rs11229;rs11540321	2	Diabetes
ENSG00000204392	LSM2	6	31765173	31774761	-1	protein_coding	57819	LSM2	0.00596282	-0.429998	1	0.227	0	NA	NA	NA	NA	Yes	Promoter_anchored_loops:Adult_Cortex:Fetal_Cortex	2.18e-25	rs11540321;rs11229:rs11540321:rs130066:rs4151659:rs45531831:rs41267649	01:02:03	Diabetes
ENSG00000204390	HSPA1L	6	31777396	31783437	-1	protein_coding	3305	HSPA1L	2.19041e-06	-0.11285	1	0.227	0	NA	NA	NA	NA	Yes	Promoter_anchored_loops:Adult_Cortex:Fetal_Cortex	2.66e-19	rs11540321;rs4151659:rs11540321:rs130066:rs11229:rs45531831	01:02:00	Diabetes
ENSG00000204389	HSPA1A	6	31783291	31785723	1	protein_coding	3304	HSPA1A	NA	-0.0681399	1	0.227	0	NA	NA	NA	NA	Yes	Promoter_anchored_loops:Adult_Cortex:Fetal_Cortex	2.66e-19	rs11540321;rs4151659:rs11540321:rs130066:rs11229:rs45531831	01:02:00	Diabetes
ENSG00000204388	HSPA1B	6	31795512	31798031	1	protein_coding	3304	HSPA1B	NA	0.733333	0	0	0	NA	NA	NA	NA	Yes	Promoter_anchored_loops	1.8e-17	rs4151659:rs11229:rs11540321:rs45531831	2	Diabetes
ENSG00000204387	C6orf48	6	31802385	31807541	1	protein_coding	50854	C6orf48	5.82447e-05	-0.0706833	0	0	0	NA	NA	NA	NA	Yes	Promoter_anchored_loops:Adult_Cortex:Fetal_Cortex	8.72e-51	rs4151659:rs11229:rs45531831:rs11540321:rs41267649	02:03:00	Diabetes
ENSG00000204386	NEU1	6	31825436	31830683	-1	protein_coding	4758	NEU1	1.93154e-05	-0.509633	0	0	0	NA	NA	NA	NA	Yes	Promoter_anchored_loops	NA	rs4151659:rs11229:rs11540321	2	Diabetes
ENSG00000204385	SLC44A4	6	31830969	31846823	-1	protein_coding	80736	SLC44A4	8.2783e-08	0.141295	0	0	1	4.94739e-06	0.0369967	GTEx/v8/Brain_Hippocampus	NA	Yes	Promoter_anchored_loops	NA	rs45531831;rs4151659:rs11229:rs11540321:rs45531831	2	Diabetes
ENSG00000204371	EHMT2	6	31847536	31865464	-1	protein_coding	10919	EHMT2	0.0644715	-0.142114	2	22.8	0	NA	NA	NA	NA	Yes	Promoter_anchored_loops:Adult_Cortex:Fetal_Cortex	1.53e-15	rs45531831;rs130066:rs11229:rs45531831:rs4151659:rs11540321	01:02:00	Diabetes
ENSG00000166278	C2	6	31865562	31913449	1	protein_coding	717	C2	1.37889e-06	-0.608182	3	22.8	0	NA	NA	NA	NA	Yes	Promoter_anchored_loops:Adult_Cortex:Fetal_Cortex	1.8e-17	rs45531831;rs4151659;rs130066:rs11229:rs45531831:rs4151659:rs11540321	01:02:00	Diabetes
ENSG00000204366	ZBTB12	6	31867384	31869769	-1	protein_coding	221527	ZBTB12	0.807401	NA	2	22.8	0	NA	NA	NA	NA	Yes	Promoter_anchored_loops:Adult_Cortex:Fetal_Cortex	1.8e-17	rs45531831;rs130066:rs11229:rs45531831:rs4151659:rs11540321	01:02:00	Diabetes
ENSG00000243649	CFB	6	31895475	31919861	1	protein_coding	629	CFB	0.000978859	-0.355687	2	22.8	0	NA	NA	NA	NA	Yes	Promoter_anchored_loops	1.8e-17	rs4151659	2	Diabetes
ENSG00000244255	CFB	6	31895475	31919825	1	protein_coding	NA	NA	NA	-0.355687	2	22.8	0	NA	NA	NA	NA	Yes	Promoter_anchored_loops	1.8e-17	rs4151659	2	Diabetes
ENSG00000204356	NELFE	6	31919864	31926887	-1	protein_coding	100302242	NELFE	0.756273	-0.0686102	3	22.8	0	NA	NA	NA	NA	Yes	Promoter_anchored_loops:Adult_Cortex:Fetal_Cortex	2.18e-25	rs4151659;rs45531831;rs130066:rs11229:rs4151659:rs11540321:rs45531831:rs41267649	01:02:03	Diabetes
ENSG00000204351	SKIV2L	6	31926857	31937532	1	protein_coding	6499	SKIV2L	1.11012e-15	-0.360101	5	22.8	1	5.98639e-05	3.77257e-29	GTEx/v8/Brain_Cerebellum	NA	Yes	Promoter_anchored_loops:Adult_Cortex:Fetal_Cortex	2.18e-25	rs4151659;rs45531831;rs3749966;rs130066:rs11229:rs4151659:rs11540321:rs45531831:rs41267649	01:02:03	Diabetes
ENSG00000204348	DXO	6	31937587	31940069	-1	protein_coding	1797	DXO	4.9848e-10	NA	3	22.6	9	9.07248e-12	8.9989e-07	GTEx/v8/Brain_Caudate_basal_ganglia:GTEx/v8/Brain_Cerebellar_Hemisphere:GTEx/v8/Brain_Frontal_Cortex_BA9:GTEx/v8/Brain_Hypothalamus:GTEx/v8/Brain_Nucleus_accumbens_basal_ganglia:GTEx/v8/Brain_Putamen_basal_ganglia	-	Yes	Promoter_anchored_loops:Fetal_Cortex	3.49e-12	rs45531831;rs4151659;rs45531831:rs4151659:rs11229	2	Diabetes
ENSG00000204344	STK19	6	31938868	31950598	1	protein_coding	8859	STK19	0.00461708	-0.316128	3	22.6	0	NA	NA	NA	NA	Yes	Promoter_anchored_loops	3.49e-12	rs45531831;rs4151659;rs45531831:rs4151659	2	Diabetes
ENSG00000244731	C4A	6	31949801	31970458	1	protein_coding	721	C4A	NA	-0.318572	2	1.533	321	8.4214e-21	1.52962e-15	xQTLServer_eQTLs:CMC_SVA_cis:CMC_SVA_trans:CMC_NoSVA_cis:BRAINEAC/CRBL:GTEx/v8/Brain_Amygdala:GTEx/v8/Brain_Anterior_cingulate_cortex_BA24:GTEx/v8/Brain_Caudate_basal_ganglia:GTEx/v8/Brain_Cerebellar_Hemisphere:GTEx/v8/Brain_Cerebellum:GTEx/v8/Brain_Cortex:GTEx/v8/Brain_Frontal_Cortex_BA9:GTEx/v8/Brain_Hippocampus:GTEx/v8/Brain_Hypothalamus	-	Yes	Promoter_anchored_loops:Fetal_Cortex	8.72e-51	rs45531831;rs11229;rs3749966;rs1625781;rs130066;rs45531831:rs4151659:rs11229	01:02:00	Diabetes
ENSG00000268923	AL645922.1	6	31973945	31974881	-1	protein_coding	NA	NA	NA	NA	2	1.533	0	NA	NA	NA	NA	No	NA	NA	rs45531831	2	Diabetes
ENSG00000224389	C4B	6	31982539	32003195	1	protein_coding	100293534	C4B	NA	-0.318572	3	1.533	250	1.97583e-05	7.8094e-06	CMC_SVA_cis:GTEx/v8/Brain_Cerebellum	+	No	NA	1.53e-15	rs45531831;rs4151659;rs130066;rs3749966	01:02:00	Diabetes
ENSG00000231852	CYP21A2	6	32006042	32009447	1	protein_coding	1589	CYP21A2	0.672307	0.394527	2	6.93	23	1.3302e-06	4.51784e-10	GTEx/v8/Brain_Cerebellum	+	Yes	Promoter_anchored_loops	8.72e-51	rs4151659;rs11229;rs11229:rs4151659:rs45531831	2	Diabetes
ENSG00000168477	TNXB	6	32008931	32083111	-1	protein_coding	7148	TNXB	0.774154	-0.827101	12	13.91	0	NA	NA	NA	NA	No	NA	NA	rs4151659;rs45531831	2	Diabetes
ENSG00000213676	ATF6B	6	32065953	32096030	-1	protein_coding	1388	ATF6B	1.67701e-06	0.204046	6	2.711	22	4.50873e-06	4.60041e-05	GTEx/v8/Brain_Caudate_basal_ganglia	-	Yes	Promoter_anchored_loops:Adult_Cortex:Fetal_Cortex	8.72e-51	rs4151659;rs45531831;rs11229;rs4151659:rs45531831:rs11540321:rs11229	2	Diabetes
ENSG00000204315	FKBPL	6	32096484	32098068	-1	protein_coding	63943	FKBPL	5.35499e-05	0.348686	1	0.268	0	NA	NA	NA	NA	Yes	Promoter_anchored_loops:Adult_Cortex:Fetal_Cortex	1.8e-17	rs4151659;rs4151659:rs45531831:rs11540321:rs11229	2	Diabetes
ENSG00000204314	PRRT1	6	32116136	32122150	-1	protein_coding	100507547	PRRT1	0.407946	-0.838939	1	0.737	0	NA	NA	NA	NA	Yes	Promoter_anchored_loops	NA	rs4151659;rs11229:rs45531831:rs4151659	2	Diabetes
ENSG00000221988	PPT2	6	32121218	32134011	1	protein_coding	80864	PPT2	0.772683	-0.617997	4	15.82	0	NA	NA	NA	NA	Yes	Promoter_anchored_loops	NA	rs4151659;rs45531831;rs11229:rs45531831:rs4151659	2	Diabetes
ENSG00000258388	PPT2-EGFL8	6	32121622	32139755	1	protein_coding	NA	PPT2-EGFL8	NA	NA	5	16.29	0	NA	NA	NA	NA	Yes	Promoter_anchored_loops	NA	rs4151659;rs45531831;rs11229:rs45531831:rs4151659	2	Diabetes
ENSG00000241404	EGFL8	6	32132360	32136058	1	protein_coding	80864	EGFL8	3.51577e-06	0.257304	4	16.29	0	NA	NA	NA	NA	Yes	Promoter_anchored_loops	3.49e-12	rs45531831;rs4151659;rs11229:rs45531831:rs4151659	2	Diabetes
ENSG00000204310	AGPAT1	6	32135989	32145873	-1	protein_coding	10554	AGPAT1	0.984454	-0.0942702	4	16.29	0	NA	NA	NA	NA	Yes	Promoter_anchored_loops:Adult_Cortex:Fetal_Cortex	2.18e-25	rs45531831;rs4151659;rs11229:rs4151659:rs11540321:rs3749966:rs41267649	02:03:00	Diabetes
ENSG00000204308	RNF5	6	32146131	32151930	1	protein_coding	6048	RNF5	0.00299042	0.00681417	2	16.29	270	2.91858e-09	3.76751e-09	GTEx/v8/Brain_Cerebellar_Hemisphere:GTEx/v8/Brain_Cerebellum:GTEx/v8/Brain_Cortex:GTEx/v8/Brain_Frontal_Cortex_BA9:GTEx/v8/Brain_Spinal_cord_cervical_c-1	-	Yes	Promoter_anchored_loops:Adult_Cortex:Fetal_Cortex	8.72e-51	rs45531831;rs3749966;rs11229;rs11229:rs4151659:rs11540321:rs3749966:rs41267649	02:03:00	Diabetes
ENSG00000204305	AGER	6	32148745	32152101	-1	protein_coding	177	AGER	1.46448e-10	-0.301869	1	16.29	1	7.98744e-05	0.000105787	GTEx/v8/Brain_Nucleus_accumbens_basal_ganglia	NA	Yes	Promoter_anchored_loops:Adult_Cortex:Fetal_Cortex	NA	rs45531831;rs3749966;rs4151659:rs11229:rs11540321	2	Diabetes
ENSG00000204304	PBX2	6	32152512	32157963	-1	protein_coding	5089	PBX2	0.889707	-0.473698	1	16.29	0	NA	NA	NA	NA	Yes	Promoter_anchored_loops:Adult_Cortex:Fetal_Cortex	NA	rs45531831;rs4151659:rs11229:rs11540321	2	Diabetes
ENSG00000213654	GPSM3	6	32158543	32163300	-1	protein_coding	63940	GPSM3	0.609592	-0.739905	1	3.377	0	NA	NA	NA	NA	Yes	Promoter_anchored_loops	1.8e-17	rs4151659	2	Diabetes
ENSG00000204301	NOTCH4	6	32162620	32191844	-1	protein_coding	4855	NOTCH4	1.19532e-10	0.0113186	4	27	272	1.72507e-08	1.82519e-06	CMC_SVA_cis:GTEx/v8/Brain_Cerebellum:GTEx/v8/Brain_Cortex:GTEx/v8/Brain_Frontal_Cortex_BA9	-	No	NA	8.72e-51	rs4151659;rs11229;rs3749966	2	Diabetes
ENSG00000204296	C6orf10	6	32256303	32339684	-1	protein_coding	10665	C6orf10	1.22807e-13	1.35799	147	13.54	0	NA	NA	NA	NA	No	NA	1.31e-12	rs3749966;rs4151659	2	Diabetes
ENSG00000198502	HLA-DRB5	6	32485120	32498064	-1	protein_coding	3127	HLA-DRB5	0.00322727	NA	0	0	43	4.53427e-11	4.27135e-26	xQTLServer_eQTLs:GTEx/v8/Brain_Hypothalamus	NA	Yes	Promoter_anchored_loops	8.72e-51	rs11229;rs3749966;rs4151659	2	Diabetes
ENSG00000196126	HLA-DRB1	6	32546546	32557625	-1	protein_coding	100996809	HLA-DRB1	5.62353e-05	10.1544	0	0	242	NA	0.009	CMC_SVA_cis:CMC_NoSVA_cis	-	No	NA	1.31e-12	rs3749966	2	Diabetes
ENSG00000196735	HLA-DQA1	6	32595956	32614839	1	protein_coding	100509457	HLA-DQA1	0.166625	NA	0	0	158	NA	0.009	CMC_SVA_cis:CMC_SVA_trans:CMC_NoSVA_cis:CMC_NoSVA_trans	-	Yes	Promoter_anchored_loops	8.72e-51	rs11229;rs3749966;rs4151659	2	Diabetes
ENSG00000179344	HLA-DQB1	6	32627244	32636160	-1	protein_coding	101060835	HLA-DQB1	0.353015	22.5355	0	0	238	4.68077e-08	3.98751e-26	BRAINEAC/FCTX:BRAINEAC/MEDU:BRAINEAC/OCTX:BRAINEAC/aveALL:GTEx/v8/Brain_Cortex:GTEx/v8/Brain_Frontal_Cortex_BA9	NA	No	NA	1.31e-12	rs3749966	2	Diabetes
ENSG00000232629	HLA-DQB2	6	32723875	32731311	-1	protein_coding	3120	HLA-DQB2	0.00935593	2.05644	0	0	0	NA	NA	NA	NA	Yes	Promoter_anchored_loops	NA	rs4151659:rs45531831	2	Diabetes
ENSG00000241106	HLA-DOB	6	32780540	32784825	-1	protein_coding	3112	HLA-DOB	9.08752e-05	1.30943	0	0	0	NA	NA	NA	NA	Yes	Dorsolateral_Prefrontal_Cortex	NA	rs4151659	2	Diabetes
ENSG00000250264	TAP2	6	32781544	32806599	-1	protein_coding	NA	NA	NA	1.68723	0	0	0	NA	NA	NA	NA	Yes	Adult_Cortex	NA	rs45531831	2	Diabetes
ENSG00000204267	TAP2	6	32789610	32806557	-1	protein_coding	6891	TAP2	0.00171342	1.68723	0	0	0	NA	NA	NA	NA	Yes	Adult_Cortex	NA	rs45531831	2	Diabetes
ENSG00000204264	PSMB8	6	32808494	32812480	-1	protein_coding	5696	PSMB8	0.0120032	-0.438663	0	0	0	NA	NA	NA	NA	Yes	Promoter_anchored_loops:Adult_Cortex	NA	rs45531831	2	Diabetes
ENSG00000240065	PSMB9	6	32811913	32827362	1	protein_coding	5698	PSMB9	0.225647	0.235564	0	0	0	NA	NA	NA	NA	Yes	Promoter_anchored_loops:Adult_Cortex	NA	rs45531831	2	Diabetes
ENSG00000168394	TAP1	6	32812986	32821755	-1	protein_coding	6890	TAP1	0.28665	0.342219	0	0	0	NA	NA	NA	NA	Yes	Promoter_anchored_loops	NA	rs4151659	2	Diabetes
ENSG00000242574	HLA-DMB	6	32902406	32908847	-1	protein_coding	3109	HLA-DMB	0.00490511	0.554261	0	0	0	NA	NA	NA	NA	Yes	Adult_Cortex	1.8e-17	rs11229:rs11540321:rs4151659:rs45531831	2	Diabetes
ENSG00000204257	HLA-DMA	6	32916390	32936871	-1	protein_coding	3108	HLA-DMA	0.687978	0.302076	0	0	26	4.34862e-13	3.55594e-25	xQTLServer_eQTLs:GTEx/v8/Brain_Cerebellum:GTEx/v8/Brain_Cortex	NA	Yes	Adult_Cortex:Fetal_Cortex	2.18e-25	rs3749966;rs130066:rs4151659:rs11229:rs11540321:rs45531831:rs41267649	01:02:03	Diabetes
ENSG00000204256	BRD2	6	32936437	32949282	1	protein_coding	6046	BRD2	0.999531	1.25274	0	0	2	NA	0.049	CMC_SVA_cis:CMC_NoSVA_cis	NA	Yes	Adult_Cortex:Fetal_Cortex	2.18e-25	rs3749966;rs130066:rs4151659:rs11229:rs11540321:rs45531831:rs41267649	01:02:03	Diabetes
ENSG00000204252	HLA-DOA	6	32971955	32977389	-1	protein_coding	3111	HLA-DOA	1.88487e-05	3.6107	0	0	0	NA	NA	NA	NA	Yes	Promoter_anchored_loops	NA	rs4151659	2	Diabetes
ENSG00000231389	HLA-DPA1	6	33032346	33048552	-1	protein_coding	3113	HLA-DPA1	0.000185717	6.04782	0	0	0	NA	NA	NA	NA	Yes	Adult_Cortex	NA	rs11540321:rs4151659	2	Diabetes
ENSG00000223865	HLA-DPB1	6	33043703	33054978	1	protein_coding	3115	HLA-DPB1	7.18466e-09	7.10368	0	0	0	NA	NA	NA	NA	Yes	Adult_Cortex	NA	rs11540321:rs4151659	2	Diabetes
ENSG00000204248	COL11A2	6	33130458	33160276	-1	protein_coding	1302	COL11A2	0.999999	-0.865131	0	0	0	NA	NA	NA	NA	Yes	Promoter_anchored_loops:Adult_Cortex:Fetal_Cortex	2.18e-25	rs41267649:rs11229:rs11540321:rs4151659:rs45531831	02:03:00	Diabetes
ENSG00000204231	RXRB	6	33161365	33168630	-1	protein_coding	6257	RXRB	0.997594	-0.117234	0	0	0	NA	NA	NA	NA	Yes	Adult_Cortex:Fetal_Cortex	2.18e-25	rs11229:rs11540321:rs4151659:rs45531831:rs41267649	02:03:00	Diabetes
ENSG00000112473	SLC39A7	6	33168222	33172216	1	protein_coding	7922	SLC39A7	0.0149908	-0.946036	0	0	0	NA	NA	NA	NA	Yes	Adult_Cortex:Fetal_Cortex	2.18e-25	rs11229:rs11540321:rs4151659:rs45531831:rs41267649	02:03:00	Diabetes
ENSG00000204228	HSD17B8	6	33172419	33174608	1	protein_coding	7923	HSD17B8	0.744498	0.0599447	0	0	0	NA	NA	NA	NA	Yes	Adult_Cortex:Fetal_Cortex	NA	rs4151659:rs45531831:rs11229	2	Diabetes
ENSG00000204227	RING1	6	33176272	33180499	1	protein_coding	6015	RING1	0.915792	NA	0	0	0	NA	NA	NA	NA	Yes	Adult_Cortex:Fetal_Cortex	NA	rs4151659:rs45531831:rs11229	2	Diabetes
ENSG00000223501	VPS52	6	33218049	33239824	-1	protein_coding	6293	VPS52	0.0159633	0.463747	0	0	0	NA	NA	NA	NA	Yes	Adult_Cortex:Fetal_Cortex	NA	rs11229:rs45531831:rs11540321:rs4151659	2	Diabetes
ENSG00000231500	RPS18	6	33239787	33244287	1	protein_coding	6222	RPS18	0.962013	-0.158263	0	0	0	NA	NA	NA	NA	Yes	Adult_Cortex:Fetal_Cortex	NA	rs11229:rs45531831:rs11540321:rs4151659	2	Diabetes
ENSG00000235863	B3GALT4	6	33244917	33252609	1	protein_coding	8705	B3GALT4	0.236709	NA	0	0	0	NA	NA	NA	NA	Yes	Adult_Cortex:Fetal_Cortex	NA	rs11229:rs45531831:rs11540321:rs4151659	2	Diabetes
ENSG00000237441	RGL2	6	33259431	33267101	-1	protein_coding	5863	RGL2	0.0747683	-0.299562	0	0	0	NA	NA	NA	NA	Yes	Adult_Cortex:Fetal_Cortex	NA	rs4151659:rs45531831:rs11229	2	Diabetes
ENSG00000231925	TAPBP	6	33267471	33282164	-1	protein_coding	6892	TAPBP	0.000393582	0.574655	0	0	0	NA	NA	NA	NA	Yes	Adult_Cortex:Fetal_Cortex	2.18e-25	rs11229:rs4151659:rs45531831:rs41267649	02:03:00	Diabetes
ENSG00000236104	ZBTB22	6	33282183	33285719	-1	protein_coding	9278	ZBTB22	0.235099	0.0159136	0	0	0	NA	NA	NA	NA	Yes	Adult_Cortex:Fetal_Cortex	2.18e-25	rs11229:rs4151659:rs45531831:rs41267649	02:03:00	Diabetes
ENSG00000204209	DAXX	6	33286335	33297046	-1	protein_coding	1616	DAXX	0.842737	0.0174434	0	0	0	NA	NA	NA	NA	Yes	Adult_Cortex:Fetal_Cortex	2.18e-25	rs41267649	3	Diabetes
ENSG00000237649	KIFC1	6	33359313	33377701	1	protein_coding	3833	KIFC1	0.015578	-0.29917	2	9.488	0	NA	NA	NA	NA	Yes	Adult_Cortex:Fetal_Cortex	2.18e-25	rs41267649;rs41267649:rs11229	02:03:00	Diabetes
ENSG00000112511	PHF1	6	33378176	33384230	1	protein_coding	5252	PHF1	0.999559	NA	1	9.488	0	NA	NA	NA	NA	No	NA	2.18e-25	rs41267649	3	Diabetes
ENSG00000112514	CUTA	6	33384219	33386094	-1	protein_coding	51596	CUTA	1.14218e-05	-0.619996	1	9.488	0	NA	NA	NA	NA	Yes	Adult_Cortex:Fetal_Cortex	2.18e-25	rs41267649;rs4151659:rs41267649:rs11229:rs11540321:rs45531831	02:03:00	Diabetes
ENSG00000197283	SYNGAP1	6	33387847	33421466	1	protein_coding	8831	SYNGAP1	0.999998	-1.10912	1	9.488	0	NA	NA	NA	NA	Yes	Adult_Cortex:Fetal_Cortex	2.18e-25	rs41267649;rs4151659:rs41267649:rs11229:rs11540321:rs45531831	02:03:00	Diabetes
ENSG00000213588	ZBTB9	6	33422356	33425325	1	protein_coding	221504	ZBTB9	0.0121594	-0.691754	1	0.147	0	NA	NA	NA	NA	Yes	Promoter_anchored_loops:Adult_Cortex:Fetal_Cortex	2.18e-25	rs41267649;rs41267649:rs11229	02:03:00	Diabetes
ENSG00000030110	BAK1	6	33540329	33548019	-1	protein_coding	578	BAK1	0.00348655	-0.655757	0	0	0	NA	NA	NA	NA	Yes	Adult_Cortex	2.18e-25	rs11229:rs41267649	02:03:00	Diabetes
ENSG00000204188	GGNBP1	6	33551515	33556803	1	protein_coding	NA	GGNBP1	NA	NA	0	0	1	0.000819558	0.0493384	PsychENCODE_eQTLs	NA	Yes	Promoter_anchored_loops:Adult_Cortex:Fetal_Cortex	2.18e-25	rs41267649	3	Diabetes
ENSG00000096433	ITPR3	6	33588142	33664351	1	protein_coding	3710	ITPR3	4.97537e-12	NA	2	5.47	0	NA	NA	NA	NA	Yes	Promoter_anchored_loops	NA	rs41267649	3	Diabetes
ENSG00000137288	UQCC2	6	33662070	33679504	-1	protein_coding	100500873	UQCC2	0.0595477	0.254208	0	0	0	NA	NA	NA	NA	Yes	Adult_Cortex	2.18e-25	rs41267649	3	Diabetes
ENSG00000124493	GRM4	6	33989628	34123399	-1	protein_coding	2914	GRM4	0.97935	-0.635219	0	0	0	NA	NA	NA	NA	Yes	Promoter_anchored_loops:Fetal_Cortex	2.18e-25	rs41267649	3	Diabetes
ENSG00000272325	NUDT3	6	34247456	34360451	-1	protein_coding	11165	NUDT3	0.876817	0.134938	0	0	0	NA	NA	NA	NA	Yes	Adult_Cortex:Fetal_Cortex	2.18e-25	rs41267649	3	Diabetes
ENSG00000124664	SPDEF	6	34505579	34524110	-1	protein_coding	25803	SPDEF	0.711825	-0.40704	0	0	0	NA	NA	NA	NA	Yes	Promoter_anchored_loops	NA	rs41267649	3	Diabetes
ENSG00000143595	AQP10	1	154293566	154297801	1	protein_coding	89872	AQP10	0.0152783	-0.980404	0	0	0	NA	NA	NA	NA	Yes	Promoter_anchored_loops	NA	rs760077	1	Gout
ENSG00000143515	ATP8B2	1	154298029	154323783	1	protein_coding	57198	ATP8B2	0.999565	-0.49303	0	0	0	NA	NA	NA	NA	Yes	Promoter_anchored_loops	NA	rs760077	1	Gout
ENSG00000169291	SHE	1	154442248	154474589	-1	protein_coding	126669	SHE	0.72162	-1.32996	0	0	0	NA	NA	NA	NA	Yes	Promoter_anchored_loops	NA	rs760077	1	Gout
ENSG00000163239	TDRD10	1	154474695	154520623	1	protein_coding	126668	TDRD10	2.45422e-06	-0.428924	0	0	0	NA	NA	NA	NA	Yes	Promoter_anchored_loops	NA	rs760077	1	Gout
ENSG00000163344	PMVK	1	154897210	154909467	-1	protein_coding	10654	PMVK	0.000305455	-0.52769	0	0	0	NA	NA	NA	NA	Yes	Promoter_anchored_loops	NA	rs760077	1	Gout
ENSG00000163346	PBXIP1	1	154916552	154928599	-1	protein_coding	57326	PBXIP1	5.79844e-07	0.443723	0	0	0	NA	NA	NA	NA	Yes	Promoter_anchored_loops	NA	rs760077	1	Gout
ENSG00000143537	ADAM15	1	155023042	155035252	1	protein_coding	8751	ADAM15	1.07719e-11	NA	0	0	4	3.51594e-05	0.00470756	PsychENCODE_eQTLs:CMC_SVA_cis:GTEx/v8/Brain_Hippocampus	+	No	NA	3.72e-13	rs760077	1	Gout
ENSG00000169242	EFNA1	1	155099936	155107333	1	protein_coding	1942	EFNA1	0.872063	0.409868	1	7.894	22	2.98476e-11	7.64566e-09	PsychENCODE_eQTLs:CMC_SVA_cis:GTEx/v8/Brain_Cerebellar_Hemisphere:GTEx/v8/Brain_Cerebellum	+	No	NA	3.72e-13	rs760077	1	Gout
ENSG00000179085	DPM3	1	155112367	155113071	-1	protein_coding	54344	DPM3	0.23347	0.0321111	0	0	0	NA	NA	NA	NA	Yes	Promoter_anchored_loops	NA	rs760077	1	Gout
ENSG00000163463	KRTCAP2	1	155141884	155145951	-1	protein_coding	200185	KRTCAP2	0.0299705	-0.290244	0	0	0	NA	NA	NA	NA	Yes	Promoter_anchored_loops	NA	rs760077	1	Gout
ENSG00000273088	RP11-201K10.3	1	155141885	155159748	-1	protein_coding	NA	NA	NA	NA	5	9.874	0	NA	NA	NA	NA	Yes	Fetal_Cortex	NA	rs760077	1	Gout
ENSG00000163462	TRIM46	1	155145873	155157447	1	protein_coding	80128	TRIM46	0.998652	-0.65669	3	8.379	0	NA	NA	NA	NA	Yes	Promoter_anchored_loops	NA	rs760077	1	Gout
ENSG00000185499	MUC1	1	155158300	155162707	-1	protein_coding	4582	MUC1	0.730965	NA	6	9.874	3	2.00852e-06	0.00402982	PsychENCODE_eQTLs:GTEx/v8/Brain_Cerebellar_Hemisphere	-	Yes	Promoter_anchored_loops	3.72e-13	rs760077	1	Gout
ENSG00000169231	THBS3	1	155165379	155178842	-1	protein_coding	7059	THBS3	1.20601e-08	-0.314766	13	11.61	23	2.70239e-18	2.3552e-13	PsychENCODE_eQTLs:xQTLServer_eQTLs:CMC_SVA_cis:CMC_NoSVA_cis:GTEx/v8/Brain_Amygdala:GTEx/v8/Brain_Caudate_basal_ganglia:GTEx/v8/Brain_Cerebellar_Hemisphere:GTEx/v8/Brain_Cerebellum:GTEx/v8/Brain_Cortex:GTEx/v8/Brain_Frontal_Cortex_BA9:GTEx/v8/Brain_Nucleus_accumbens_basal_ganglia:GTEx/v8/Brain_Putamen_basal_ganglia:GTEx/v8/Brain_Spinal_cord_cervical_c-1:GTEx/v8/Brain_Substantia_nigra	-	Yes	Promoter_anchored_loops	3.72e-13	rs760077	1	Gout
ENSG00000173171	MTX1	1	155178490	155183615	1	protein_coding	4580	MTX1	0.198221	-0.480958	12	11.61	0	NA	NA	NA	NA	Yes	Promoter_anchored_loops	3.72e-13	rs760077	1	Gout
ENSG00000177628	GBA	1	155204243	155214490	-1	protein_coding	2629	GBA	0.0340405	-0.785048	6	8.192	4	0.000329296	0.0272961	PsychENCODE_eQTLs:BRAINEAC/TCTX	-	Yes	Adult_Cortex	3.72e-13	rs760077	1	Gout
ENSG00000160767	FAM189B	1	155216996	155225274	-1	protein_coding	10712	FAM189B	0.000482815	-0.121568	0	0	10	5.98285e-06	0.00068602	PsychENCODE_eQTLs	-	No	NA	3.72e-13	rs760077	1	Gout
ENSG00000116521	SCAMP3	1	155225770	155232221	-1	protein_coding	10067	SCAMP3	0.0128944	-0.249766	0	0	0	NA	NA	NA	NA	Yes	Promoter_anchored_loops	NA	rs760077	1	Gout
ENSG00000143627	PKLR	1	155259630	155271225	-1	protein_coding	5313	PKLR	1.0002e-05	0.0591956	0	0	0	NA	NA	NA	NA	Yes	Promoter_anchored_loops	NA	rs760077	1	Gout
ENSG00000160752	FDPS	1	155278539	155290457	1	protein_coding	2224	FDPS	0.00175128	-0.551398	0	0	4	1.53305e-05	0.00160293	PsychENCODE_eQTLs	+	Yes	Promoter_anchored_loops	3.72e-13	rs760077	1	Gout
ENSG00000160753	RUSC1	1	155290687	155300905	1	protein_coding	23623	RUSC1	0.949429	-0.575598	0	0	0	NA	NA	NA	NA	Yes	Promoter_anchored_loops	NA	rs760077	1	Gout
ENSG00000125459	MSTO1	1	155579979	155718153	1	protein_coding	55154	MSTO1	0.0418045	-0.606608	1	2.51	21	8.61218e-09	5.68234e-14	GTEx/v8/Brain_Cerebellar_Hemisphere:GTEx/v8/Brain_Cerebellum	-	Yes	Promoter_anchored_loops	3.72e-13	rs760077	1	Gout
ENSG00000163374	YY1AP1	1	155629237	155658791	-1	protein_coding	55249	YY1AP1	0.000145221	0.0404123	0	0	23	1.79266e-09	3.68967e-07	PsychENCODE_eQTLs:CMC_SVA_cis	-	No	NA	3.72e-13	rs760077	1	Gout
ENSG00000116580	GON4L	1	155719508	155829191	-1	protein_coding	54856	GON4L	0.999999	-0.637168	1	2.51	0	NA	NA	NA	NA	No	NA	NA	rs760077	1	Gout
ENSG00000116584	ARHGEF2	1	155916630	155976861	-1	protein_coding	9181	ARHGEF2	0.999993	-0.492254	0	0	0	NA	NA	NA	NA	Yes	Promoter_anchored_loops	NA	rs760077	1	Gout
ENSG00000160803	UBQLN4	1	156005092	156023585	-1	protein_coding	56893	UBQLN4	0.997522	-0.671923	0	0	1	3.55965e-06	0.00264926	GTEx/v8/Brain_Hypothalamus	NA	No	NA	NA	rs760077	1	Gout
ENSG00000138028	CGREF1	2	27321757	27341995	-1	protein_coding	10669	CGREF1	5.50291e-08	0.491986	0	0	11	3.97672e-06	0.000473396	PsychENCODE_eQTLs	NA	No	NA	NA	rs1919127	2	Gout
ENSG00000115204	MPV17	2	27532360	27548547	-1	protein_coding	4358	MPV17	1.10287e-08	-0.205369	0	0	0	NA	NA	NA	NA	Yes	Adult_Cortex:Fetal_Cortex	3.57e-23	rs1919127	2	Gout
ENSG00000115207	GTF3C2	2	27548716	27579868	-1	protein_coding	2976	GTF3C2	0.999786	-0.837016	0	0	47	NA	0.009	CMC_SVA_cis	+	Yes	Promoter_anchored_loops	3.57e-23	rs1919127	2	Gout
ENSG00000115216	NRBP1	2	27650657	27665126	1	protein_coding	29959	NRBP1	0.999549	-1.38971	0	0	0	NA	NA	NA	NA	Yes	Promoter_anchored_loops:Adult_Cortex:Fetal_Cortex	NA	rs1919127	2	Gout
ENSG00000138002	IFT172	2	27667238	27712656	-1	protein_coding	26160	IFT172	2.29012e-18	-0.505255	0	0	1	0.000643488	0.0405994	PsychENCODE_eQTLs	NA	Yes	Promoter_anchored_loops:Adult_Cortex:Fetal_Cortex	3.57e-23	rs1919127	2	Gout
ENSG00000115226	FNDC4	2	27714750	27718112	-1	protein_coding	64838	FNDC4	0.759219	NA	0	0	0	NA	NA	NA	NA	Yes	Promoter_anchored_loops:Adult_Cortex:Fetal_Cortex	3.57e-23	rs1919127	2	Gout
ENSG00000084734	GCKR	2	27719709	27746554	1	protein_coding	2646	GCKR	3.58393e-16	-0.155698	2	2.164	0	NA	NA	NA	NA	Yes	Promoter_anchored_loops:Adult_Cortex:Fetal_Cortex	3.57e-23	rs1919127	2	Gout
ENSG00000233438	AC109829.1	2	27760253	27790011	1	protein_coding	NA	NA	NA	NA	18	7.69	0	NA	NA	NA	NA	No	NA	NA	rs1919127	2	Gout
ENSG00000221843	C2orf16	2	27799389	27805588	1	protein_coding	84226	C2orf16	3.91662e-17	-0.329747	8	14.88	33	NA	0.009	CMC_SVA_cis	+	No	NA	3.57e-23	rs1919127	2	Gout
ENSG00000243943	ZNF512	2	27805897	27858041	1	protein_coding	84450	ZNF512	0.949147	-1.27925	25	14.88	0	NA	NA	NA	NA	Yes	Fetal_Cortex	3.57e-23	rs1919127	2	Gout
ENSG00000176714	CCDC121	2	27848506	27851879	-1	protein_coding	79635	CCDC121	9.72714e-05	-0.266319	7	14.13	0	NA	NA	NA	NA	No	NA	NA	rs1919127	2	Gout
ENSG00000198522	GPN1	2	27851114	27874375	1	protein_coding	11321	GPN1	0.00490359	-0.238155	6	14.13	45	8.97979e-08	1.42205e-10	GTEx/v8/Brain_Cerebellar_Hemisphere:GTEx/v8/Brain_Cerebellum	+	No	NA	3.57e-23	rs1919127	2	Gout
ENSG00000119760	SUPT7L	2	27873679	27886676	-1	protein_coding	9913	SUPT7L	0.833193	-0.966219	3	4.564	0	NA	NA	NA	NA	No	NA	NA	rs1919127	2	Gout
ENSG00000163798	SLC4A1AP	2	27886338	27917840	1	protein_coding	22950	SLC4A1AP	7.73999e-07	-0.546764	4	15.03	44	3.69459e-07	5.35076e-05	PsychENCODE_eQTLs:CMC_SVA_cis:CMC_NoSVA_cis	-	No	NA	3.57e-23	rs1919127	2	Gout
ENSG00000205334	AC074091.13	2	27928653	27938599	-1	protein_coding	NA	NA	NA	NA	4	12.09	0	NA	NA	NA	NA	No	NA	NA	rs1919127	2	Gout
ENSG00000243147	MRPL33	2	27994584	28210954	1	protein_coding	9553	MRPL33	0.749165	-0.22013	0	0	0	NA	NA	NA	NA	Yes	Adult_Cortex	NA	rs1919127	2	Gout
ENSG00000075426	FOSL2	2	28615315	28640179	1	protein_coding	2355	FOSL2	0.925334	-2.20416	0	0	0	NA	NA	NA	NA	Yes	Promoter_anchored_loops	NA	rs1919127	2	Gout
ENSG00000163803	PLB1	2	28680012	28866654	1	protein_coding	151056	PLB1	1.99315e-56	0.411384	0	0	0	NA	NA	NA	NA	Yes	Promoter_anchored_loops	3.57e-23	rs1919127	2	Gout
ENSG00000213639	PPP1CB	2	28974506	29025806	1	protein_coding	5500	PPP1CB	0.997195	0.00183917	0	0	0	NA	NA	NA	NA	Yes	Adult_Cortex	NA	rs1919127	2	Gout
ENSG00000171103	TRMT61B	2	29072687	29093167	-1	protein_coding	55006	TRMT61B	4.00752e-06	-0.602142	0	0	0	NA	NA	NA	NA	Yes	Adult_Cortex:Fetal_Cortex	NA	rs1919127	2	Gout
ENSG00000178163	ZNF518B	4	10441498	10459034	-1	protein_coding	85460	ZNF518B	0.591536	0.715051	11	12.23	20	4.64892e-05	0.0043002	PsychENCODE_eQTLs	NA	No	NA	6.4e-24	rs66538112;rs72648876	3	Gout
ENSG00000109684	CLNK	4	10488019	10686489	-1	protein_coding	116449	CLNK	1.34591e-20	5.6316	34	7.702	0	NA	NA	NA	NA	No	NA	NA	rs66538112	3	Gout
ENSG00000198189	HSD17B11	4	88257762	88312538	-1	protein_coding	51170	HSD17B11	0.000142446	-0.0850295	0	0	0	NA	NA	NA	NA	Yes	Adult_Cortex:Fetal_Cortex	1.25e-121	rs2728118	4	Gout
ENSG00000118785	SPP1	4	88896819	88904562	1	protein_coding	6696	SPP1	1.51212e-06	0.395109	4	3.417	1	NA	0.049	CMC_SVA_cis	NA	No	NA	NA	rs2728118	4	Gout
ENSG00000118762	PKD2	4	88928820	88998929	1	protein_coding	5311	PKD2	0.995278	-0.64153	24	13.67	6	3.64888e-05	1.10348e-07	GTEx/v8/Brain_Cortex	NA	Yes	Adult_Cortex	1.25e-121	rs2728118	4	Gout
ENSG00000118777	ABCG2	4	89011416	89152474	-1	protein_coding	9429	ABCG2	1.37099e-18	-1.12173	7	3.66	0	NA	NA	NA	NA	No	NA	NA	rs2728118	4	Gout
ENSG00000163644	PPM1K	4	89178772	89205921	-1	protein_coding	152926	PPM1K	0.0454661	-0.457499	1	2.117	0	NA	NA	NA	NA	No	NA	1.13e-25	rs116564150	4	Gout
ENSG00000146039	SLC17A4	6	25754927	25781419	1	protein_coding	10050	SLC17A4	6.33423e-06	0.944836	3	7.626	0	NA	NA	NA	NA	No	NA	1.22e-10	rs2275906;rs1165165	5	Gout
ENSG00000124568	SLC17A1	6	25783125	25832287	-1	protein_coding	6568	SLC17A1	2.59261e-10	-0.181263	28	12.06	0	NA	NA	NA	NA	No	NA	1.22e-10	rs2275906;rs1165165	5	Gout
ENSG00000124564	SLC17A3	6	25833294	25882514	-1	protein_coding	10786	SLC17A3	9.88206e-14	-0.246503	40	10.42	0	NA	NA	NA	NA	No	NA	1.86e-21	rs1165165;rs2275906	5	Gout
ENSG00000112337	SLC17A2	6	25912982	25930946	-1	protein_coding	10246	SLC17A2	0.00466985	-0.129201	1	0.144	0	NA	NA	NA	NA	No	NA	NA	rs2275906	5	Gout
ENSG00000124529	HIST1H4B	6	26027124	26027480	-1	protein_coding	554313	HIST1H4B	0.00854183	0.166119	0	0	30	0.000612211	0.0389888	PsychENCODE_eQTLs:CMC_SVA_cis:CMC_NoSVA_cis	+	No	NA	1.86e-21	rs1165165	5	Gout
ENSG00000197061	HIST1H4C	6	26104104	26104518	1	protein_coding	554313	HIST1H4C	8.85617e-05	0.852192	0	0	18	6.57065e-11	0.00397239	xQTLServer_eQTLs	NA	No	NA	NA	rs1165165	5	Gout
ENSG00000180596	HIST1H2BC	6	26115101	26124154	-1	protein_coding	8347	HIST1H2BC	0.00287801	0.335736	0	0	21	0.000318956	0.0227445	PsychENCODE_eQTLs:CMC_SVA_cis	+	No	NA	1.86e-21	rs1165165	5	Gout
ENSG00000186470	BTN3A2	6	26365387	26378546	1	protein_coding	11118	BTN3A2	0.000124519	2.20791	0	0	46	7.10358e-08	8.57842e-22	CMC_SVA_cis:CMC_NoSVA_cis:BRAINEAC/CRBL:BRAINEAC/FCTX:BRAINEAC/HIPP:BRAINEAC/SNIG:BRAINEAC/aveALL:GTEx/v8/Brain_Anterior_cingulate_cortex_BA24:GTEx/v8/Brain_Cerebellum	-	No	NA	1.86e-21	rs1165165	5	Gout
ENSG00000111801	BTN3A3	6	26440700	26453643	1	protein_coding	10384	BTN3A3	7.19025e-10	1.09011	0	0	25	5.58134e-05	0.00505141	PsychENCODE_eQTLs:CMC_SVA_cis:CMC_NoSVA_cis	+	No	NA	1.86e-21	rs1165165	5	Gout
ENSG00000196313	POM121	7	72349936	72421979	1	protein_coding	9883	POM121	NA	-1.37062	0	0	7	2.02696e-05	1.49699e-09	GTEx/v8/Brain_Frontal_Cortex_BA9	NA	Yes	Promoter_anchored_loops	1.79e-19	rs35332062	6	Gout
ENSG00000155428	TRIM74	7	72430016	72439997	-1	protein_coding	378108	TRIM74	0.780334	-0.947438	0	0	0	NA	NA	NA	NA	Yes	Promoter_anchored_loops	NA	rs35332062	6	Gout
ENSG00000130305	NSUN5	7	72716514	72722864	-1	protein_coding	55695	NSUN5	1.45415e-06	-0.276519	0	0	0	NA	NA	NA	NA	Yes	Promoter_anchored_loops	1.79e-19	rs35332062	6	Gout
ENSG00000188763	FZD9	7	72848109	72850450	1	protein_coding	8326	FZD9	NA	NA	2	0.233	19	0.000233767	0.0174969	PsychENCODE_eQTLs:CMC_SVA_cis	NA	Yes	Promoter_anchored_loops	NA	rs35332062	6	Gout
ENSG00000009954	BAZ1B	7	72854728	72936608	-1	protein_coding	9031	BAZ1B	1	-1.10698	22	8.812	0	NA	NA	NA	NA	Yes	Promoter_anchored_loops:Adult_Cortex:Fetal_Cortex	1.79e-19	rs35332062	6	Gout
ENSG00000106635	BCL7B	7	72950686	72972332	-1	protein_coding	9275	BCL7B	0.706637	-0.386261	4	14.54	11	1.13264e-05	0.0206598	GTEx/v8/Brain_Caudate_basal_ganglia	+	Yes	Promoter_anchored_loops:Adult_Cortex:Fetal_Cortex	1.79e-19	rs35332062	6	Gout
ENSG00000106638	TBL2	7	72983262	72993121	-1	protein_coding	26608	TBL2	0.00437651	8.9213	8	8.402	0	NA	NA	NA	NA	No	NA	NA	rs35332062	6	Gout
ENSG00000009950	MLXIPL	7	73007524	73038873	-1	protein_coding	51085	MLXIPL	0.676823	0.477224	33	19.09	0	NA	NA	NA	NA	Yes	Promoter_anchored_loops:Adult_Cortex	1.79e-19	rs35332062	6	Gout
ENSG00000176428	VPS37D	7	73082155	73086442	1	protein_coding	155382	VPS37D	0.656347	NA	0	0	0	NA	NA	NA	NA	Yes	Promoter_anchored_loops:Adult_Cortex:Fetal_Cortex	1.79e-19	rs35332062	6	Gout
ENSG00000106089	STX1A	7	73113536	73134002	-1	protein_coding	6804	STX1A	0.910476	-0.0705192	0	0	0	NA	NA	NA	NA	Yes	Promoter_anchored_loops	1.79e-19	rs35332062	6	Gout
ENSG00000106077	ABHD11	7	73150424	73153197	-1	protein_coding	83451	ABHD11	9.03291e-06	0.148518	0	0	0	NA	NA	NA	NA	Yes	Promoter_anchored_loops	NA	rs35332062	6	Gout
ENSG00000165171	WBSCR27	7	73248920	73256865	-1	protein_coding	155368	WBSCR27	0.0679117	NA	0	0	0	NA	NA	NA	NA	Yes	Promoter_anchored_loops	NA	rs35332062	6	Gout
ENSG00000175877	WBSCR28	7	73275489	73280223	1	protein_coding	135886	WBSCR28	1.58801e-06	0.424364	0	0	0	NA	NA	NA	NA	Yes	Adult_Cortex	NA	rs35332062	6	Gout
ENSG00000106683	LIMK1	7	73497263	73536855	1	protein_coding	3984	LIMK1	0.990896	-0.781218	0	0	0	NA	NA	NA	NA	Yes	Adult_Cortex:Fetal_Cortex	1.79e-19	rs35332062	6	Gout
ENSG00000106682	EIF4H	7	73588575	73611431	1	protein_coding	7458	EIF4H	0.922545	-1.50043	0	0	0	NA	NA	NA	NA	Yes	Promoter_anchored_loops:Adult_Cortex	NA	rs35332062	6	Gout
ENSG00000086730	LAT2	7	73613982	73644161	1	protein_coding	7462	LAT2	0.000691063	-0.479097	0	0	0	NA	NA	NA	NA	Yes	Promoter_anchored_loops	NA	rs35332062	6	Gout
ENSG00000049541	RFC2	7	73645829	73668774	-1	protein_coding	5982	RFC2	4.04213e-05	-0.396976	0	0	0	NA	NA	NA	NA	Yes	Adult_Cortex:Fetal_Cortex	NA	rs35332062	6	Gout
ENSG00000106665	CLIP2	7	73703805	73820273	1	protein_coding	7461	CLIP2	0.999882	0.252234	0	0	0	NA	NA	NA	NA	Yes	Adult_Cortex	1.79e-19	rs35332062	6	Gout
ENSG00000171219	CDC42BPG	11	64590859	64612041	-1	protein_coding	55561	CDC42BPG	1.40628e-17	0.981238	0	0	0	NA	NA	NA	NA	Yes	Adult_Cortex:Fetal_Cortex	NA	rs746429	7	Gout
ENSG00000213465	ARL2	11	64781585	64789656	1	protein_coding	402	ARL2	0.00739854	-0.589656	0	0	0	NA	NA	NA	NA	Yes	Fetal_Cortex	NA	rs746429	7	Gout
ENSG00000273003	RP11-399J13.3	11	64781654	64808042	1	protein_coding	29907	NA	NA	NA	0	0	0	NA	NA	NA	NA	Yes	Fetal_Cortex	NA	rs746429	7	Gout
ENSG00000110025	SNX15	11	64794880	64808044	1	protein_coding	29907	SNX15	0.000705751	0.299275	0	0	0	NA	NA	NA	NA	Yes	Promoter_anchored_loops	2.87e-13	rs746429	7	Gout
ENSG00000168061	SAC3D1	11	64808373	64812300	1	protein_coding	29901	SAC3D1	4.6236e-05	-0.100736	0	0	0	NA	NA	NA	NA	Yes	Promoter_anchored_loops	2.87e-13	rs746429	7	Gout
ENSG00000168060	NAALADL1	11	64812290	64826021	-1	protein_coding	10004	NAALADL1	3.83011e-12	-0.459161	0	0	0	NA	NA	NA	NA	Yes	Promoter_anchored_loops	NA	rs746429	7	Gout
ENSG00000146670	CDCA5	11	64833772	64851636	-1	protein_coding	113130	CDCA5	0.0707161	-0.432002	0	0	0	NA	NA	NA	NA	Yes	Promoter_anchored_loops	2.87e-13	rs746429	7	Gout
ENSG00000162300	ZFPL1	11	64851695	64855870	1	protein_coding	7542	ZFPL1	0.654739	NA	0	0	0	NA	NA	NA	NA	Yes	Promoter_anchored_loops	2.87e-13	rs746429	7	Gout
ENSG00000187066	TMEM262	11	64852451	64856847	-1	protein_coding	100130348	TMEM262	NA	NA	0	0	0	NA	NA	NA	NA	Yes	Promoter_anchored_loops	2.87e-13	rs746429	7	Gout
ENSG00000149823	VPS51	11	64856796	64879332	1	protein_coding	738	VPS51	6.3802e-05	-0.438897	0	0	0	NA	NA	NA	NA	Yes	Promoter_anchored_loops	2.87e-13	rs746429	7	Gout
ENSG00000149809	TM7SF2	11	64879317	64883856	1	protein_coding	7108	TM7SF2	0.000447934	-0.519681	0	0	0	NA	NA	NA	NA	Yes	Promoter_anchored_loops	NA	rs746429	7	Gout
ENSG00000174276	ZNHIT2	11	64883875	64885170	-1	protein_coding	741	ZNHIT2	0.200833	-0.288237	0	0	0	NA	NA	NA	NA	Yes	Adult_Cortex:Fetal_Cortex	NA	rs746429	7	Gout
ENSG00000149806	FAU	11	64888100	64889945	-1	protein_coding	2197	FAU	0.768145	-0.28664	0	0	0	NA	NA	NA	NA	Yes	Adult_Cortex:Fetal_Cortex	NA	rs746429	7	Gout
ENSG00000162298	SYVN1	11	64889252	64902004	-1	protein_coding	102465449	SYVN1	0.99665	-0.305714	0	0	0	NA	NA	NA	NA	Yes	Fetal_Cortex	NA	rs746429	7	Gout
ENSG00000149792	MRPL49	11	64889655	64894843	1	protein_coding	740	MRPL49	0.0423029	-0.117863	0	0	0	NA	NA	NA	NA	Yes	Adult_Cortex:Fetal_Cortex	NA	rs746429	7	Gout
ENSG00000014138	POLA2	11	65029233	65073060	1	protein_coding	23649	POLA2	0.000215959	-1.30172	0	0	0	NA	NA	NA	NA	Yes	Promoter_anchored_loops:Fetal_Cortex	NA	rs746429	7	Gout
ENSG00000173825	TIGD3	11	65122238	65125084	1	protein_coding	220359	TIGD3	7.77841e-11	NA	0	0	0	NA	NA	NA	NA	Yes	Adult_Cortex:Fetal_Cortex	NA	rs746429	7	Gout
ENSG00000162241	SLC25A45	11	65142663	65151172	-1	protein_coding	283130	SLC25A45	7.2017e-07	-0.9201	0	0	0	NA	NA	NA	NA	Yes	Promoter_anchored_loops	NA	rs746429	7	Gout
ENSG00000126391	FRMD8	11	65154070	65180996	1	protein_coding	83786	FRMD8	0.0842909	-0.199408	0	0	0	NA	NA	NA	NA	Yes	Promoter_anchored_loops	NA	rs746429	7	Gout
ENSG00000173727	AP000769.1	11	65222728	65234028	1	protein_coding	101927789	NA	NA	NA	0	0	4	0.000211152	0.0361202	BRAINEAC/OCTX	NA	Yes	Adult_Cortex:Fetal_Cortex	NA	rs746429	7	Gout
ENSG00000142186	SCYL1	11	65292548	65306175	1	protein_coding	57410	SCYL1	0.00778441	NA	0	0	0	NA	NA	NA	NA	Yes	Adult_Cortex:Fetal_Cortex	NA	rs746429	7	Gout
ENSG00000168056	LTBP3	11	65306276	65326401	-1	protein_coding	4054	LTBP3	0.996034	NA	0	0	24	3.28345e-06	0.0149988	GTEx/v8/Brain_Substantia_nigra	NA	Yes	Adult_Cortex:Fetal_Cortex	NA	rs746429	7	Gout
ENSG00000173465	SSSCA1	11	65337901	65341413	1	protein_coding	10534	SSSCA1	0.00200151	-0.0763605	0	0	0	NA	NA	NA	NA	Yes	Adult_Cortex:Fetal_Cortex	2.87e-13	rs746429	7	Gout
ENSG00000176973	FAM89B	11	65339820	65341669	1	protein_coding	23625	FAM89B	0.0291385	NA	0	0	0	NA	NA	NA	NA	Yes	Adult_Cortex:Fetal_Cortex	2.87e-13	rs746429	7	Gout
ENSG00000269018	AP001362.1	11	65358665	65359947	-1	protein_coding	NA	NA	NA	NA	0	0	0	NA	NA	NA	NA	Yes	Promoter_anchored_loops:Adult_Cortex:Fetal_Cortex	NA	rs746429	7	Gout
ENSG00000173338	KCNK7	11	65360326	65363467	-1	protein_coding	10089	KCNK7	6.42726e-06	0.176005	2	3.96	0	NA	NA	NA	NA	Yes	Promoter_anchored_loops	NA	rs746429	7	Gout
ENSG00000173327	MAP3K11	11	65365226	65382853	-1	protein_coding	4296	MAP3K11	0.170283	-0.757764	7	10.11	76	1.41946e-10	7.56427e-07	PsychENCODE_eQTLs:GTEx/v8/Brain_Caudate_basal_ganglia:GTEx/v8/Brain_Cerebellar_Hemisphere:GTEx/v8/Brain_Cerebellum:GTEx/v8/Brain_Cortex:GTEx/v8/Brain_Frontal_Cortex_BA9:GTEx/v8/Brain_Nucleus_accumbens_basal_ganglia	+	Yes	Promoter_anchored_loops	2.87e-13	rs746429	7	Gout
ENSG00000197136	PCNXL3	11	65383244	65404910	1	protein_coding	399909	PCNXL3	0.48826	NA	9	10.15	86	9.03442e-13	1.01085e-08	GTEx/v8/Brain_Cerebellar_Hemisphere:GTEx/v8/Brain_Cerebellum	+	Yes	Promoter_anchored_loops	2.87e-13	rs746429	7	Gout
ENSG00000213445	SIPA1	11	65405568	65418401	1	protein_coding	6494	SIPA1	0.0279051	-0.251279	7	10.15	8	NA	0.009	CMC_SVA_cis	NA	Yes	Promoter_anchored_loops:Adult_Cortex:Fetal_Cortex	2.87e-13	rs746429	7	Gout
ENSG00000173039	RELA	11	65421067	65430565	-1	protein_coding	5970	RELA	0.998828	NA	11	10.15	0	NA	NA	NA	NA	Yes	Adult_Cortex:Fetal_Cortex	2.87e-13	rs746429	7	Gout
ENSG00000172977	KAT5	11	65479467	65487075	1	protein_coding	10524	KAT5	0.471178	-0.933539	18	14.04	0	NA	NA	NA	NA	No	NA	NA	rs746429	7	Gout
ENSG00000172922	RNASEH2C	11	65482367	65488418	-1	protein_coding	84153	RNASEH2C	0.511932	-0.196964	18	14.04	76	7.91615e-06	2.8607e-11	PsychENCODE_eQTLs:GTEx/v8/Brain_Cortex	NA	Yes	Promoter_anchored_loops:Adult_Cortex:Fetal_Cortex	NA	rs746429	7	Gout
ENSG00000254470	AP5B1	11	65543364	65548273	-1	protein_coding	91056	AP5B1	6.97158e-06	0.442298	8	19.88	36	1.13688e-06	0.000150827	PsychENCODE_eQTLs:CMC_SVA_cis	-	Yes	Promoter_anchored_loops:Adult_Cortex:Fetal_Cortex	2.87e-13	rs746429	7	Gout
ENSG00000172818	OVOL1	11	65554493	65564690	1	protein_coding	5017	OVOL1	0.676796	-0.557877	7	19.88	88	4.34541e-17	2.22607e-14	PsychENCODE_eQTLs:GTEx/v8/Brain_Anterior_cingulate_cortex_BA24:GTEx/v8/Brain_Caudate_basal_ganglia:GTEx/v8/Brain_Cerebellar_Hemisphere:GTEx/v8/Brain_Cerebellum:GTEx/v8/Brain_Cortex:GTEx/v8/Brain_Nucleus_accumbens_basal_ganglia:GTEx/v8/Brain_Putamen_basal_ganglia	+	Yes	Promoter_anchored_loops	2.87e-13	rs746429	7	Gout
ENSG00000172757	CFL1	11	65590493	65629497	-1	protein_coding	1072	CFL1	0.73105	-1.41934	0	0	0	NA	NA	NA	NA	Yes	Promoter_anchored_loops:Adult_Cortex:Fetal_Cortex	NA	rs746429	7	Gout
ENSG00000172803	SNX32	11	65601112	65624367	1	protein_coding	254122	SNX32	2.72867e-13	0.151678	0	0	89	2.48419e-10	5.70489e-08	PsychENCODE_eQTLs:CMC_SVA_cis	-	Yes	Promoter_anchored_loops:Adult_Cortex:Fetal_Cortex	2.87e-13	rs746429	7	Gout
ENSG00000172732	MUS81	11	65624597	65635124	1	protein_coding	80198	MUS81	1.57726e-06	-0.100509	0	0	0	NA	NA	NA	NA	Yes	Promoter_anchored_loops:Adult_Cortex:Fetal_Cortex	NA	rs746429	7	Gout
ENSG00000172638	EFEMP2	11	65633912	65641063	-1	protein_coding	30008	EFEMP2	0.0283882	NA	0	0	2	6.8212e-05	4.33092e-21	GTEx/v8/Brain_Cerebellum	NA	Yes	Promoter_anchored_loops:Adult_Cortex:Fetal_Cortex	2.87e-13	rs746429	7	Gout
ENSG00000172543	CTSW	11	65647280	65651212	1	protein_coding	1521	CTSW	2.6259e-07	0.389375	0	0	0	NA	NA	NA	NA	Yes	Promoter_anchored_loops:Adult_Cortex:Fetal_Cortex	2.87e-13	rs746429	7	Gout
ENSG00000172500	FIBP	11	65651212	65656010	-1	protein_coding	9158	FIBP	0.0147228	-0.597473	0	0	0	NA	NA	NA	NA	Yes	Fetal_Cortex	NA	rs746429	7	Gout
ENSG00000175602	CCDC85B	11	65657875	65659105	1	protein_coding	11007	CCDC85B	0.49138	NA	0	0	0	NA	NA	NA	NA	Yes	Fetal_Cortex	NA	rs746429	7	Gout
ENSG00000175592	FOSL1	11	65659520	65668044	-1	protein_coding	8061	FOSL1	0.289796	-0.19381	0	0	0	NA	NA	NA	NA	Yes	Adult_Cortex:Fetal_Cortex	NA	rs746429	7	Gout
ENSG00000175573	C11orf68	11	65684279	65686588	-1	protein_coding	83638	C11orf68	0.409499	NA	0	0	0	NA	NA	NA	NA	Yes	Promoter_anchored_loops	NA	rs746429	7	Gout
ENSG00000175550	DRAP1	11	65686728	65689032	1	protein_coding	10589	DRAP1	0.215306	NA	0	0	0	NA	NA	NA	NA	Yes	Promoter_anchored_loops	NA	rs746429	7	Gout
ENSG00000175467	SART1	11	65729160	65747299	1	protein_coding	9092	SART1	0.992556	-0.00287459	0	0	0	NA	NA	NA	NA	Yes	Promoter_anchored_loops:Fetal_Cortex	NA	rs746429	7	Gout
ENSG00000175334	BANF1	11	65769550	65771620	1	protein_coding	8815	BANF1	0.739287	-0.489761	0	0	0	NA	NA	NA	NA	Yes	Promoter_anchored_loops	NA	rs746429	7	Gout
ENSG00000175315	CST6	11	65779312	65780976	1	protein_coding	1474	CST6	0.723125	-0.170314	0	0	0	NA	NA	NA	NA	Yes	Promoter_anchored_loops	NA	rs746429	7	Gout
ENSG00000175229	GAL3ST3	11	65809423	65816651	-1	protein_coding	89792	GAL3ST3	1.24669e-06	-0.117015	0	0	1	NA	0.049	CMC_SVA_cis	NA	Yes	Promoter_anchored_loops:Adult_Cortex:Fetal_Cortex	NA	rs746429	7	Gout
ENSG00000087365	SF3B2	11	65818200	65836779	1	protein_coding	10992	SF3B2	0.99946	-0.0687926	0	0	0	NA	NA	NA	NA	Yes	Promoter_anchored_loops:Adult_Cortex:Fetal_Cortex	NA	rs746429	7	Gout
ENSG00000255038	RP11-1167A19.2	11	65834748	65837090	-1	protein_coding	NA	NA	NA	NA	0	0	0	NA	NA	NA	NA	Yes	Promoter_anchored_loops	NA	rs746429	7	Gout
ENSG00000175115	PACS1	11	65837834	66012218	1	protein_coding	55690	PACS1	0.999906	-0.885764	0	0	0	NA	NA	NA	NA	Yes	Promoter_anchored_loops	NA	rs746429	7	Gout
ENSG00000174903	RAB1B	11	66036004	66044963	1	protein_coding	81876	RAB1B	0.751684	-0.263685	0	0	0	NA	NA	NA	NA	Yes	Adult_Cortex:Fetal_Cortex	NA	rs746429	7	Gout
ENSG00000174871	CNIH2	11	66045661	66052772	1	protein_coding	254263	CNIH2	0.89454	NA	0	0	0	NA	NA	NA	NA	Yes	Promoter_anchored_loops:Adult_Cortex:Fetal_Cortex	NA	rs746429	7	Gout
ENSG00000174851	YIF1A	11	66052051	66056641	-1	protein_coding	10897	YIF1A	2.08232e-09	NA	0	0	0	NA	NA	NA	NA	Yes	Adult_Cortex:Fetal_Cortex	NA	rs746429	7	Gout
ENSG00000179292	TMEM151A	11	66059341	66064135	1	protein_coding	256472	TMEM151A	0.788175	NA	0	0	0	NA	NA	NA	NA	Yes	Adult_Cortex:Fetal_Cortex	NA	rs746429	7	Gout
ENSG00000174744	BRMS1	11	66104804	66112596	-1	protein_coding	25855	BRMS1	0.00107652	-0.593186	0	0	0	NA	NA	NA	NA	Yes	Adult_Cortex:Fetal_Cortex	NA	rs746429	7	Gout
ENSG00000174684	B3GNT1	11	66112843	66115163	-1	protein_coding	11041	B3GNT1	0.15938	NA	0	0	0	NA	NA	NA	NA	Yes	Adult_Cortex:Fetal_Cortex	NA	rs746429	7	Gout
ENSG00000255468	RP11-867G23.8	11	66115421	66132275	1	protein_coding	NA	NA	0.114175	NA	0	0	0	NA	NA	NA	NA	Yes	Adult_Cortex:Fetal_Cortex	NA	rs746429	7	Gout
ENSG00000256349	CTD-3074O7.11	11	66276550	66301084	1	protein_coding	582	NA	2.03206e-07	NA	0	0	0	NA	NA	NA	NA	Yes	Fetal_Cortex	NA	rs746429	7	Gout
ENSG00000174483	BBS1	11	66278077	66301098	1	protein_coding	582	BBS1	1.77867e-07	-0.129795	0	0	0	NA	NA	NA	NA	Yes	Fetal_Cortex	NA	rs746429	7	Gout
ENSG00000174165	ZDHHC24	11	66288108	66313709	-1	protein_coding	254359	ZDHHC24	0.00614031	-0.199989	0	0	0	NA	NA	NA	NA	Yes	Promoter_anchored_loops	NA	rs746429	7	Gout
ENSG00000174080	CTSF	11	66330934	66336312	-1	protein_coding	8722	CTSF	1.32811e-13	0.919673	0	0	0	NA	NA	NA	NA	Yes	Promoter_anchored_loops	NA	rs746429	7	Gout
ENSG00000173914	RBM4B	11	66432469	66445392	-1	protein_coding	83759	RBM4B	0.442247	-1.11377	0	0	0	NA	NA	NA	NA	Yes	Adult_Cortex:Fetal_Cortex	NA	rs746429	7	Gout
ENSG00000146112	PPP1R18	6	30644166	30655672	-1	protein_coding	170954	PPP1R18	0.121202	-1.52663	0	0	0	NA	NA	NA	NA	Yes	Adult_Cortex:Fetal_Cortex	NA	rs1049623	1	Graves
ENSG00000137404	NRM	6	30655824	30659197	-1	protein_coding	11270	NRM	0.142577	0.153616	0	0	0	NA	NA	NA	NA	Yes	Adult_Cortex:Fetal_Cortex	NA	rs1049623	1	Graves
ENSG00000137337	MDC1	6	30667584	30685666	-1	protein_coding	9656	MDC1	0.000941847	1.23198	0	0	0	NA	NA	NA	NA	Yes	Promoter_anchored_loops:Adult_Cortex:Fetal_Cortex	NA	rs1049623:rs422951	01:02:00	Graves
ENSG00000196230	TUBB	6	30687978	30693203	1	protein_coding	203068	TUBB	0.875277	0.97145	0	0	0	NA	NA	NA	NA	Yes	Promoter_anchored_loops:Adult_Cortex:Fetal_Cortex	NA	rs1049623:rs422951	01:02:00	Graves
ENSG00000137312	FLOT1	6	30695486	30710510	-1	protein_coding	10211	FLOT1	0.0152734	NA	0	0	0	NA	NA	NA	NA	Yes	Promoter_anchored_loops:Adult_Cortex	1.34e-13	rs1042126:rs1049623	1	Graves
ENSG00000137331	IER3	6	30710976	30712331	-1	protein_coding	8870	IER3	0.671462	0.0243271	0	0	0	NA	NA	NA	NA	Yes	Promoter_anchored_loops:Adult_Cortex	1.34e-13	rs1042126:rs1049623	1	Graves
ENSG00000204580	DDR1	6	30844198	30867933	1	protein_coding	100616237	DDR1	0.0264779	0.516702	5	12.81	0	NA	NA	NA	NA	No	NA	4.37e-09	rs1049623	1	Graves
ENSG00000213780	GTF2H4	6	30875961	30881883	1	protein_coding	2968	GTF2H4	0.258035	0.344414	0	0	0	NA	NA	NA	NA	Yes	Promoter_anchored_loops	1.34e-13	rs1049623:rs1042126	1	Graves
ENSG00000137411	VARS2	6	30876019	30894236	1	protein_coding	57176	VARS2	4.2195e-14	NA	0	0	25	5.12515e-10	8.32655e-22	CMC_SVA_cis:CMC_NoSVA_cis:GTEx/v8/Brain_Amygdala:GTEx/v8/Brain_Anterior_cingulate_cortex_BA24:GTEx/v8/Brain_Caudate_basal_ganglia:GTEx/v8/Brain_Cerebellar_Hemisphere:GTEx/v8/Brain_Cerebellum:GTEx/v8/Brain_Cortex:GTEx/v8/Brain_Frontal_Cortex_BA9:GTEx/v8/Brain_Hypothalamus:GTEx/v8/Brain_Nucleus_accumbens_basal_ganglia:GTEx/v8/Brain_Putamen_basal_ganglia:GTEx/v8/Brain_Spinal_cord_cervical_c-1	+	Yes	Promoter_anchored_loops	1.34e-13	rs1049623;rs1042126;rs1049623:rs1042126	1	Graves
ENSG00000204542	C6orf15	6	31079000	31080336	-1	protein_coding	29113	C6orf15	0.0014277	1.07286	24	15.97	0	NA	NA	NA	NA	Yes	Promoter_anchored_loops	1.34e-13	rs1042126	1	Graves
ENSG00000204540	PSORS1C1	6	31082527	31107869	1	protein_coding	170679	PSORS1C1	0.000855356	2.37272	32	15.97	28	4.2805e-08	3.13798e-11	GTEx/v8/Brain_Cerebellar_Hemisphere:GTEx/v8/Brain_Cerebellum:GTEx/v8/Brain_Hippocampus:GTEx/v8/Brain_Hypothalamus:GTEx/v8/Brain_Nucleus_accumbens_basal_ganglia:GTEx/v8/Brain_Spinal_cord_cervical_c-1:GTEx/v8/Brain_Substantia_nigra	-	No	NA	1.34e-13	rs1042126	1	Graves
ENSG00000204539	CDSN	6	31082867	31088223	-1	protein_coding	1041	CDSN	0.499452	3.55022	32	15.97	0	NA	NA	NA	NA	No	NA	1.34e-13	rs1042126	1	Graves
ENSG00000204538	PSORS1C2	6	31105313	31107127	-1	protein_coding	170680	PSORS1C2	0.104503	2.43887	0	0	20	4.00861e-06	0.0268409	GTEx/v8/Brain_Hippocampus	-	No	NA	1.34e-13	rs1042126	1	Graves
ENSG00000204536	CCHCR1	6	31110216	31126015	-1	protein_coding	54535	CCHCR1	6.50104e-08	NA	0	0	26	NA	0.009	CMC_SVA_cis:CMC_NoSVA_cis	+	Yes	Promoter_anchored_loops:Adult_Cortex	1.34e-13	rs1049623;rs1042126	1	Graves
ENSG00000137310	TCF19	6	31126319	31134936	1	protein_coding	6941	TCF19	0.000232744	2.24538	0	0	28	3.96546e-09	5.50425e-15	GTEx/v8/Brain_Cerebellar_Hemisphere:GTEx/v8/Brain_Cerebellum	+	Yes	Promoter_anchored_loops:Adult_Cortex	1.34e-13	rs1042126	1	Graves
ENSG00000204531	POU5F1	6	31132119	31148508	-1	protein_coding	5460	POU5F1	0.889691	0.511715	0	0	8	3.90657e-05	0.00055496	GTEx/v8/Brain_Frontal_Cortex_BA9	NA	Yes	Promoter_anchored_loops	NA	rs1042126;rs1049623	1	Graves
ENSG00000206344	HCG27	6	31165537	31171745	1	protein_coding	253018	HCG27	NA	NA	0	0	28	5.24167e-06	4.30182e-14	GTEx/v8/Brain_Caudate_basal_ganglia	-	No	NA	1.34e-13	rs1042126	1	Graves
ENSG00000204525	HLA-C	6	31236526	31239907	-1	protein_coding	3107	HLA-C	9.94564e-10	8.44189	0	0	51	2.94559e-08	1.09663e-34	CMC_SVA_cis:CMC_NoSVA_cis:GTEx/v8/Brain_Amygdala:GTEx/v8/Brain_Caudate_basal_ganglia:GTEx/v8/Brain_Cerebellar_Hemisphere:GTEx/v8/Brain_Cerebellum:GTEx/v8/Brain_Cortex:GTEx/v8/Brain_Hippocampus:GTEx/v8/Brain_Hypothalamus:GTEx/v8/Brain_Nucleus_accumbens_basal_ganglia	+	No	NA	1.34e-13	rs1049623;rs1042126;rs422951	01:02:00	Graves
ENSG00000204520	MICA	6	31371356	31383092	1	protein_coding	100507436	MICA	0.00037802	2.27712	0	0	20	1.39664e-05	1.06619e-28	GTEx/v8/Brain_Nucleus_accumbens_basal_ganglia:GTEx/v8/Brain_Putamen_basal_ganglia	+	No	NA	1.34e-13	rs1042126	1	Graves
ENSG00000204516	MICB	6	31462658	31478901	1	protein_coding	4277	MICB	0.000284377	0.724392	0	0	17	2.85899e-06	2.62591e-46	BRAINEAC/CRBL:GTEx/v8/Brain_Anterior_cingulate_cortex_BA24:GTEx/v8/Brain_Cerebellar_Hemisphere:GTEx/v8/Brain_Cerebellum	+	No	NA	3.29e-08	rs422951	2	Graves
ENSG00000226979	LTA	6	31539831	31542101	1	protein_coding	4049	LTA	0.743247	0.0526	0	0	0	NA	NA	NA	NA	Yes	Promoter_anchored_loops	NA	rs422951	2	Graves
ENSG00000227507	LTB	6	31548302	31550299	-1	protein_coding	4050	LTB	1.00563e-05	-0.0657546	0	0	0	NA	NA	NA	NA	Yes	Promoter_anchored_loops	NA	rs422951	2	Graves
ENSG00000204482	LST1	6	31553901	31556686	1	protein_coding	7940	LST1	0.00253791	0.289221	0	0	0	NA	NA	NA	NA	Yes	Promoter_anchored_loops	NA	rs422951	2	Graves
ENSG00000204463	BAG6	6	31606805	31620482	-1	protein_coding	7917	BAG6	0.999988	-0.32119	0	0	0	NA	NA	NA	NA	Yes	Fetal_Cortex	NA	rs422951	2	Graves
ENSG00000204444	APOM	6	31620193	31625987	1	protein_coding	55937	APOM	0.00854308	-0.533737	0	0	0	NA	NA	NA	NA	Yes	Fetal_Cortex	NA	rs422951	2	Graves
ENSG00000240053	LY6G5B	6	31637944	31641553	1	protein_coding	58496	LY6G5B	0.000871194	0.370528	0	0	2	NA	0.049	CMC_SVA_cis	NA	No	NA	NA	rs422951	2	Graves
ENSG00000204428	LY6G5C	6	31644461	31651817	-1	protein_coding	80741	LY6G5C	0.61467	0.183113	0	0	0	NA	NA	NA	NA	Yes	Promoter_anchored_loops	NA	rs422951	2	Graves
ENSG00000213719	CLIC1	6	31698358	31707540	-1	protein_coding	1192	CLIC1	0.0124562	0.517818	0	0	0	NA	NA	NA	NA	Yes	Fetal_Cortex	NA	rs422951	2	Graves
ENSG00000204410	MSH5	6	31707725	31732622	1	protein_coding	4439	MSH5	6.1388e-08	-0.0743933	0	0	0	NA	NA	NA	NA	Yes	Fetal_Cortex	NA	rs422951	2	Graves
ENSG00000255152	MSH5-SAPCD1	6	31707797	31732628	1	protein_coding	401251	MSH5-SAPCD1	NA	NA	0	0	0	NA	NA	NA	NA	Yes	Fetal_Cortex	NA	rs422951	2	Graves
ENSG00000204392	LSM2	6	31765173	31774761	-1	protein_coding	57819	LSM2	0.00596282	-0.429998	0	0	1	NA	0.049	CMC_NoSVA_cis	NA	No	NA	NA	rs422951	2	Graves
ENSG00000204390	HSPA1L	6	31777396	31783437	-1	protein_coding	3305	HSPA1L	2.19041e-06	-0.11285	0	0	0	NA	NA	NA	NA	Yes	Fetal_Cortex	NA	rs422951	2	Graves
ENSG00000204389	HSPA1A	6	31783291	31785723	1	protein_coding	3304	HSPA1A	NA	-0.0681399	0	0	0	NA	NA	NA	NA	Yes	Fetal_Cortex	NA	rs422951	2	Graves
ENSG00000204366	ZBTB12	6	31867384	31869769	-1	protein_coding	221527	ZBTB12	0.807401	NA	0	0	0	NA	NA	NA	NA	Yes	Adult_Cortex:Fetal_Cortex	NA	rs422951	2	Graves
ENSG00000243649	CFB	6	31895475	31919861	1	protein_coding	629	CFB	0.000978859	-0.355687	0	0	1	NA	0.049	CMC_SVA_cis	+	No	NA	3.29e-08	rs422951	2	Graves
ENSG00000204356	NELFE	6	31919864	31926887	-1	protein_coding	100302242	NELFE	0.756273	-0.0686102	0	0	0	NA	NA	NA	NA	Yes	Adult_Cortex:Fetal_Cortex	NA	rs422951	2	Graves
ENSG00000204351	SKIV2L	6	31926857	31937532	1	protein_coding	6499	SKIV2L	1.11012e-15	-0.360101	0	0	0	NA	NA	NA	NA	Yes	Adult_Cortex:Fetal_Cortex	NA	rs422951	2	Graves
ENSG00000244731	C4A	6	31949801	31970458	1	protein_coding	721	C4A	NA	-0.318572	0	0	37	2.34202e-09	1.52962e-15	CMC_SVA_cis:CMC_NoSVA_cis:GTEx/v8/Brain_Caudate_basal_ganglia:GTEx/v8/Brain_Cerebellum:GTEx/v8/Brain_Cortex:GTEx/v8/Brain_Frontal_Cortex_BA9:GTEx/v8/Brain_Hippocampus:GTEx/v8/Brain_Hypothalamus:GTEx/v8/Brain_Nucleus_accumbens_basal_ganglia	-	No	NA	1.34e-13	rs1042126;rs422951	01:02:00	Graves
ENSG00000224389	C4B	6	31982539	32003195	1	protein_coding	100293534	C4B	NA	-0.318572	0	0	1	9.66948e-05	0.00587521	GTEx/v8/Brain_Cerebellar_Hemisphere	NA	No	NA	NA	rs422951	2	Graves
ENSG00000231852	CYP21A2	6	32006042	32009447	1	protein_coding	1589	CYP21A2	0.672307	0.394527	0	0	10	1.15362e-06	4.51784e-10	GTEx/v8/Brain_Cerebellum:GTEx/v8/Brain_Putamen_basal_ganglia	NA	No	NA	NA	rs422951	2	Graves
ENSG00000168477	TNXB	6	32008931	32083111	-1	protein_coding	7148	TNXB	0.774154	-0.827101	0	0	8	NA	0.049	CMC_NoSVA_cis	NA	No	NA	NA	rs1042126	1	Graves
ENSG00000204314	PRRT1	6	32116136	32122150	-1	protein_coding	100507547	PRRT1	0.407946	-0.838939	0	0	4	NA	0.049	CMC_SVA_cis	NA	No	NA	NA	rs422951	2	Graves
ENSG00000204310	AGPAT1	6	32135989	32145873	-1	protein_coding	10554	AGPAT1	0.984454	-0.0942702	0	0	0	NA	NA	NA	NA	Yes	Adult_Cortex:Fetal_Cortex	NA	rs422951	2	Graves
ENSG00000204308	RNF5	6	32146131	32151930	1	protein_coding	6048	RNF5	0.00299042	0.00681417	0	0	15	4.26443e-09	3.76751e-09	GTEx/v8/Brain_Cerebellar_Hemisphere:GTEx/v8/Brain_Cerebellum	-	Yes	Adult_Cortex:Fetal_Cortex	3.29e-08	rs422951	2	Graves
ENSG00000204305	AGER	6	32148745	32152101	-1	protein_coding	177	AGER	1.46448e-10	-0.301869	0	0	0	NA	NA	NA	NA	Yes	Fetal_Cortex	NA	rs422951	2	Graves
ENSG00000204304	PBX2	6	32152512	32157963	-1	protein_coding	5089	PBX2	0.889707	-0.473698	0	0	0	NA	NA	NA	NA	Yes	Fetal_Cortex	NA	rs422951	2	Graves
ENSG00000213654	GPSM3	6	32158543	32163300	-1	protein_coding	63940	GPSM3	0.609592	-0.739905	5	10.09	0	NA	NA	NA	NA	No	NA	NA	rs422951	2	Graves
ENSG00000204301	NOTCH4	6	32162620	32191844	-1	protein_coding	4855	NOTCH4	1.19532e-10	0.0113186	24	16.53	21	7.15398e-13	1.83087e-07	CMC_SVA_cis:GTEx/v8/Brain_Caudate_basal_ganglia:GTEx/v8/Brain_Cerebellum:GTEx/v8/Brain_Cortex:GTEx/v8/Brain_Frontal_Cortex_BA9:GTEx/v8/Brain_Hippocampus:GTEx/v8/Brain_Hypothalamus:GTEx/v8/Brain_Nucleus_accumbens_basal_ganglia:GTEx/v8/Brain_Putamen_basal_ganglia	-	No	NA	3.29e-08	rs422951	2	Graves
ENSG00000198502	HLA-DRB5	6	32485120	32498064	-1	protein_coding	3127	HLA-DRB5	0.00322727	NA	0	0	17	4.76464e-06	1.26869e-32	GTEx/v8/Brain_Amygdala:GTEx/v8/Brain_Anterior_cingulate_cortex_BA24:GTEx/v8/Brain_Caudate_basal_ganglia:GTEx/v8/Brain_Cerebellar_Hemisphere:GTEx/v8/Brain_Cortex:GTEx/v8/Brain_Frontal_Cortex_BA9:GTEx/v8/Brain_Hippocampus:GTEx/v8/Brain_Spinal_cord_cervical_c-1:GTEx/v8/Brain_Substantia_nigra	-	No	NA	3.29e-08	rs422951	2	Graves
ENSG00000196126	HLA-DRB1	6	32546546	32557625	-1	protein_coding	100996809	HLA-DRB1	5.62353e-05	10.1544	0	0	23	NA	0.009	CMC_SVA_cis:CMC_NoSVA_cis	-	No	NA	3.29e-08	rs422951	2	Graves
ENSG00000196735	HLA-DQA1	6	32595956	32614839	1	protein_coding	100509457	HLA-DQA1	0.166625	NA	0	0	23	NA	0.009	CMC_SVA_cis:CMC_NoSVA_cis	-	Yes	Promoter_anchored_loops	3.29e-08	rs422951	2	Graves
ENSG00000179344	HLA-DQB1	6	32627244	32636160	-1	protein_coding	101060835	HLA-DQB1	0.353015	22.5355	0	0	16	7.78334e-07	2.05991e-30	BRAINEAC/FCTX:BRAINEAC/aveALL:GTEx/v8/Brain_Anterior_cingulate_cortex_BA24:GTEx/v8/Brain_Caudate_basal_ganglia:GTEx/v8/Brain_Cortex:GTEx/v8/Brain_Putamen_basal_ganglia:GTEx/v8/Brain_Substantia_nigra	-	No	NA	3.29e-08	rs422951	2	Graves
ENSG00000204267	TAP2	6	32789610	32806557	-1	protein_coding	6891	TAP2	0.00171342	1.68723	0	0	2	NA	0.009	CMC_SVA_cis:CMC_NoSVA_cis	NA	No	NA	NA	rs422951	2	Graves
ENSG00000168394	TAP1	6	32812986	32821755	-1	protein_coding	6890	TAP1	0.28665	0.342219	0	0	0	NA	NA	NA	NA	Yes	Promoter_anchored_loops	3.29e-08	rs422951	2	Graves
ENSG00000242574	HLA-DMB	6	32902406	32908847	-1	protein_coding	3109	HLA-DMB	0.00490511	0.554261	0	0	0	NA	NA	NA	NA	Yes	Adult_Cortex	NA	rs422951	2	Graves
ENSG00000204257	HLA-DMA	6	32916390	32936871	-1	protein_coding	3108	HLA-DMA	0.687978	0.302076	0	0	0	NA	NA	NA	NA	Yes	Adult_Cortex	NA	rs422951	2	Graves
ENSG00000204256	BRD2	6	32936437	32949282	1	protein_coding	6046	BRD2	0.999531	1.25274	0	0	0	NA	NA	NA	NA	Yes	Adult_Cortex	NA	rs422951	2	Graves
ENSG00000231389	HLA-DPA1	6	33032346	33048552	-1	protein_coding	3113	HLA-DPA1	0.000185717	6.04782	0	0	0	NA	NA	NA	NA	Yes	Adult_Cortex	NA	rs422951	2	Graves
ENSG00000223865	HLA-DPB1	6	33043703	33054978	1	protein_coding	3115	HLA-DPB1	7.18466e-09	7.10368	0	0	6	0.00167757	0.0379174	BRAINEAC/MEDU:BRAINEAC/OCTX	NA	Yes	Adult_Cortex	NA	rs422951	2	Graves
ENSG00000204248	COL11A2	6	33130458	33160276	-1	protein_coding	1302	COL11A2	0.999999	-0.865131	0	0	0	NA	NA	NA	NA	Yes	Adult_Cortex:Fetal_Cortex	NA	rs422951	2	Graves
ENSG00000204231	RXRB	6	33161365	33168630	-1	protein_coding	6257	RXRB	0.997594	-0.117234	0	0	0	NA	NA	NA	NA	Yes	Adult_Cortex:Fetal_Cortex	NA	rs422951	2	Graves
ENSG00000112473	SLC39A7	6	33168222	33172216	1	protein_coding	7922	SLC39A7	0.0149908	-0.946036	0	0	0	NA	NA	NA	NA	Yes	Adult_Cortex:Fetal_Cortex	NA	rs422951	2	Graves
ENSG00000115705	TPO	2	1377995	1547483	1	protein_coding	7173	TPO	1.35597e-07	0.590394	1	0.002	0	NA	NA	NA	NA	No	NA	1.72e-08	rs9678281	1	Hypothyroidism
ENSG00000163596	ICA1L	2	203640690	203736708	-1	protein_coding	130026	ICA1L	0.442028	-0.760183	0	0	0	NA	NA	NA	NA	Yes	Adult_Cortex	NA	rs231775	2	Hypothyroidism
ENSG00000119004	CYP20A1	2	204103663	204163009	1	protein_coding	57404	CYP20A1	7.40838e-10	-0.358177	0	0	0	NA	NA	NA	NA	Yes	Fetal_Cortex	NA	rs231775	2	Hypothyroidism
ENSG00000173166	RAPH1	2	204259068	204400133	-1	protein_coding	65059	RAPH1	0.957851	-0.345685	0	0	0	NA	NA	NA	NA	Yes	Adult_Cortex	NA	rs231775	2	Hypothyroidism
ENSG00000163599	CTLA4	2	204732509	204738683	1	protein_coding	1493	CTLA4	0.577322	-0.782346	20	11.61	0	NA	NA	NA	NA	No	NA	2.53e-35	rs231775	2	Hypothyroidism
ENSG00000163600	ICOS	2	204801471	204826300	1	protein_coding	29851	ICOS	0.0520092	0.991322	5	6.143	0	NA	NA	NA	NA	No	NA	NA	rs231775	2	Hypothyroidism
ENSG00000118257	NRP2	2	206546714	206662857	1	protein_coding	8828	NRP2	0.00171165	-1.23429	0	0	0	NA	NA	NA	NA	Yes	Adult_Cortex:Fetal_Cortex	2.53e-35	rs231775	2	Hypothyroidism
ENSG00000204655	MOG	6	29624758	29640149	1	protein_coding	4340	MOG	0.10368	0.122182	0	0	0	NA	NA	NA	NA	Yes	Fetal_Cortex	NA	rs3130982	3	Hypothyroidism
ENSG00000234127	TRIM26	6	30152232	30181204	-1	protein_coding	7726	TRIM26	0.829654	1.12259	3	2.466	0	NA	NA	NA	NA	Yes	Promoter_anchored_loops:Adult_Cortex:Fetal_Cortex	NA	rs3130982	3	Hypothyroidism
ENSG00000204599	TRIM39	6	30294256	30311506	1	protein_coding	202658	TRIM39	0.999421	-0.577589	1	2.795	0	NA	NA	NA	NA	Yes	Fetal_Cortex	NA	rs3130982	3	Hypothyroidism
ENSG00000248167	TRIM39-RPP21	6	30297359	30314631	1	protein_coding	202658	TRIM39-RPP21	NA	NA	1	2.795	0	NA	NA	NA	NA	Yes	Fetal_Cortex	NA	rs3130982	3	Hypothyroidism
ENSG00000204592	HLA-E	6	30457244	30461982	1	protein_coding	3133	HLA-E	0.347084	-0.0808762	2	7.941	0	NA	NA	NA	NA	Yes	Adult_Cortex	NA	rs3130982	3	Hypothyroidism
ENSG00000204590	GNL1	6	30509154	30524951	-1	protein_coding	2794	GNL1	0.999931	-2.55639	0	0	0	NA	NA	NA	NA	Yes	Fetal_Cortex	NA	rs3130982	3	Hypothyroidism
ENSG00000204576	PRR3	6	30524663	30531500	1	protein_coding	80742	PRR3	0.11432	-0.305114	0	0	0	NA	NA	NA	NA	Yes	Fetal_Cortex	NA	rs3130982	3	Hypothyroidism
ENSG00000204574	ABCF1	6	30539153	30564956	1	protein_coding	23	ABCF1	2.73024e-06	-0.609302	0	0	0	NA	NA	NA	NA	Yes	Adult_Cortex:Fetal_Cortex	NA	rs3130982	3	Hypothyroidism
ENSG00000204569	PPP1R10	6	30568177	30586389	-1	protein_coding	5514	PPP1R10	1	-1.42309	0	0	0	NA	NA	NA	NA	Yes	Fetal_Cortex	NA	rs3130982	3	Hypothyroidism
ENSG00000204568	MRPS18B	6	30585486	30594172	1	protein_coding	28973	MRPS18B	0.000565209	0.0123893	0	0	0	NA	NA	NA	NA	Yes	Fetal_Cortex	NA	rs3130982	3	Hypothyroidism
ENSG00000204564	C6orf136	6	30614816	30620987	1	protein_coding	221545	C6orf136	0.873894	NA	0	0	0	NA	NA	NA	NA	Yes	Promoter_anchored_loops:Fetal_Cortex	NA	rs3130982	3	Hypothyroidism
ENSG00000204560	DHX16	6	30620896	30640814	-1	protein_coding	8449	DHX16	2.01108e-07	0.0993274	1	1.988	0	NA	NA	NA	NA	Yes	Promoter_anchored_loops	NA	rs3130982	3	Hypothyroidism
ENSG00000146112	PPP1R18	6	30644166	30655672	-1	protein_coding	170954	PPP1R18	0.121202	-1.52663	1	1.988	0	NA	NA	NA	NA	Yes	Promoter_anchored_loops:Adult_Cortex:Fetal_Cortex	NA	rs3130982	3	Hypothyroidism
ENSG00000137404	NRM	6	30655824	30659197	-1	protein_coding	11270	NRM	0.142577	0.153616	1	1.988	0	NA	NA	NA	NA	Yes	Promoter_anchored_loops:Adult_Cortex:Fetal_Cortex	NA	rs3130982	3	Hypothyroidism
ENSG00000137337	MDC1	6	30667584	30685666	-1	protein_coding	9656	MDC1	0.000941847	1.23198	1	0.452	0	NA	NA	NA	NA	Yes	Promoter_anchored_loops:Adult_Cortex:Fetal_Cortex	NA	rs3130982;rs3130982:rs114879139	3	Hypothyroidism
ENSG00000196230	TUBB	6	30687978	30693203	1	protein_coding	203068	TUBB	0.875277	0.97145	3	8.834	0	NA	NA	NA	NA	Yes	Promoter_anchored_loops:Adult_Cortex:Fetal_Cortex	NA	rs3130982;rs3130982:rs114879139	3	Hypothyroidism
ENSG00000137312	FLOT1	6	30695486	30710510	-1	protein_coding	10211	FLOT1	0.0152734	NA	3	8.834	0	NA	NA	NA	NA	Yes	Promoter_anchored_loops:Adult_Cortex:Fetal_Cortex	9.15e-29	rs3130982	3	Hypothyroidism
ENSG00000137331	IER3	6	30710976	30712331	-1	protein_coding	8870	IER3	0.671462	0.0243271	2	5.397	0	NA	NA	NA	NA	Yes	Promoter_anchored_loops:Adult_Cortex:Fetal_Cortex	9.15e-29	rs3130982	3	Hypothyroidism
ENSG00000204580	DDR1	6	30844198	30867933	1	protein_coding	100616237	DDR1	0.0264779	0.516702	2	7.717	0	NA	NA	NA	NA	Yes	Promoter_anchored_loops:Adult_Cortex:Fetal_Cortex	NA	rs3130982	3	Hypothyroidism
ENSG00000213780	GTF2H4	6	30875961	30881883	1	protein_coding	2968	GTF2H4	0.258035	0.344414	1	0.619	0	NA	NA	NA	NA	Yes	Promoter_anchored_loops	9.15e-29	rs3130982	3	Hypothyroidism
ENSG00000137411	VARS2	6	30876019	30894236	1	protein_coding	57176	VARS2	4.2195e-14	NA	2	16.83	21	NA	0.009	CMC_SVA_cis:CMC_SVA_trans	-	Yes	Promoter_anchored_loops	9.15e-29	rs3130982;rs443198	3	Hypothyroidism
ENSG00000196260	SFTA2	6	30899130	30899952	-1	protein_coding	389376	SFTA2	0.594981	0.986943	2	16.83	0	NA	NA	NA	NA	Yes	Promoter_anchored_loops	NA	rs3130982	3	Hypothyroidism
ENSG00000168631	DPCR1	6	30908749	30921998	1	protein_coding	135656	DPCR1	0.140381	0.179011	1	16.83	0	NA	NA	NA	NA	Yes	Promoter_anchored_loops	NA	rs3130982	3	Hypothyroidism
ENSG00000204544	MUC21	6	30951495	30957680	1	protein_coding	394263	MUC21	0.331419	1.79688	3	4.124	0	NA	NA	NA	NA	No	NA	NA	rs3130982	3	Hypothyroidism
ENSG00000261272	MUC22	6	30978251	31003179	1	protein_coding	100507679	MUC22	NA	0.892689	3	5.28	0	NA	NA	NA	NA	No	NA	NA	rs3130982	3	Hypothyroidism
ENSG00000204542	C6orf15	6	31079000	31080336	-1	protein_coding	29113	C6orf15	0.0014277	1.07286	27	15.97	0	NA	NA	NA	NA	Yes	Promoter_anchored_loops:Adult_Cortex	9.15e-29	rs3130982;rs3130982:rs114879139	3	Hypothyroidism
ENSG00000204540	PSORS1C1	6	31082527	31107869	1	protein_coding	170679	PSORS1C1	0.000855356	2.37272	34	15.97	28	4.2805e-08	3.13798e-11	GTEx/v8/Brain_Cerebellar_Hemisphere:GTEx/v8/Brain_Cerebellum:GTEx/v8/Brain_Hippocampus:GTEx/v8/Brain_Hypothalamus:GTEx/v8/Brain_Nucleus_accumbens_basal_ganglia:GTEx/v8/Brain_Spinal_cord_cervical_c-1:GTEx/v8/Brain_Substantia_nigra	-	Yes	Promoter_anchored_loops:Adult_Cortex	9.15e-29	rs3130982	3	Hypothyroidism
ENSG00000204539	CDSN	6	31082867	31088223	-1	protein_coding	1041	CDSN	0.499452	3.55022	34	15.97	0	NA	NA	NA	NA	Yes	Promoter_anchored_loops:Adult_Cortex	9.15e-29	rs3130982	3	Hypothyroidism
ENSG00000204538	PSORS1C2	6	31105313	31107127	-1	protein_coding	170680	PSORS1C2	0.104503	2.43887	0	0	20	4.00861e-06	0.0268409	GTEx/v8/Brain_Hippocampus	-	Yes	Promoter_anchored_loops	9.15e-29	rs3130982	3	Hypothyroidism
ENSG00000204536	CCHCR1	6	31110216	31126015	-1	protein_coding	54535	CCHCR1	6.50104e-08	NA	1	9.461	21	NA	0.009	CMC_SVA_cis:CMC_NoSVA_cis	+	Yes	Promoter_anchored_loops:Adult_Cortex:Fetal_Cortex	9.15e-29	rs3130982;rs3130982:rs114879139	3	Hypothyroidism
ENSG00000137310	TCF19	6	31126319	31134936	1	protein_coding	6941	TCF19	0.000232744	2.24538	2	9.461	28	3.96546e-09	5.50425e-15	GTEx/v8/Brain_Cerebellar_Hemisphere:GTEx/v8/Brain_Cerebellum	+	Yes	Promoter_anchored_loops:Adult_Cortex:Fetal_Cortex	9.15e-29	rs3130982;rs3130982:rs114879139	3	Hypothyroidism
ENSG00000204531	POU5F1	6	31132119	31148508	-1	protein_coding	5460	POU5F1	0.889691	0.511715	4	9.461	8	3.90657e-05	0.00055496	GTEx/v8/Brain_Frontal_Cortex_BA9	NA	Yes	Promoter_anchored_loops:Fetal_Cortex	NA	rs3130982	3	Hypothyroidism
ENSG00000206344	HCG27	6	31165537	31171745	1	protein_coding	253018	HCG27	NA	NA	0	0	28	5.24167e-06	4.30182e-14	GTEx/v8/Brain_Caudate_basal_ganglia	-	Yes	Promoter_anchored_loops	9.15e-29	rs3130982;rs3130982:rs114879139	3	Hypothyroidism
ENSG00000204525	HLA-C	6	31236526	31239907	-1	protein_coding	3107	HLA-C	9.94564e-10	8.44189	4	6.121	30	2.94559e-08	1.09663e-34	CMC_SVA_cis:CMC_NoSVA_cis:GTEx/v8/Brain_Amygdala:GTEx/v8/Brain_Caudate_basal_ganglia:GTEx/v8/Brain_Cerebellar_Hemisphere:GTEx/v8/Brain_Cerebellum:GTEx/v8/Brain_Cortex:GTEx/v8/Brain_Hippocampus:GTEx/v8/Brain_Hypothalamus:GTEx/v8/Brain_Nucleus_accumbens_basal_ganglia	+	Yes	Promoter_anchored_loops	9.15e-29	rs3130982;rs443198	3	Hypothyroidism
ENSG00000234745	HLA-B	6	31321649	31324965	-1	protein_coding	3106	HLA-B	0.00266463	10.6253	0	0	1	NA	0.009	CMC_SVA_cis	+	Yes	Promoter_anchored_loops	2.38e-10	rs443198;rs3130982	3	Hypothyroidism
ENSG00000204520	MICA	6	31371356	31383092	1	protein_coding	100507436	MICA	0.00037802	2.27712	2	7.112	20	1.39664e-05	1.06619e-28	GTEx/v8/Brain_Nucleus_accumbens_basal_ganglia:GTEx/v8/Brain_Putamen_basal_ganglia	+	Yes	Promoter_anchored_loops	9.15e-29	rs3130982	3	Hypothyroidism
ENSG00000204516	MICB	6	31462658	31478901	1	protein_coding	4277	MICB	0.000284377	0.724392	7	9.421	0	NA	NA	NA	NA	Yes	Promoter_anchored_loops:Adult_Cortex	NA	rs3130982	3	Hypothyroidism
ENSG00000204511	MCCD1	6	31496494	31498009	1	protein_coding	401250	MCCD1	0.00896309	1.44191	2	10.89	0	NA	NA	NA	NA	Yes	Promoter_anchored_loops	NA	rs3130982	3	Hypothyroidism
ENSG00000198563	DDX39B	6	31497996	31510225	-1	protein_coding	692199	DDX39B	0.997728	0.551698	2	10.89	0	NA	NA	NA	NA	Yes	Promoter_anchored_loops:Adult_Cortex:Fetal_Cortex	NA	rs3130982;rs3130982:rs114879139	3	Hypothyroidism
ENSG00000254870	ATP6V1G2-DDX39B	6	31497996	31514385	-1	protein_coding	NA	ATP6V1G2-DDX39B	NA	NA	2	10.89	0	NA	NA	NA	NA	Yes	Promoter_anchored_loops:Adult_Cortex:Fetal_Cortex	NA	rs3130982;rs3130982:rs114879139	3	Hypothyroidism
ENSG00000213760	ATP6V1G2	6	31512239	31516204	-1	protein_coding	534	ATP6V1G2	0.22479	0.5586	0	0	0	NA	NA	NA	NA	Yes	Promoter_anchored_loops:Adult_Cortex:Fetal_Cortex	NA	rs3130982:rs114879139	3	Hypothyroidism
ENSG00000204498	NFKBIL1	6	31514647	31526606	1	protein_coding	4795	NFKBIL1	0.816647	0.117968	0	0	0	NA	NA	NA	NA	Yes	Promoter_anchored_loops:Adult_Cortex:Fetal_Cortex	NA	rs3130982:rs114879139	3	Hypothyroidism
ENSG00000226979	LTA	6	31539831	31542101	1	protein_coding	4049	LTA	0.743247	0.0526	0	0	0	NA	NA	NA	NA	Yes	Promoter_anchored_loops:Adult_Cortex:Fetal_Cortex	NA	rs3130982:rs114879139	3	Hypothyroidism
ENSG00000232810	TNF	6	31543344	31546113	1	protein_coding	7124	TNF	0.272829	-0.462056	0	0	0	NA	NA	NA	NA	Yes	Adult_Cortex:Fetal_Cortex	NA	rs3130982:rs114879139	3	Hypothyroidism
ENSG00000227507	LTB	6	31548302	31550299	-1	protein_coding	4050	LTB	1.00563e-05	-0.0657546	1	6.159	0	NA	NA	NA	NA	Yes	Promoter_anchored_loops:Adult_Cortex:Fetal_Cortex	NA	rs3130982;rs114879139:rs3130982	3	Hypothyroidism
ENSG00000204482	LST1	6	31553901	31556686	1	protein_coding	7940	LST1	0.00253791	0.289221	1	6.159	0	NA	NA	NA	NA	Yes	Promoter_anchored_loops	NA	rs3130982;rs114879139	3	Hypothyroidism
ENSG00000204475	NCR3	6	31556672	31560762	-1	protein_coding	259197	NCR3	0.00146131	0.872155	1	6.159	0	NA	NA	NA	NA	Yes	Promoter_anchored_loops	NA	rs3130982;rs114879139	3	Hypothyroidism
ENSG00000204472	AIF1	6	31582961	31584798	1	protein_coding	199	AIF1	0.0127986	-0.264551	0	0	0	NA	NA	NA	NA	Yes	Promoter_anchored_loops:Adult_Cortex:Fetal_Cortex	NA	rs3130982:rs114879139	3	Hypothyroidism
ENSG00000204469	PRRC2A	6	31588497	31605548	1	protein_coding	7916	PRRC2A	1	NA	1	6.814	0	NA	NA	NA	NA	Yes	Promoter_anchored_loops:Adult_Cortex:Fetal_Cortex	NA	rs3130982;rs3130982:rs114879139	3	Hypothyroidism
ENSG00000204463	BAG6	6	31606805	31620482	-1	protein_coding	7917	BAG6	0.999988	-0.32119	1	6.814	0	NA	NA	NA	NA	Yes	Promoter_anchored_loops:Adult_Cortex:Fetal_Cortex	NA	rs3130982;rs3130982:rs114879139	3	Hypothyroidism
ENSG00000204444	APOM	6	31620193	31625987	1	protein_coding	55937	APOM	0.00854308	-0.533737	1	6.814	0	NA	NA	NA	NA	Yes	Promoter_anchored_loops:Adult_Cortex:Fetal_Cortex	NA	rs3130982;rs3130982:rs114879139	3	Hypothyroidism
ENSG00000204439	C6orf47	6	31626075	31628549	-1	protein_coding	57827	C6orf47	0.169848	-0.557276	0	0	0	NA	NA	NA	NA	Yes	Promoter_anchored_loops:Adult_Cortex:Fetal_Cortex	NA	rs114879139:rs3130982	3	Hypothyroidism
ENSG00000204438	GPANK1	6	31629006	31634060	-1	protein_coding	7918	GPANK1	0.000931901	0.994021	0	0	0	NA	NA	NA	NA	Yes	Promoter_anchored_loops:Adult_Cortex:Fetal_Cortex	NA	rs3130982:rs114879139	3	Hypothyroidism
ENSG00000204435	CSNK2B	6	31633013	31638120	1	protein_coding	1460	CSNK2B	0.943857	0.192574	0	0	0	NA	NA	NA	NA	Yes	Promoter_anchored_loops:Adult_Cortex:Fetal_Cortex	NA	rs3130982:rs114879139	3	Hypothyroidism
ENSG00000263020	CSNK2B-LY6G5B-1181	6	31633879	31641323	1	protein_coding	NA	NA	0.196071	NA	0	0	0	NA	NA	NA	NA	Yes	Promoter_anchored_loops:Adult_Cortex:Fetal_Cortex	NA	rs3130982:rs114879139	3	Hypothyroidism
ENSG00000240053	LY6G5B	6	31637944	31641553	1	protein_coding	58496	LY6G5B	0.000871194	0.370528	0	0	0	NA	NA	NA	NA	Yes	Promoter_anchored_loops:Adult_Cortex:Fetal_Cortex	NA	rs3130982:rs114879139	3	Hypothyroidism
ENSG00000204428	LY6G5C	6	31644461	31651817	-1	protein_coding	80741	LY6G5C	0.61467	0.183113	1	22.4	0	NA	NA	NA	NA	Yes	Promoter_anchored_loops:Adult_Cortex:Fetal_Cortex	NA	rs3130982;rs3130982:rs114879139	3	Hypothyroidism
ENSG00000204427	ABHD16A	6	31654726	31671221	-1	protein_coding	7920	ABHD16A	0.988883	-0.376322	1	22.4	0	NA	NA	NA	NA	Yes	Promoter_anchored_loops:Adult_Cortex:Fetal_Cortex	NA	rs3130982;rs3130982:rs114879139	3	Hypothyroidism
ENSG00000204422	XXbac-BPG32J3.20	6	31654739	31681849	-1	protein_coding	NA	NA	NA	NA	1	22.4	0	NA	NA	NA	NA	Yes	Promoter_anchored_loops:Adult_Cortex:Fetal_Cortex	NA	rs3130982;rs3130982:rs114879139	3	Hypothyroidism
ENSG00000204424	LY6G6F	6	31674640	31685581	1	protein_coding	259215	LY6G6F	2.55909e-06	-0.134424	0	0	0	NA	NA	NA	NA	Yes	Promoter_anchored_loops:Adult_Cortex:Fetal_Cortex	NA	rs3130982:rs114879139	3	Hypothyroidism
ENSG00000250641	MEGT1	6	31674681	31685695	1	protein_coding	259215	NA	2.30552e-05	NA	0	0	0	NA	NA	NA	NA	Yes	Promoter_anchored_loops:Adult_Cortex:Fetal_Cortex	NA	rs3130982:rs114879139	3	Hypothyroidism
ENSG00000255552	LY6G6E	6	31679548	31681842	-1	protein_coding	NA	LY6G6E	NA	NA	0	0	0	NA	NA	NA	NA	Yes	Promoter_anchored_loops:Adult_Cortex:Fetal_Cortex	NA	rs3130982:rs114879139	3	Hypothyroidism
ENSG00000244355	LY6G6D	6	31683133	31685581	1	protein_coding	259215	LY6G6D	0.542858	0.0652801	0	0	0	NA	NA	NA	NA	Yes	Promoter_anchored_loops:Adult_Cortex:Fetal_Cortex	NA	rs3130982:rs114879139	3	Hypothyroidism
ENSG00000204420	C6orf25	6	31686371	31694491	1	protein_coding	80739	C6orf25	0.00403769	-0.298211	0	0	0	NA	NA	NA	NA	Yes	Promoter_anchored_loops:Adult_Cortex:Fetal_Cortex	NA	rs3130982:rs114879139	3	Hypothyroidism
ENSG00000204421	LY6G6C	6	31686425	31689622	-1	protein_coding	80740	LY6G6C	0.0016527	-0.0629606	0	0	0	NA	NA	NA	NA	Yes	Promoter_anchored_loops:Adult_Cortex:Fetal_Cortex	NA	rs3130982:rs114879139	3	Hypothyroidism
ENSG00000213722	DDAH2	6	31694815	31698394	-1	protein_coding	23564	DDAH2	0.842139	-0.370986	0	0	0	NA	NA	NA	NA	Yes	Promoter_anchored_loops:Fetal_Cortex	NA	rs3130982:rs114879139	3	Hypothyroidism
ENSG00000213719	CLIC1	6	31698358	31707540	-1	protein_coding	1192	CLIC1	0.0124562	0.517818	0	0	0	NA	NA	NA	NA	Yes	Promoter_anchored_loops:Adult_Cortex:Fetal_Cortex	NA	rs114879139:rs3130982	3	Hypothyroidism
ENSG00000204410	MSH5	6	31707725	31732622	1	protein_coding	4439	MSH5	6.1388e-08	-0.0743933	0	0	0	NA	NA	NA	NA	Yes	Promoter_anchored_loops:Adult_Cortex:Fetal_Cortex	NA	rs114879139:rs3130982	3	Hypothyroidism
ENSG00000255152	MSH5-SAPCD1	6	31707797	31732628	1	protein_coding	401251	MSH5-SAPCD1	NA	NA	0	0	0	NA	NA	NA	NA	Yes	Promoter_anchored_loops:Adult_Cortex:Fetal_Cortex	NA	rs114879139:rs3130982	3	Hypothyroidism
ENSG00000228727	SAPCD1	6	31730576	31732628	1	protein_coding	401251	SAPCD1	2.31956e-07	-0.138259	0	0	0	NA	NA	NA	NA	Yes	Promoter_anchored_loops	NA	rs114879139	3	Hypothyroidism
ENSG00000204396	VWA7	6	31733367	31745108	-1	protein_coding	80737	VWA7	4.28881e-07	-0.117039	0	0	0	NA	NA	NA	NA	Yes	Promoter_anchored_loops	NA	rs3130982	3	Hypothyroidism
ENSG00000204394	VARS	6	31745295	31763730	-1	protein_coding	7407	VARS	0.679794	NA	2	3.825	0	NA	NA	NA	NA	Yes	Promoter_anchored_loops	NA	rs114879139;rs3130982	3	Hypothyroidism
ENSG00000204392	LSM2	6	31765173	31774761	-1	protein_coding	57819	LSM2	0.00596282	-0.429998	2	3.825	0	NA	NA	NA	NA	Yes	Promoter_anchored_loops:Adult_Cortex:Fetal_Cortex	NA	rs114879139;rs114879139:rs3130982	3	Hypothyroidism
ENSG00000204390	HSPA1L	6	31777396	31783437	-1	protein_coding	3305	HSPA1L	2.19041e-06	-0.11285	1	3.825	0	NA	NA	NA	NA	Yes	Promoter_anchored_loops:Adult_Cortex:Fetal_Cortex	NA	rs114879139;rs3130982:rs114879139	3	Hypothyroidism
ENSG00000204389	HSPA1A	6	31783291	31785723	1	protein_coding	3304	HSPA1A	NA	-0.0681399	0	0	0	NA	NA	NA	NA	Yes	Promoter_anchored_loops:Adult_Cortex:Fetal_Cortex	NA	rs3130982:rs114879139	3	Hypothyroidism
ENSG00000204388	HSPA1B	6	31795512	31798031	1	protein_coding	3304	HSPA1B	NA	0.733333	1	8.838	0	NA	NA	NA	NA	Yes	Promoter_anchored_loops	NA	rs114879139;rs3130982:rs114879139	3	Hypothyroidism
ENSG00000204387	C6orf48	6	31802385	31807541	1	protein_coding	50854	C6orf48	5.82447e-05	-0.0706833	1	8.838	0	NA	NA	NA	NA	Yes	Promoter_anchored_loops:Adult_Cortex:Fetal_Cortex	NA	rs114879139;rs3130982:rs114879139	3	Hypothyroidism
ENSG00000204386	NEU1	6	31825436	31830683	-1	protein_coding	4758	NEU1	1.93154e-05	-0.509633	0	0	0	NA	NA	NA	NA	Yes	Promoter_anchored_loops	NA	rs3130982:rs114879139	3	Hypothyroidism
ENSG00000204385	SLC44A4	6	31830969	31846823	-1	protein_coding	80736	SLC44A4	8.2783e-08	0.141295	1	8.152	0	NA	NA	NA	NA	Yes	Promoter_anchored_loops	NA	rs114879139;rs3130982	3	Hypothyroidism
ENSG00000204371	EHMT2	6	31847536	31865464	-1	protein_coding	10919	EHMT2	0.0644715	-0.142114	1	8.152	0	NA	NA	NA	NA	Yes	Promoter_anchored_loops:Adult_Cortex:Fetal_Cortex	2.03e-08	rs114879139;rs3130982:rs114879139	3	Hypothyroidism
ENSG00000166278	C2	6	31865562	31913449	1	protein_coding	717	C2	1.37889e-06	-0.608182	3	17.33	0	NA	NA	NA	NA	Yes	Promoter_anchored_loops:Adult_Cortex:Fetal_Cortex	2.03e-08	rs114879139;rs3130982:rs114879139	3	Hypothyroidism
ENSG00000204366	ZBTB12	6	31867384	31869769	-1	protein_coding	221527	ZBTB12	0.807401	NA	0	0	0	NA	NA	NA	NA	Yes	Promoter_anchored_loops:Adult_Cortex:Fetal_Cortex	2.03e-08	rs3130982:rs114879139	3	Hypothyroidism
ENSG00000243649	CFB	6	31895475	31919861	1	protein_coding	629	CFB	0.000978859	-0.355687	3	17.33	0	NA	NA	NA	NA	Yes	Promoter_anchored_loops	NA	rs114879139;rs3130982:rs114879139	3	Hypothyroidism
ENSG00000244255	CFB	6	31895475	31919825	1	protein_coding	NA	NA	NA	-0.355687	3	17.33	0	NA	NA	NA	NA	Yes	Promoter_anchored_loops	NA	rs114879139;rs3130982:rs114879139	3	Hypothyroidism
ENSG00000204356	NELFE	6	31919864	31926887	-1	protein_coding	100302242	NELFE	0.756273	-0.0686102	2	17.33	0	NA	NA	NA	NA	Yes	Promoter_anchored_loops:Adult_Cortex:Fetal_Cortex	NA	rs114879139;rs3130982:rs114879139	3	Hypothyroidism
ENSG00000204351	SKIV2L	6	31926857	31937532	1	protein_coding	6499	SKIV2L	1.11012e-15	-0.360101	4	21.1	16	8.01746e-06	3.36118e-18	GTEx/v8/Brain_Caudate_basal_ganglia:GTEx/v8/Brain_Putamen_basal_ganglia	-	Yes	Promoter_anchored_loops:Adult_Cortex:Fetal_Cortex	2.03e-08	rs114879139;rs3130982:rs114879139	3	Hypothyroidism
ENSG00000204348	DXO	6	31937587	31940069	-1	protein_coding	1797	DXO	4.9848e-10	NA	3	21.1	0	NA	NA	NA	NA	Yes	Fetal_Cortex	2.03e-08	rs114879139;rs3130982	3	Hypothyroidism
ENSG00000204344	STK19	6	31938868	31950598	1	protein_coding	8859	STK19	0.00461708	-0.316128	3	21.1	0	NA	NA	NA	NA	No	NA	2.03e-08	rs114879139	3	Hypothyroidism
ENSG00000244731	C4A	6	31949801	31970458	1	protein_coding	721	C4A	NA	-0.318572	1	6.785	22	7.06209e-10	1.52962e-15	CMC_SVA_cis:CMC_NoSVA_cis:GTEx/v8/Brain_Caudate_basal_ganglia:GTEx/v8/Brain_Cerebellar_Hemisphere:GTEx/v8/Brain_Cerebellum:GTEx/v8/Brain_Cortex:GTEx/v8/Brain_Frontal_Cortex_BA9:GTEx/v8/Brain_Nucleus_accumbens_basal_ganglia	-	Yes	Promoter_anchored_loops:Fetal_Cortex	9.15e-29	rs114879139;rs3130982;rs443198;rs114879139:rs3130982	3	Hypothyroidism
ENSG00000224389	C4B	6	31982539	32003195	1	protein_coding	100293534	C4B	NA	-0.318572	2	7.477	1	NA	0.009	CMC_SVA_cis	NA	No	NA	NA	rs3130982;rs443198	3	Hypothyroidism
ENSG00000231852	CYP21A2	6	32006042	32009447	1	protein_coding	1589	CYP21A2	0.672307	0.394527	2	7.477	0	NA	NA	NA	NA	Yes	Promoter_anchored_loops	NA	rs3130982;rs3130982:rs114879139	3	Hypothyroidism
ENSG00000168477	TNXB	6	32008931	32083111	-1	protein_coding	7148	TNXB	0.774154	-0.827101	5	6.669	12	3.97006e-05	0.0463335	CMC_NoSVA_cis:GTEx/v8/Brain_Cerebellum	NA	Yes	Promoter_anchored_loops	NA	rs3130982;rs114879139	3	Hypothyroidism
ENSG00000213676	ATF6B	6	32065953	32096030	-1	protein_coding	1388	ATF6B	1.67701e-06	0.204046	2	1.88	1	NA	0.009	CMC_SVA_cis:CMC_NoSVA_cis	-	Yes	Adult_Cortex:Fetal_Cortex	2.38e-10	rs114879139;rs443198;rs114879139:rs3130982	3	Hypothyroidism
ENSG00000204315	FKBPL	6	32096484	32098068	-1	protein_coding	63943	FKBPL	5.35499e-05	0.348686	0	0	0	NA	NA	NA	NA	Yes	Adult_Cortex:Fetal_Cortex	NA	rs114879139:rs3130982	3	Hypothyroidism
ENSG00000204314	PRRT1	6	32116136	32122150	-1	protein_coding	100507547	PRRT1	0.407946	-0.838939	0	0	0	NA	NA	NA	NA	Yes	Promoter_anchored_loops	NA	rs3130982:rs114879139	3	Hypothyroidism
ENSG00000221988	PPT2	6	32121218	32134011	1	protein_coding	80864	PPT2	0.772683	-0.617997	0	0	0	NA	NA	NA	NA	Yes	Promoter_anchored_loops	NA	rs3130982:rs114879139	3	Hypothyroidism
ENSG00000258388	PPT2-EGFL8	6	32121622	32139755	1	protein_coding	NA	PPT2-EGFL8	NA	NA	0	0	0	NA	NA	NA	NA	Yes	Promoter_anchored_loops	NA	rs3130982:rs114879139	3	Hypothyroidism
ENSG00000241404	EGFL8	6	32132360	32136058	1	protein_coding	80864	EGFL8	3.51577e-06	0.257304	0	0	0	NA	NA	NA	NA	Yes	Promoter_anchored_loops	2.03e-08	rs3130982:rs114879139	3	Hypothyroidism
ENSG00000204310	AGPAT1	6	32135989	32145873	-1	protein_coding	10554	AGPAT1	0.984454	-0.0942702	0	0	0	NA	NA	NA	NA	Yes	Promoter_anchored_loops:Adult_Cortex:Fetal_Cortex	NA	rs3130982:rs114879139	3	Hypothyroidism
ENSG00000204308	RNF5	6	32146131	32151930	1	protein_coding	6048	RNF5	0.00299042	0.00681417	0	0	2	5.64067e-07	3.76751e-09	GTEx/v8/Brain_Cerebellar_Hemisphere:GTEx/v8/Brain_Cerebellum	-	Yes	Promoter_anchored_loops:Adult_Cortex:Fetal_Cortex	2.38e-10	rs443198;rs3130982:rs114879139	3	Hypothyroidism
ENSG00000204305	AGER	6	32148745	32152101	-1	protein_coding	177	AGER	1.46448e-10	-0.301869	0	0	1	8.09229e-05	0.000129161	GTEx/v8/Brain_Cerebellum	NA	Yes	Fetal_Cortex	NA	rs443198;rs3130982	3	Hypothyroidism
ENSG00000204304	PBX2	6	32152512	32157963	-1	protein_coding	5089	PBX2	0.889707	-0.473698	0	0	0	NA	NA	NA	NA	Yes	Fetal_Cortex	NA	rs3130982	3	Hypothyroidism
ENSG00000213654	GPSM3	6	32158543	32163300	-1	protein_coding	63940	GPSM3	0.609592	-0.739905	0	0	0	NA	NA	NA	NA	Yes	Promoter_anchored_loops	NA	rs3130982:rs114879139	3	Hypothyroidism
ENSG00000204301	NOTCH4	6	32162620	32191844	-1	protein_coding	4855	NOTCH4	1.19532e-10	0.0113186	2	3.253	1	6.28919e-05	9.88309e-06	GTEx/v8/Brain_Cortex	NA	No	NA	2.38e-10	rs443198	3	Hypothyroidism
ENSG00000198502	HLA-DRB5	6	32485120	32498064	-1	protein_coding	3127	HLA-DRB5	0.00322727	NA	0	0	0	NA	NA	NA	NA	Yes	Promoter_anchored_loops	NA	rs3130982:rs114879139	3	Hypothyroidism
ENSG00000196126	HLA-DRB1	6	32546546	32557625	-1	protein_coding	100996809	HLA-DRB1	5.62353e-05	10.1544	0	0	2	NA	0.009	CMC_SVA_cis:CMC_NoSVA_cis	-	No	NA	2.38e-10	rs443198	3	Hypothyroidism
ENSG00000196735	HLA-DQA1	6	32595956	32614839	1	protein_coding	100509457	HLA-DQA1	0.166625	NA	0	0	2	NA	0.009	CMC_SVA_cis:CMC_NoSVA_cis	-	No	NA	2.38e-10	rs443198	3	Hypothyroidism
ENSG00000232629	HLA-DQB2	6	32723875	32731311	-1	protein_coding	3120	HLA-DQB2	0.00935593	2.05644	0	0	0	NA	NA	NA	NA	Yes	Promoter_anchored_loops	NA	rs114879139	3	Hypothyroidism
ENSG00000241106	HLA-DOB	6	32780540	32784825	-1	protein_coding	3112	HLA-DOB	9.08752e-05	1.30943	0	0	0	NA	NA	NA	NA	Yes	Hippocampus	NA	rs114879139	3	Hypothyroidism
ENSG00000168394	TAP1	6	32812986	32821755	-1	protein_coding	6890	TAP1	0.28665	0.342219	0	0	0	NA	NA	NA	NA	Yes	Promoter_anchored_loops	NA	rs114879139	3	Hypothyroidism
ENSG00000242574	HLA-DMB	6	32902406	32908847	-1	protein_coding	3109	HLA-DMB	0.00490511	0.554261	0	0	0	NA	NA	NA	NA	Yes	Adult_Cortex	NA	rs3130982:rs114879139	3	Hypothyroidism
ENSG00000204257	HLA-DMA	6	32916390	32936871	-1	protein_coding	3108	HLA-DMA	0.687978	0.302076	0	0	0	NA	NA	NA	NA	Yes	Adult_Cortex:Fetal_Cortex	NA	rs3130982:rs114879139	3	Hypothyroidism
ENSG00000204256	BRD2	6	32936437	32949282	1	protein_coding	6046	BRD2	0.999531	1.25274	0	0	0	NA	NA	NA	NA	Yes	Adult_Cortex:Fetal_Cortex	NA	rs3130982:rs114879139	3	Hypothyroidism
ENSG00000204248	COL11A2	6	33130458	33160276	-1	protein_coding	1302	COL11A2	0.999999	-0.865131	0	0	0	NA	NA	NA	NA	Yes	Adult_Cortex:Fetal_Cortex	NA	rs3130982:rs114879139	3	Hypothyroidism
ENSG00000204231	RXRB	6	33161365	33168630	-1	protein_coding	6257	RXRB	0.997594	-0.117234	0	0	0	NA	NA	NA	NA	Yes	Adult_Cortex:Fetal_Cortex	NA	rs3130982:rs114879139	3	Hypothyroidism
ENSG00000112473	SLC39A7	6	33168222	33172216	1	protein_coding	7922	SLC39A7	0.0149908	-0.946036	0	0	0	NA	NA	NA	NA	Yes	Adult_Cortex:Fetal_Cortex	NA	rs3130982:rs114879139	3	Hypothyroidism
ENSG00000204228	HSD17B8	6	33172419	33174608	1	protein_coding	7923	HSD17B8	0.744498	0.0599447	0	0	0	NA	NA	NA	NA	Yes	Fetal_Cortex	NA	rs3130982	3	Hypothyroidism
ENSG00000204227	RING1	6	33176272	33180499	1	protein_coding	6015	RING1	0.915792	NA	0	0	0	NA	NA	NA	NA	Yes	Fetal_Cortex	NA	rs3130982	3	Hypothyroidism
ENSG00000223501	VPS52	6	33218049	33239824	-1	protein_coding	6293	VPS52	0.0159633	0.463747	0	0	0	NA	NA	NA	NA	Yes	Adult_Cortex:Fetal_Cortex	NA	rs3130982	3	Hypothyroidism
ENSG00000231500	RPS18	6	33239787	33244287	1	protein_coding	6222	RPS18	0.962013	-0.158263	0	0	0	NA	NA	NA	NA	Yes	Adult_Cortex:Fetal_Cortex	NA	rs3130982	3	Hypothyroidism
ENSG00000235863	B3GALT4	6	33244917	33252609	1	protein_coding	8705	B3GALT4	0.236709	NA	0	0	0	NA	NA	NA	NA	Yes	Adult_Cortex:Fetal_Cortex	NA	rs3130982	3	Hypothyroidism
ENSG00000237441	RGL2	6	33259431	33267101	-1	protein_coding	5863	RGL2	0.0747683	-0.299562	0	0	0	NA	NA	NA	NA	Yes	Fetal_Cortex	NA	rs3130982	3	Hypothyroidism
ENSG00000231925	TAPBP	6	33267471	33282164	-1	protein_coding	6892	TAPBP	0.000393582	0.574655	0	0	0	NA	NA	NA	NA	Yes	Adult_Cortex:Fetal_Cortex	NA	rs3130982	3	Hypothyroidism
ENSG00000236104	ZBTB22	6	33282183	33285719	-1	protein_coding	9278	ZBTB22	0.235099	0.0159136	0	0	0	NA	NA	NA	NA	Yes	Adult_Cortex:Fetal_Cortex	NA	rs3130982	3	Hypothyroidism
ENSG00000237649	KIFC1	6	33359313	33377701	1	protein_coding	3833	KIFC1	0.015578	-0.29917	0	0	0	NA	NA	NA	NA	Yes	Fetal_Cortex	NA	rs3130982	3	Hypothyroidism
ENSG00000112514	CUTA	6	33384219	33386094	-1	protein_coding	51596	CUTA	1.14218e-05	-0.619996	0	0	0	NA	NA	NA	NA	Yes	Adult_Cortex:Fetal_Cortex	NA	rs114879139:rs3130982	3	Hypothyroidism
ENSG00000197283	SYNGAP1	6	33387847	33421466	1	protein_coding	8831	SYNGAP1	0.999998	-1.10912	0	0	0	NA	NA	NA	NA	Yes	Adult_Cortex:Fetal_Cortex	NA	rs114879139:rs3130982	3	Hypothyroidism
ENSG00000213588	ZBTB9	6	33422356	33425325	1	protein_coding	221504	ZBTB9	0.0121594	-0.691754	0	0	0	NA	NA	NA	NA	Yes	Adult_Cortex	NA	rs3130982	3	Hypothyroidism
ENSG00000030110	BAK1	6	33540329	33548019	-1	protein_coding	578	BAK1	0.00348655	-0.655757	0	0	0	NA	NA	NA	NA	Yes	Adult_Cortex	NA	rs3130982	3	Hypothyroidism
ENSG00000105088	OLFM2	19	9964394	10047228	-1	protein_coding	93145	OLFM2	0.964592	NA	0	0	0	NA	NA	NA	NA	Yes	Adult_Cortex	NA	rs34536443	4	Hypothyroidism
ENSG00000105364	MRPL4	19	10362577	10370721	1	protein_coding	51073	MRPL4	1.13186e-07	0.26234	0	0	0	NA	NA	NA	NA	Yes	Promoter_anchored_loops	NA	rs34536443	4	Hypothyroidism
ENSG00000090339	ICAM1	19	10381511	10397291	1	protein_coding	3383	ICAM1	0.117797	-0.071896	0	0	0	NA	NA	NA	NA	Yes	Promoter_anchored_loops	NA	rs34536443	4	Hypothyroidism
ENSG00000105371	ICAM4	19	10397643	10399198	1	protein_coding	3386	ICAM4	1.53445e-05	-0.2872	0	0	0	NA	NA	NA	NA	Yes	Adult_Cortex	1.33e-11	rs34536443	4	Hypothyroidism
ENSG00000220201	ZGLP1	19	10415479	10420556	-1	protein_coding	100125288	ZGLP1	0.437505	-0.724182	1	20.8	1	0.000431494	0.0292727	PsychENCODE_eQTLs	NA	No	NA	NA	rs34536443	4	Hypothyroidism
ENSG00000167807	CTD-2369P2.10	19	10416103	10426685	-1	protein_coding	NA	NA	NA	NA	1	20.8	0	NA	NA	NA	NA	No	NA	NA	rs34536443	4	Hypothyroidism
ENSG00000267673	FDX1L	19	10416103	10426691	-1	protein_coding	112812	FDX1L	0.00318935	-0.349449	1	20.8	0	NA	NA	NA	NA	No	NA	NA	rs34536443	4	Hypothyroidism
ENSG00000267303	CTD-2369P2.12	19	10426147	10431354	-1	protein_coding	NA	NA	NA	NA	1	20.8	0	NA	NA	NA	NA	No	NA	NA	rs34536443	4	Hypothyroidism
ENSG00000161847	RAVER1	19	10426888	10444316	-1	protein_coding	125950	RAVER1	0.98234	-0.936312	1	20.8	0	NA	NA	NA	NA	No	NA	NA	rs34536443	4	Hypothyroidism
ENSG00000105397	TYK2	19	10461209	10491352	-1	protein_coding	7297	TYK2	0.00431448	0.691128	2	25.5	0	NA	NA	NA	NA	No	NA	1.33e-11	rs34536443	4	Hypothyroidism
ENSG00000105401	CDC37	19	10501810	10530797	-1	protein_coding	11140	CDC37	0.962358	-0.621305	1	0.364	0	NA	NA	NA	NA	No	NA	NA	rs34536443	4	Hypothyroidism
ENSG00000065989	PDE4A	19	10527449	10580305	1	protein_coding	5141	PDE4A	0.976418	NA	1	1.294	0	NA	NA	NA	NA	No	NA	NA	rs34536443	4	Hypothyroidism
ENSG00000100336	APOL4	22	36585172	36600886	-1	protein_coding	80832	APOL4	9.93032e-05	NA	0	0	0	NA	NA	NA	NA	Yes	EP_links_oneway:Promoter_anchored_loops	NA	rs229527	5	Hypothyroidism
ENSG00000100350	FOXRED2	22	36883237	36903148	-1	protein_coding	80020	FOXRED2	0.00691547	0.049416	0	0	0	NA	NA	NA	NA	Yes	Promoter_anchored_loops	NA	rs229527	5	Hypothyroidism
ENSG00000100353	EIF3D	22	36906897	36925483	-1	protein_coding	8664	EIF3D	0.994222	-0.349167	0	0	1	NA	0.049	CMC_NoSVA_cis	+	No	NA	4.05e-13	rs229527	5	Hypothyroidism
ENSG00000133466	C1QTNF6	22	37576207	37595425	-1	protein_coding	114904	C1QTNF6	0.0237894	0.359453	14	16.25	7	3.39709e-23	2.33179e-20	PsychENCODE_eQTLs:GTEx/v8/Brain_Cerebellum	NA	No	NA	4.05e-13	rs229527	5	Hypothyroidism
ENSG00000183473	SSTR3	22	37600278	37608362	-1	protein_coding	6753	SSTR3	0.0372244	1.12847	6	7.633	0	NA	NA	NA	NA	Yes	Adult_Cortex	4.05e-13	rs229527	5	Hypothyroidism
ENSG00000100055	CYTH4	22	37678068	37711382	1	protein_coding	27128	CYTH4	0.572495	2.76466	0	0	10	NA	0.049	CMC_NoSVA_cis	+	No	NA	4.05e-13	rs229527	5	Hypothyroidism
ENSG00000204655	MOG	6	29624758	29640149	1	protein_coding	4340	MOG	0.10368	0.122182	0	0	0	NA	NA	NA	NA	Yes	Fetal_Cortex	4e-10	rs130071	1	Lichen
ENSG00000204599	TRIM39	6	30294256	30311506	1	protein_coding	202658	TRIM39	0.999421	-0.577589	0	0	0	NA	NA	NA	NA	Yes	Fetal_Cortex	4e-10	rs130071	1	Lichen
ENSG00000248167	TRIM39-RPP21	6	30297359	30314631	1	protein_coding	202658	TRIM39-RPP21	NA	NA	0	0	0	NA	NA	NA	NA	Yes	Fetal_Cortex	4e-10	rs130071	1	Lichen
ENSG00000204592	HLA-E	6	30457244	30461982	1	protein_coding	3133	HLA-E	0.347084	-0.0808762	0	0	17	2.3333e-05	0.049	CMC_SVA_cis:GTEx/v8/Brain_Cerebellum	+	Yes	Fetal_Cortex	4e-10	rs130071	1	Lichen
ENSG00000204590	GNL1	6	30509154	30524951	-1	protein_coding	2794	GNL1	0.999931	-2.55639	0	0	0	NA	NA	NA	NA	Yes	Fetal_Cortex	4e-10	rs130071	1	Lichen
ENSG00000204576	PRR3	6	30524663	30531500	1	protein_coding	80742	PRR3	0.11432	-0.305114	0	0	0	NA	NA	NA	NA	Yes	Fetal_Cortex	4e-10	rs130071	1	Lichen
ENSG00000204574	ABCF1	6	30539153	30564956	1	protein_coding	23	ABCF1	2.73024e-06	-0.609302	0	0	0	NA	NA	NA	NA	Yes	Fetal_Cortex	4e-10	rs130071	1	Lichen
ENSG00000137343	ATAT1	6	30594619	30614600	1	protein_coding	79969	ATAT1	0.0143739	-0.562123	0	0	0	NA	NA	NA	NA	Yes	Promoter_anchored_loops	NA	rs130071	1	Lichen
ENSG00000204564	C6orf136	6	30614816	30620987	1	protein_coding	221545	C6orf136	0.873894	NA	0	0	0	NA	NA	NA	NA	Yes	Promoter_anchored_loops	4e-10	rs130071	1	Lichen
ENSG00000146112	PPP1R18	6	30644166	30655672	-1	protein_coding	170954	PPP1R18	0.121202	-1.52663	0	0	0	NA	NA	NA	NA	Yes	Adult_Cortex:Fetal_Cortex	4e-10	rs130071	1	Lichen
ENSG00000137404	NRM	6	30655824	30659197	-1	protein_coding	11270	NRM	0.142577	0.153616	0	0	0	NA	NA	NA	NA	Yes	Adult_Cortex:Fetal_Cortex	4e-10	rs130071	1	Lichen
ENSG00000137337	MDC1	6	30667584	30685666	-1	protein_coding	9656	MDC1	0.000941847	1.23198	0	0	0	NA	NA	NA	NA	Yes	Adult_Cortex:Fetal_Cortex	1.55e-10	rs130071:rs11538262	01:02:00	Lichen
ENSG00000196230	TUBB	6	30687978	30693203	1	protein_coding	203068	TUBB	0.875277	0.97145	0	0	0	NA	NA	NA	NA	Yes	Adult_Cortex:Fetal_Cortex	1.55e-10	rs130071:rs11538262	01:02:00	Lichen
ENSG00000137312	FLOT1	6	30695486	30710510	-1	protein_coding	10211	FLOT1	0.0152734	NA	0	0	0	NA	NA	NA	NA	Yes	Fetal_Cortex	4e-10	rs130071	1	Lichen
ENSG00000137331	IER3	6	30710976	30712331	-1	protein_coding	8870	IER3	0.671462	0.0243271	0	0	0	NA	NA	NA	NA	Yes	Fetal_Cortex	4e-10	rs130071	1	Lichen
ENSG00000204580	DDR1	6	30844198	30867933	1	protein_coding	100616237	DDR1	0.0264779	0.516702	0	0	0	NA	NA	NA	NA	Yes	Promoter_anchored_loops:Adult_Cortex:Fetal_Cortex	4e-10	rs130071	1	Lichen
ENSG00000137411	VARS2	6	30876019	30894236	1	protein_coding	57176	VARS2	4.2195e-14	NA	0	0	18	NA	0.009	CMC_SVA_cis:CMC_NoSVA_cis	-	No	NA	4e-10	rs130071	1	Lichen
ENSG00000204542	C6orf15	6	31079000	31080336	-1	protein_coding	29113	C6orf15	0.0014277	1.07286	0	0	0	NA	NA	NA	NA	Yes	Promoter_anchored_loops:Adult_Cortex	4e-10	rs130071	1	Lichen
ENSG00000204540	PSORS1C1	6	31082527	31107869	1	protein_coding	170679	PSORS1C1	0.000855356	2.37272	15	13.89	0	NA	NA	NA	NA	Yes	Adult_Cortex	4e-10	rs130071	1	Lichen
ENSG00000204539	CDSN	6	31082867	31088223	-1	protein_coding	1041	CDSN	0.499452	3.55022	0	0	0	NA	NA	NA	NA	Yes	Adult_Cortex	4e-10	rs130071	1	Lichen
ENSG00000204538	PSORS1C2	6	31105313	31107127	-1	protein_coding	170680	PSORS1C2	0.104503	2.43887	14	13.89	0	NA	NA	NA	NA	Yes	Promoter_anchored_loops	4e-10	rs130071	1	Lichen
ENSG00000204536	CCHCR1	6	31110216	31126015	-1	protein_coding	54535	CCHCR1	6.50104e-08	NA	18	13.89	18	6.71509e-20	4.05971e-12	xQTLServer_eQTLs:GTEx/v8/Brain_Caudate_basal_ganglia:GTEx/v8/Brain_Cerebellar_Hemisphere:GTEx/v8/Brain_Cerebellum:GTEx/v8/Brain_Cortex:GTEx/v8/Brain_Putamen_basal_ganglia:GTEx/v8/Brain_Spinal_cord_cervical_c-1	+	Yes	Promoter_anchored_loops:Fetal_Cortex	4e-10	rs130071	1	Lichen
ENSG00000137310	TCF19	6	31126319	31134936	1	protein_coding	6941	TCF19	0.000232744	2.24538	5	11.22	19	1.65119e-06	2.3115e-15	GTEx/v8/Brain_Amygdala:GTEx/v8/Brain_Cerebellar_Hemisphere:GTEx/v8/Brain_Cortex:GTEx/v8/Brain_Hypothalamus:GTEx/v8/Brain_Nucleus_accumbens_basal_ganglia:GTEx/v8/Brain_Spinal_cord_cervical_c-1	+	Yes	Promoter_anchored_loops:Fetal_Cortex	4e-10	rs130071;rs11538262	01:02:00	Lichen
ENSG00000204531	POU5F1	6	31132119	31148508	-1	protein_coding	5460	POU5F1	0.889691	0.511715	1	2.978	0	NA	NA	NA	NA	Yes	Promoter_anchored_loops:Adult_Cortex:Fetal_Cortex	4e-10	rs130071	1	Lichen
ENSG00000206344	HCG27	6	31165537	31171745	1	protein_coding	253018	HCG27	NA	NA	0	0	0	NA	NA	NA	NA	Yes	Promoter_anchored_loops	NA	rs130071:rs11538262	01:02:00	Lichen
ENSG00000204525	HLA-C	6	31236526	31239907	-1	protein_coding	3107	HLA-C	9.94564e-10	8.44189	0	0	18	1.08985e-09	2.78504e-33	CMC_SVA_cis:GTEx/v8/Brain_Cerebellum:GTEx/v8/Brain_Cortex:GTEx/v8/Brain_Frontal_Cortex_BA9:GTEx/v8/Brain_Hypothalamus:GTEx/v8/Brain_Nucleus_accumbens_basal_ganglia:GTEx/v8/Brain_Putamen_basal_ganglia:GTEx/v8/Brain_Spinal_cord_cervical_c-1	+	No	NA	4e-10	rs130071	1	Lichen
ENSG00000204520	MICA	6	31371356	31383092	1	protein_coding	100507436	MICA	0.00037802	2.27712	0	0	2	9.84054e-05	1.03087e-15	GTEx/v8/Brain_Cerebellum	NA	Yes	Promoter_anchored_loops	NA	rs11538262	2	Lichen
ENSG00000204516	MICB	6	31462658	31478901	1	protein_coding	4277	MICB	0.000284377	0.724392	0	0	17	2.89696e-08	2.62591e-46	GTEx/v8/Brain_Cerebellar_Hemisphere:GTEx/v8/Brain_Cerebellum	+	Yes	Promoter_anchored_loops:Adult_Cortex	4e-10	rs130071;rs11538262:rs130071	01:02:00	Lichen
ENSG00000198563	DDX39B	6	31497996	31510225	-1	protein_coding	692199	DDX39B	0.997728	0.551698	0	0	0	NA	NA	NA	NA	Yes	Promoter_anchored_loops:Adult_Cortex:Fetal_Cortex	1.55e-10	rs11538262:rs130071	01:02:00	Lichen
ENSG00000254870	ATP6V1G2-DDX39B	6	31497996	31514385	-1	protein_coding	NA	ATP6V1G2-DDX39B	NA	NA	0	0	0	NA	NA	NA	NA	Yes	Promoter_anchored_loops	1.55e-10	rs11538262	2	Lichen
ENSG00000213760	ATP6V1G2	6	31512239	31516204	-1	protein_coding	534	ATP6V1G2	0.22479	0.5586	0	0	18	NA	0.009	CMC_SVA_cis:CMC_NoSVA_cis	-	Yes	Promoter_anchored_loops	1.55e-10	rs130071;rs11538262	01:02:00	Lichen
ENSG00000204498	NFKBIL1	6	31514647	31526606	1	protein_coding	4795	NFKBIL1	0.816647	0.117968	0	0	0	NA	NA	NA	NA	Yes	Promoter_anchored_loops	1.55e-10	rs11538262	2	Lichen
ENSG00000226979	LTA	6	31539831	31542101	1	protein_coding	4049	LTA	0.743247	0.0526	0	0	0	NA	NA	NA	NA	Yes	Promoter_anchored_loops:Adult_Cortex:Fetal_Cortex	1.55e-10	rs11538262:rs130071	01:02:00	Lichen
ENSG00000232810	TNF	6	31543344	31546113	1	protein_coding	7124	TNF	0.272829	-0.462056	0	0	0	NA	NA	NA	NA	Yes	Adult_Cortex:Fetal_Cortex	1.55e-10	rs130071:rs11538262	01:02:00	Lichen
ENSG00000227507	LTB	6	31548302	31550299	-1	protein_coding	4050	LTB	1.00563e-05	-0.0657546	0	0	0	NA	NA	NA	NA	Yes	Promoter_anchored_loops:Adult_Cortex:Fetal_Cortex	1.55e-10	rs11538262:rs130071	01:02:00	Lichen
ENSG00000204482	LST1	6	31553901	31556686	1	protein_coding	7940	LST1	0.00253791	0.289221	0	0	0	NA	NA	NA	NA	Yes	Promoter_anchored_loops	NA	rs11538262	2	Lichen
ENSG00000204475	NCR3	6	31556672	31560762	-1	protein_coding	259197	NCR3	0.00146131	0.872155	0	0	0	NA	NA	NA	NA	Yes	Promoter_anchored_loops	NA	rs11538262	2	Lichen
ENSG00000204472	AIF1	6	31582961	31584798	1	protein_coding	199	AIF1	0.0127986	-0.264551	0	0	0	NA	NA	NA	NA	Yes	Adult_Cortex:Fetal_Cortex	4e-10	rs130071:rs11538262	01:02:00	Lichen
ENSG00000204469	PRRC2A	6	31588497	31605548	1	protein_coding	7916	PRRC2A	1	NA	1	25.9	0	NA	NA	NA	NA	Yes	Adult_Cortex:Fetal_Cortex	1.55e-10	rs11538262;rs130071:rs11538262	01:02:00	Lichen
ENSG00000204463	BAG6	6	31606805	31620482	-1	protein_coding	7917	BAG6	0.999988	-0.32119	1	25.9	15	1.28476e-20	7.76722e-13	xQTLServer_eQTLs	NA	Yes	Promoter_anchored_loops:Adult_Cortex:Fetal_Cortex	1.55e-10	rs11538262;rs130071;rs11538262:rs130071	01:02:00	Lichen
ENSG00000204444	APOM	6	31620193	31625987	1	protein_coding	55937	APOM	0.00854308	-0.533737	0	0	0	NA	NA	NA	NA	Yes	Promoter_anchored_loops:Adult_Cortex:Fetal_Cortex	1.55e-10	rs11538262:rs130071	01:02:00	Lichen
ENSG00000204439	C6orf47	6	31626075	31628549	-1	protein_coding	57827	C6orf47	0.169848	-0.557276	0	0	0	NA	NA	NA	NA	Yes	Promoter_anchored_loops:Adult_Cortex:Fetal_Cortex	1.55e-10	rs11538262	2	Lichen
ENSG00000204438	GPANK1	6	31629006	31634060	-1	protein_coding	7918	GPANK1	0.000931901	0.994021	0	0	0	NA	NA	NA	NA	Yes	Promoter_anchored_loops	NA	rs130071	1	Lichen
ENSG00000204435	CSNK2B	6	31633013	31638120	1	protein_coding	1460	CSNK2B	0.943857	0.192574	0	0	0	NA	NA	NA	NA	Yes	Promoter_anchored_loops	NA	rs130071	1	Lichen
ENSG00000263020	CSNK2B-LY6G5B-1181	6	31633879	31641323	1	protein_coding	NA	NA	0.196071	NA	0	0	0	NA	NA	NA	NA	Yes	Promoter_anchored_loops	NA	rs130071	1	Lichen
ENSG00000240053	LY6G5B	6	31637944	31641553	1	protein_coding	58496	LY6G5B	0.000871194	0.370528	0	0	86	3.53477e-05	3.86162e-16	GTEx/v8/Brain_Cerebellum	-	Yes	Promoter_anchored_loops	8.49e-21	rs28362677;rs130071	01:02:00	Lichen
ENSG00000204428	LY6G5C	6	31644461	31651817	-1	protein_coding	80741	LY6G5C	0.61467	0.183113	0	0	0	NA	NA	NA	NA	Yes	Promoter_anchored_loops	NA	rs11538262:rs28362677	2	Lichen
ENSG00000204427	ABHD16A	6	31654726	31671221	-1	protein_coding	7920	ABHD16A	0.988883	-0.376322	0	0	0	NA	NA	NA	NA	Yes	Promoter_anchored_loops:Adult_Cortex:Fetal_Cortex	1.55e-10	rs11538262	2	Lichen
ENSG00000204422	XXbac-BPG32J3.20	6	31654739	31681849	-1	protein_coding	NA	NA	NA	NA	0	0	0	NA	NA	NA	NA	Yes	Promoter_anchored_loops	NA	rs11538262:rs28362677	2	Lichen
ENSG00000204424	LY6G6F	6	31674640	31685581	1	protein_coding	259215	LY6G6F	2.55909e-06	-0.134424	0	0	0	NA	NA	NA	NA	Yes	Promoter_anchored_loops:Adult_Cortex:Fetal_Cortex	1.55e-10	rs11538262	2	Lichen
ENSG00000250641	MEGT1	6	31674681	31685695	1	protein_coding	259215	NA	2.30552e-05	NA	0	0	0	NA	NA	NA	NA	Yes	Promoter_anchored_loops:Adult_Cortex:Fetal_Cortex	1.55e-10	rs11538262	2	Lichen
ENSG00000255552	LY6G6E	6	31679548	31681842	-1	protein_coding	NA	LY6G6E	NA	NA	0	0	0	NA	NA	NA	NA	Yes	Promoter_anchored_loops	NA	rs11538262:rs28362677	2	Lichen
ENSG00000244355	LY6G6D	6	31683133	31685581	1	protein_coding	259215	LY6G6D	0.542858	0.0652801	0	0	0	NA	NA	NA	NA	Yes	Promoter_anchored_loops	NA	rs11538262:rs28362677	2	Lichen
ENSG00000204420	C6orf25	6	31686371	31694491	1	protein_coding	80739	C6orf25	0.00403769	-0.298211	0	0	0	NA	NA	NA	NA	Yes	Promoter_anchored_loops	NA	rs11538262:rs28362677	2	Lichen
ENSG00000204421	LY6G6C	6	31686425	31689622	-1	protein_coding	80740	LY6G6C	0.0016527	-0.0629606	0	0	0	NA	NA	NA	NA	Yes	Promoter_anchored_loops	NA	rs11538262:rs28362677	2	Lichen
ENSG00000213722	DDAH2	6	31694815	31698394	-1	protein_coding	23564	DDAH2	0.842139	-0.370986	0	0	0	NA	NA	NA	NA	Yes	Promoter_anchored_loops	NA	rs28362677	2	Lichen
ENSG00000213719	CLIC1	6	31698358	31707540	-1	protein_coding	1192	CLIC1	0.0124562	0.517818	0	0	0	NA	NA	NA	NA	Yes	Promoter_anchored_loops:Adult_Cortex:Fetal_Cortex	1.55e-10	rs11538262:rs130071	01:02:00	Lichen
ENSG00000204410	MSH5	6	31707725	31732622	1	protein_coding	4439	MSH5	6.1388e-08	-0.0743933	0	0	0	NA	NA	NA	NA	Yes	Promoter_anchored_loops:Adult_Cortex:Fetal_Cortex	1.55e-10	rs11538262:rs130071	01:02:00	Lichen
ENSG00000255152	MSH5-SAPCD1	6	31707797	31732628	1	protein_coding	401251	MSH5-SAPCD1	NA	NA	0	0	0	NA	NA	NA	NA	Yes	Promoter_anchored_loops:Adult_Cortex:Fetal_Cortex	1.55e-10	rs11538262:rs130071	01:02:00	Lichen
ENSG00000204394	VARS	6	31745295	31763730	-1	protein_coding	7407	VARS	0.679794	NA	0	0	0	NA	NA	NA	NA	Yes	Promoter_anchored_loops	NA	rs11538262	2	Lichen
ENSG00000204392	LSM2	6	31765173	31774761	-1	protein_coding	57819	LSM2	0.00596282	-0.429998	0	0	0	NA	NA	NA	NA	Yes	Adult_Cortex:Fetal_Cortex	1.55e-10	rs130071:rs11538262	01:02:00	Lichen
ENSG00000204390	HSPA1L	6	31777396	31783437	-1	protein_coding	3305	HSPA1L	2.19041e-06	-0.11285	0	0	78	NA	0.009	CMC_SVA_cis	-	Yes	Adult_Cortex:Fetal_Cortex	8.49e-21	rs28362677;rs130071:rs11538262	01:02:00	Lichen
ENSG00000204389	HSPA1A	6	31783291	31785723	1	protein_coding	3304	HSPA1A	NA	-0.0681399	0	0	0	NA	NA	NA	NA	Yes	Adult_Cortex:Fetal_Cortex	1.55e-10	rs130071:rs11538262	01:02:00	Lichen
ENSG00000204388	HSPA1B	6	31795512	31798031	1	protein_coding	3304	HSPA1B	NA	0.733333	0	0	0	NA	NA	NA	NA	Yes	Promoter_anchored_loops	NA	rs11538262:rs28362677	2	Lichen
ENSG00000204387	C6orf48	6	31802385	31807541	1	protein_coding	50854	C6orf48	5.82447e-05	-0.0706833	0	0	0	NA	NA	NA	NA	Yes	Promoter_anchored_loops:Fetal_Cortex	1.55e-10	rs11538262:rs130071	01:02:00	Lichen
ENSG00000204385	SLC44A4	6	31830969	31846823	-1	protein_coding	80736	SLC44A4	8.2783e-08	0.141295	1	6.291	0	NA	NA	NA	NA	Yes	Promoter_anchored_loops	NA	rs11538262;rs11538262:rs28362677	2	Lichen
ENSG00000204371	EHMT2	6	31847536	31865464	-1	protein_coding	10919	EHMT2	0.0644715	-0.142114	1	6.291	0	NA	NA	NA	NA	Yes	Promoter_anchored_loops	NA	rs11538262	2	Lichen
ENSG00000166278	C2	6	31865562	31913449	1	protein_coding	717	C2	1.37889e-06	-0.608182	1	9.465	0	NA	NA	NA	NA	Yes	Promoter_anchored_loops	NA	rs11538262	2	Lichen
ENSG00000204366	ZBTB12	6	31867384	31869769	-1	protein_coding	221527	ZBTB12	0.807401	NA	0	0	0	NA	NA	NA	NA	Yes	Promoter_anchored_loops:Adult_Cortex:Fetal_Cortex	1.55e-10	rs11538262:rs130071	01:02:00	Lichen
ENSG00000243649	CFB	6	31895475	31919861	1	protein_coding	629	CFB	0.000978859	-0.355687	1	9.465	0	NA	NA	NA	NA	Yes	Promoter_anchored_loops	NA	rs11538262	2	Lichen
ENSG00000244255	CFB	6	31895475	31919825	1	protein_coding	NA	NA	NA	-0.355687	1	9.465	0	NA	NA	NA	NA	Yes	Promoter_anchored_loops	NA	rs11538262	2	Lichen
ENSG00000204356	NELFE	6	31919864	31926887	-1	protein_coding	100302242	NELFE	0.756273	-0.0686102	0	0	0	NA	NA	NA	NA	Yes	Promoter_anchored_loops:Adult_Cortex:Fetal_Cortex	1.55e-10	rs130071:rs28362677:rs11538262	01:02:00	Lichen
ENSG00000204351	SKIV2L	6	31926857	31937532	1	protein_coding	6499	SKIV2L	1.11012e-15	-0.360101	0	0	89	NA	0.049	CMC_SVA_cis	NA	Yes	Promoter_anchored_loops:Adult_Cortex:Fetal_Cortex	1.55e-10	rs28362677;rs130071:rs28362677:rs11538262	01:02:00	Lichen
ENSG00000244731	C4A	6	31949801	31970458	1	protein_coding	721	C4A	NA	-0.318572	0	0	98	1.42118e-09	1.52962e-15	CMC_SVA_cis:CMC_NoSVA_cis:GTEx/v8/Brain_Caudate_basal_ganglia:GTEx/v8/Brain_Cerebellar_Hemisphere:GTEx/v8/Brain_Cerebellum:GTEx/v8/Brain_Cortex:GTEx/v8/Brain_Frontal_Cortex_BA9:GTEx/v8/Brain_Hypothalamus:GTEx/v8/Brain_Substantia_nigra	-	Yes	Promoter_anchored_loops	8.49e-21	rs130071;rs28362677;rs130071:rs11538262	01:02:00	Lichen
ENSG00000224389	C4B	6	31982539	32003195	1	protein_coding	100293534	C4B	NA	-0.318572	3	2.157	12	1.3273e-07	8.79621e-05	GTEx/v8/Brain_Amygdala:GTEx/v8/Brain_Caudate_basal_ganglia:GTEx/v8/Brain_Cortex:GTEx/v8/Brain_Hippocampus:GTEx/v8/Brain_Hypothalamus:GTEx/v8/Brain_Nucleus_accumbens_basal_ganglia	-	No	NA	1.55e-10	rs11538262	2	Lichen
ENSG00000231852	CYP21A2	6	32006042	32009447	1	protein_coding	1589	CYP21A2	0.672307	0.394527	3	2.157	10	1.21699e-06	4.51784e-10	GTEx/v8/Brain_Cerebellar_Hemisphere:GTEx/v8/Brain_Cerebellum:GTEx/v8/Brain_Cortex:GTEx/v8/Brain_Nucleus_accumbens_basal_ganglia	+	Yes	Promoter_anchored_loops	1.55e-10	rs11538262	2	Lichen
ENSG00000168477	TNXB	6	32008931	32083111	-1	protein_coding	7148	TNXB	0.774154	-0.827101	8	18.85	0	NA	NA	NA	NA	No	NA	NA	rs11538262	2	Lichen
ENSG00000213676	ATF6B	6	32065953	32096030	-1	protein_coding	1388	ATF6B	1.67701e-06	0.204046	3	1.729	1	NA	0.049	CMC_NoSVA_cis	NA	Yes	Promoter_anchored_loops	NA	rs11538262;rs28362677	2	Lichen
ENSG00000204315	FKBPL	6	32096484	32098068	-1	protein_coding	63943	FKBPL	5.35499e-05	0.348686	1	1.729	0	NA	NA	NA	NA	Yes	Promoter_anchored_loops	NA	rs11538262	2	Lichen
ENSG00000204314	PRRT1	6	32116136	32122150	-1	protein_coding	100507547	PRRT1	0.407946	-0.838939	1	5.905	0	NA	NA	NA	NA	Yes	Promoter_anchored_loops	1.55e-10	rs11538262;rs11538262:rs28362677	2	Lichen
ENSG00000221988	PPT2	6	32121218	32134011	1	protein_coding	80864	PPT2	0.772683	-0.617997	1	5.905	0	NA	NA	NA	NA	Yes	Promoter_anchored_loops	1.55e-10	rs11538262;rs11538262:rs28362677	2	Lichen
ENSG00000258388	PPT2-EGFL8	6	32121622	32139755	1	protein_coding	NA	PPT2-EGFL8	NA	NA	1	5.905	0	NA	NA	NA	NA	Yes	Promoter_anchored_loops	1.55e-10	rs11538262;rs11538262:rs28362677	2	Lichen
ENSG00000241404	EGFL8	6	32132360	32136058	1	protein_coding	80864	EGFL8	3.51577e-06	0.257304	1	5.905	0	NA	NA	NA	NA	Yes	Promoter_anchored_loops	1.55e-10	rs11538262;rs11538262:rs28362677	2	Lichen
ENSG00000204310	AGPAT1	6	32135989	32145873	-1	protein_coding	10554	AGPAT1	0.984454	-0.0942702	1	5.905	0	NA	NA	NA	NA	Yes	Promoter_anchored_loops:Adult_Cortex:Fetal_Cortex	1.55e-10	rs11538262;rs11538262:rs130071	01:02:00	Lichen
ENSG00000204308	RNF5	6	32146131	32151930	1	protein_coding	6048	RNF5	0.00299042	0.00681417	0	0	1	NA	0.049	CMC_SVA_cis	NA	Yes	Promoter_anchored_loops:Adult_Cortex:Fetal_Cortex	1.55e-10	rs28362677;rs11538262:rs130071	01:02:00	Lichen
ENSG00000204305	AGER	6	32148745	32152101	-1	protein_coding	177	AGER	1.46448e-10	-0.301869	0	0	0	NA	NA	NA	NA	Yes	Promoter_anchored_loops:Adult_Cortex:Fetal_Cortex	4e-10	rs11538262:rs130071	01:02:00	Lichen
ENSG00000204304	PBX2	6	32152512	32157963	-1	protein_coding	5089	PBX2	0.889707	-0.473698	1	5.837	0	NA	NA	NA	NA	Yes	Promoter_anchored_loops:Adult_Cortex:Fetal_Cortex	4e-10	rs11538262;rs11538262:rs130071	01:02:00	Lichen
ENSG00000213654	GPSM3	6	32158543	32163300	-1	protein_coding	63940	GPSM3	0.609592	-0.739905	1	5.837	0	NA	NA	NA	NA	No	NA	NA	rs11538262	2	Lichen
ENSG00000204301	NOTCH4	6	32162620	32191844	-1	protein_coding	4855	NOTCH4	1.19532e-10	0.0113186	2	5.837	0	NA	NA	NA	NA	No	NA	NA	rs11538262	2	Lichen
ENSG00000204296	C6orf10	6	32256303	32339684	-1	protein_coding	10665	C6orf10	1.22807e-13	1.35799	11	8.203	0	NA	NA	NA	NA	No	NA	NA	rs28362677	2	Lichen
ENSG00000204290	BTNL2	6	32361740	32374905	-1	protein_coding	56244	BTNL2	2.02726e-07	NA	208	13.96	31	1.28089e-07	0.000320878	GTEx/v8/Brain_Caudate_basal_ganglia:GTEx/v8/Brain_Cortex:GTEx/v8/Brain_Hippocampus:GTEx/v8/Brain_Nucleus_accumbens_basal_ganglia	NA	No	NA	8.49e-21	rs28362677	2	Lichen
ENSG00000204287	HLA-DRA	6	32407619	32412823	1	protein_coding	3122	HLA-DRA	0.700165	2.60729	1	5.445	143	7.7853e-14	4.70672e-06	xQTLServer_eQTLs:CMC_SVA_cis:GTEx/v8/Brain_Anterior_cingulate_cortex_BA24:GTEx/v8/Brain_Caudate_basal_ganglia:GTEx/v8/Brain_Cerebellum:GTEx/v8/Brain_Cortex:GTEx/v8/Brain_Frontal_Cortex_BA9:GTEx/v8/Brain_Nucleus_accumbens_basal_ganglia	NA	No	NA	NA	rs28362677	2	Lichen
ENSG00000198502	HLA-DRB5	6	32485120	32498064	-1	protein_coding	3127	HLA-DRB5	0.00322727	NA	0	0	0	NA	NA	NA	NA	Yes	Promoter_anchored_loops	NA	rs11538262:rs28362677	2	Lichen
ENSG00000196126	HLA-DRB1	6	32546546	32557625	-1	protein_coding	100996809	HLA-DRB1	5.62353e-05	10.1544	2	11.21	119	8.82448e-05	5.64874e-18	CMC_SVA_cis:CMC_NoSVA_cis:GTEx/v8/Brain_Cerebellum	+	No	NA	8.49e-21	rs28362677	2	Lichen
ENSG00000196735	HLA-DQA1	6	32595956	32614839	1	protein_coding	100509457	HLA-DQA1	0.166625	NA	3	9.063	218	NA	0.009	CMC_SVA_cis:CMC_NoSVA_cis	+	Yes	Promoter_anchored_loops	8.49e-21	rs28362677;rs11538262	2	Lichen
ENSG00000179344	HLA-DQB1	6	32627244	32636160	-1	protein_coding	101060835	HLA-DQB1	0.353015	22.5355	1	9.718	20	6.45353e-06	2.77297e-30	BRAINEAC/FCTX:BRAINEAC/aveALL:GTEx/v8/Brain_Cerebellum	NA	Yes	Promoter_anchored_loops	NA	rs28362677	2	Lichen
ENSG00000237541	HLA-DQA2	6	32709119	32714992	1	protein_coding	3118	HLA-DQA2	0.00504406	3.37251	0	0	11	1.34072e-07	6.08425e-20	GTEx/v8/Brain_Amygdala:GTEx/v8/Brain_Cortex:GTEx/v8/Brain_Hippocampus:GTEx/v8/Brain_Hypothalamus:GTEx/v8/Brain_Substantia_nigra	NA	No	NA	NA	rs28362677	2	Lichen
ENSG00000232629	HLA-DQB2	6	32723875	32731311	-1	protein_coding	3120	HLA-DQB2	0.00935593	2.05644	0	0	188	7.55746e-08	5.0829e-33	GTEx/v8/Brain_Amygdala:GTEx/v8/Brain_Caudate_basal_ganglia:GTEx/v8/Brain_Cerebellum:GTEx/v8/Brain_Cortex:GTEx/v8/Brain_Frontal_Cortex_BA9:GTEx/v8/Brain_Hippocampus:GTEx/v8/Brain_Hypothalamus:GTEx/v8/Brain_Nucleus_accumbens_basal_ganglia:GTEx/v8/Brain_Putamen_basal_ganglia:GTEx/v8/Brain_Spinal_cord_cervical_c-1:GTEx/v8/Brain_Substantia_nigra	-	Yes	Promoter_anchored_loops	8.49e-21	rs28362677	2	Lichen
ENSG00000241106	HLA-DOB	6	32780540	32784825	-1	protein_coding	3112	HLA-DOB	9.08752e-05	1.30943	0	0	1	6.85678e-05	1.09602e-21	GTEx/v8/Brain_Cortex	NA	Yes	Promoter_anchored_loops:Dorsolateral_Prefrontal_Cortex:Hippocampus	8.49e-21	rs28362677	2	Lichen
ENSG00000250264	TAP2	6	32781544	32806599	-1	protein_coding	NA	NA	NA	1.68723	0	0	0	NA	NA	NA	NA	Yes	Promoter_anchored_loops	NA	rs28362677	2	Lichen
ENSG00000204267	TAP2	6	32789610	32806557	-1	protein_coding	6891	TAP2	0.00171342	1.68723	0	0	204	NA	0.009	CMC_SVA_cis:CMC_NoSVA_cis	-	Yes	Promoter_anchored_loops	8.49e-21	rs28362677	2	Lichen
ENSG00000204264	PSMB8	6	32808494	32812480	-1	protein_coding	5696	PSMB8	0.0120032	-0.438663	0	0	0	NA	NA	NA	NA	Yes	Promoter_anchored_loops	NA	rs11538262	2	Lichen
ENSG00000240065	PSMB9	6	32811913	32827362	1	protein_coding	5698	PSMB9	0.225647	0.235564	0	0	0	NA	NA	NA	NA	Yes	Promoter_anchored_loops	NA	rs11538262	2	Lichen
ENSG00000168394	TAP1	6	32812986	32821755	-1	protein_coding	6890	TAP1	0.28665	0.342219	0	0	0	NA	NA	NA	NA	Yes	Promoter_anchored_loops	NA	rs11538262	2	Lichen
ENSG00000242574	HLA-DMB	6	32902406	32908847	-1	protein_coding	3109	HLA-DMB	0.00490511	0.554261	0	0	0	NA	NA	NA	NA	Yes	Promoter_anchored_loops:Adult_Cortex	NA	rs11538262	2	Lichen
ENSG00000204257	HLA-DMA	6	32916390	32936871	-1	protein_coding	3108	HLA-DMA	0.687978	0.302076	0	0	0	NA	NA	NA	NA	Yes	Adult_Cortex:Fetal_Cortex	1.55e-10	rs11538262:rs130071	01:02:00	Lichen
ENSG00000204256	BRD2	6	32936437	32949282	1	protein_coding	6046	BRD2	0.999531	1.25274	0	0	0	NA	NA	NA	NA	Yes	Adult_Cortex:Fetal_Cortex	1.55e-10	rs11538262:rs130071	01:02:00	Lichen
ENSG00000231389	HLA-DPA1	6	33032346	33048552	-1	protein_coding	3113	HLA-DPA1	0.000185717	6.04782	0	0	0	NA	NA	NA	NA	Yes	Adult_Cortex	NA	rs11538262	2	Lichen
ENSG00000223865	HLA-DPB1	6	33043703	33054978	1	protein_coding	3115	HLA-DPB1	7.18466e-09	7.10368	0	0	0	NA	NA	NA	NA	Yes	Adult_Cortex	NA	rs11538262	2	Lichen
ENSG00000204248	COL11A2	6	33130458	33160276	-1	protein_coding	1302	COL11A2	0.999999	-0.865131	0	0	0	NA	NA	NA	NA	Yes	Adult_Cortex:Fetal_Cortex	1.55e-10	rs11538262	2	Lichen
ENSG00000204231	RXRB	6	33161365	33168630	-1	protein_coding	6257	RXRB	0.997594	-0.117234	0	0	0	NA	NA	NA	NA	Yes	Adult_Cortex:Fetal_Cortex	NA	rs11538262	2	Lichen
ENSG00000112473	SLC39A7	6	33168222	33172216	1	protein_coding	7922	SLC39A7	0.0149908	-0.946036	0	0	0	NA	NA	NA	NA	Yes	Adult_Cortex:Fetal_Cortex	NA	rs11538262	2	Lichen
ENSG00000231925	TAPBP	6	33267471	33282164	-1	protein_coding	6892	TAPBP	0.000393582	0.574655	0	0	0	NA	NA	NA	NA	Yes	Adult_Cortex	NA	rs11538262	2	Lichen
ENSG00000236104	ZBTB22	6	33282183	33285719	-1	protein_coding	9278	ZBTB22	0.235099	0.0159136	0	0	0	NA	NA	NA	NA	Yes	Adult_Cortex	NA	rs11538262	2	Lichen
ENSG00000204188	GGNBP1	6	33551515	33556803	1	protein_coding	NA	GGNBP1	NA	NA	0	0	0	NA	NA	NA	NA	Yes	Promoter_anchored_loops	NA	rs28362677	2	Lichen
ENSG00000234127	TRIM26	6	30152232	30181204	-1	protein_coding	7726	TRIM26	0.829654	1.12259	0	0	2	1.46478e-05	7.54836e-09	CMC_SVA_cis:GTEx/v8/Brain_Cerebellar_Hemisphere	+	No	NA	3.34e-08	rs2233974	1	MS
ENSG00000146112	PPP1R18	6	30644166	30655672	-1	protein_coding	170954	PPP1R18	0.121202	-1.52663	0	0	0	NA	NA	NA	NA	Yes	Promoter_anchored_loops	NA	rs2233974	1	MS
ENSG00000137404	NRM	6	30655824	30659197	-1	protein_coding	11270	NRM	0.142577	0.153616	0	0	0	NA	NA	NA	NA	Yes	Promoter_anchored_loops	NA	rs2233974	1	MS
ENSG00000196230	TUBB	6	30687978	30693203	1	protein_coding	203068	TUBB	0.875277	0.97145	0	0	2	NA	0.009	CMC_SVA_cis	-	No	NA	3.34e-08	rs2233974	1	MS
ENSG00000137312	FLOT1	6	30695486	30710510	-1	protein_coding	10211	FLOT1	0.0152734	NA	0	0	0	NA	NA	NA	NA	Yes	Promoter_anchored_loops	3.34e-08	rs2233974	1	MS
ENSG00000137331	IER3	6	30710976	30712331	-1	protein_coding	8870	IER3	0.671462	0.0243271	0	0	0	NA	NA	NA	NA	Yes	Promoter_anchored_loops	3.34e-08	rs2233974	1	MS
ENSG00000213780	GTF2H4	6	30875961	30881883	1	protein_coding	2968	GTF2H4	0.258035	0.344414	0	0	0	NA	NA	NA	NA	Yes	Promoter_anchored_loops	3.34e-08	rs2233974	1	MS
ENSG00000137411	VARS2	6	30876019	30894236	1	protein_coding	57176	VARS2	4.2195e-14	NA	0	0	2	3.30613e-05	1.84335e-16	CMC_SVA_cis:GTEx/v8/Brain_Frontal_Cortex_BA9	-	Yes	Promoter_anchored_loops	3.34e-08	rs2233974	1	MS
ENSG00000196260	SFTA2	6	30899130	30899952	-1	protein_coding	389376	SFTA2	0.594981	0.986943	0	0	0	NA	NA	NA	NA	Yes	Promoter_anchored_loops	NA	rs2233974	1	MS
ENSG00000168631	DPCR1	6	30908749	30921998	1	protein_coding	135656	DPCR1	0.140381	0.179011	0	0	0	NA	NA	NA	NA	Yes	Promoter_anchored_loops	NA	rs2233974	1	MS
ENSG00000204542	C6orf15	6	31079000	31080336	-1	protein_coding	29113	C6orf15	0.0014277	1.07286	2	13.68	0	NA	NA	NA	NA	No	NA	3.34e-08	rs2233974	1	MS
ENSG00000204540	PSORS1C1	6	31082527	31107869	1	protein_coding	170679	PSORS1C1	0.000855356	2.37272	2	13.68	2	1.71036e-05	1.12345e-07	GTEx/v8/Brain_Cerebellar_Hemisphere:GTEx/v8/Brain_Hippocampus	-	No	NA	3.34e-08	rs2233974	1	MS
ENSG00000204539	CDSN	6	31082867	31088223	-1	protein_coding	1041	CDSN	0.499452	3.55022	2	13.68	0	NA	NA	NA	NA	No	NA	3.34e-08	rs2233974	1	MS
ENSG00000204536	CCHCR1	6	31110216	31126015	-1	protein_coding	54535	CCHCR1	6.50104e-08	NA	0	0	0	NA	NA	NA	NA	Yes	Adult_Cortex	3.34e-08	rs2233974	1	MS
ENSG00000137310	TCF19	6	31126319	31134936	1	protein_coding	6941	TCF19	0.000232744	2.24538	0	0	0	NA	NA	NA	NA	Yes	Adult_Cortex	3.34e-08	rs2233974	1	MS
ENSG00000204531	POU5F1	6	31132119	31148508	-1	protein_coding	5460	POU5F1	0.889691	0.511715	0	0	0	NA	NA	NA	NA	Yes	Promoter_anchored_loops	NA	rs2233974	1	MS
ENSG00000204525	HLA-C	6	31236526	31239907	-1	protein_coding	3107	HLA-C	9.94564e-10	8.44189	0	0	2	4.04894e-05	3.68844e-23	CMC_SVA_cis:CMC_NoSVA_cis:GTEx/v8/Brain_Cortex	+	No	NA	3.34e-08	rs2233974	1	MS
ENSG00000234745	HLA-B	6	31321649	31324965	-1	protein_coding	3106	HLA-B	0.00266463	10.6253	0	0	2	NA	0.009	CMC_SVA_cis:CMC_NoSVA_cis	+	No	NA	3.34e-08	rs2233974	1	MS
ENSG00000204520	MICA	6	31371356	31383092	1	protein_coding	100507436	MICA	0.00037802	2.27712	0	0	2	NA	0.009	CMC_SVA_cis:CMC_NoSVA_cis	-	No	NA	3.34e-08	rs2233974	1	MS
ENSG00000204516	MICB	6	31462658	31478901	1	protein_coding	4277	MICB	0.000284377	0.724392	0	0	3	1.3623e-07	2.62591e-46	GTEx/v8/Brain_Amygdala:GTEx/v8/Brain_Cerebellar_Hemisphere:GTEx/v8/Brain_Cerebellum:GTEx/v8/Brain_Cortex:GTEx/v8/Brain_Frontal_Cortex_BA9	+	Yes	Promoter_anchored_loops	3.34e-08	rs9268480;rs2233974	01:02:00	MS
ENSG00000204511	MCCD1	6	31496494	31498009	1	protein_coding	401250	MCCD1	0.00896309	1.44191	0	0	0	NA	NA	NA	NA	Yes	Promoter_anchored_loops	NA	rs2233974	1	MS
ENSG00000227507	LTB	6	31548302	31550299	-1	protein_coding	4050	LTB	1.00563e-05	-0.0657546	0	0	88	5.57034e-07	0.00573861	BRAINEAC/FCTX:BRAINEAC/aveALL	NA	No	NA	2.61e-27	rs9268480	2	MS
ENSG00000204463	BAG6	6	31606805	31620482	-1	protein_coding	7917	BAG6	0.999988	-0.32119	0	0	20	0.000162425	3.34985e-16	CMC_SVA_cis:GTEx/v8/Brain_Cerebellum	NA	Yes	Adult_Cortex:Fetal_Cortex	1.52e-11	rs9268480;rs11037	02:03:00	MS
ENSG00000204444	APOM	6	31620193	31625987	1	protein_coding	55937	APOM	0.00854308	-0.533737	0	0	0	NA	NA	NA	NA	Yes	Adult_Cortex:Fetal_Cortex	1.52e-11	rs11037	3	MS
ENSG00000204435	CSNK2B	6	31633013	31638120	1	protein_coding	1460	CSNK2B	0.943857	0.192574	0	0	8	NA	0.049	CMC_SVA_cis:CMC_NoSVA_cis	NA	No	NA	NA	rs9268480	2	MS
ENSG00000240053	LY6G5B	6	31637944	31641553	1	protein_coding	58496	LY6G5B	0.000871194	0.370528	0	0	4	3.49509e-05	3.86162e-16	GTEx/v8/Brain_Cerebellum	NA	No	NA	NA	rs9268480	2	MS
ENSG00000204428	LY6G5C	6	31644461	31651817	-1	protein_coding	80741	LY6G5C	0.61467	0.183113	0	0	1	3.33791e-05	4.22218e-05	GTEx/v8/Brain_Spinal_cord_cervical_c-1	NA	No	NA	NA	rs9268480	2	MS
ENSG00000204427	ABHD16A	6	31654726	31671221	-1	protein_coding	7920	ABHD16A	0.988883	-0.376322	0	0	3	NA	0.049	CMC_SVA_cis	NA	No	NA	NA	rs9268480	2	MS
ENSG00000213722	DDAH2	6	31694815	31698394	-1	protein_coding	23564	DDAH2	0.842139	-0.370986	0	0	2	NA	0.009	CMC_SVA_cis	-	No	NA	3.34e-08	rs2233974;rs9268480	01:02:00	MS
ENSG00000213719	CLIC1	6	31698358	31707540	-1	protein_coding	1192	CLIC1	0.0124562	0.517818	0	0	5	0.00010412	0.0243898	BRAINEAC/PUTM	NA	Yes	Adult_Cortex	1.52e-11	rs9268480;rs11037	02:03:00	MS
ENSG00000204410	MSH5	6	31707725	31732622	1	protein_coding	4439	MSH5	6.1388e-08	-0.0743933	0	0	0	NA	NA	NA	NA	Yes	Adult_Cortex	1.52e-11	rs11037	3	MS
ENSG00000255152	MSH5-SAPCD1	6	31707797	31732628	1	protein_coding	401251	MSH5-SAPCD1	NA	NA	0	0	0	NA	NA	NA	NA	Yes	Adult_Cortex	1.52e-11	rs11037	3	MS
ENSG00000204394	VARS	6	31745295	31763730	-1	protein_coding	7407	VARS	0.679794	NA	0	0	0	NA	NA	NA	NA	Yes	Promoter_anchored_loops	NA	rs2233974	1	MS
ENSG00000204392	LSM2	6	31765173	31774761	-1	protein_coding	57819	LSM2	0.00596282	-0.429998	0	0	0	NA	NA	NA	NA	Yes	Fetal_Cortex	1.52e-11	rs11037	3	MS
ENSG00000204390	HSPA1L	6	31777396	31783437	-1	protein_coding	3305	HSPA1L	2.19041e-06	-0.11285	0	0	0	NA	NA	NA	NA	Yes	Adult_Cortex:Fetal_Cortex	1.52e-11	rs11037	3	MS
ENSG00000204389	HSPA1A	6	31783291	31785723	1	protein_coding	3304	HSPA1A	NA	-0.0681399	0	0	0	NA	NA	NA	NA	Yes	Adult_Cortex:Fetal_Cortex	1.52e-11	rs11037	3	MS
ENSG00000204387	C6orf48	6	31802385	31807541	1	protein_coding	50854	C6orf48	5.82447e-05	-0.0706833	0	0	0	NA	NA	NA	NA	Yes	Adult_Cortex	1.52e-11	rs11037	3	MS
ENSG00000204356	NELFE	6	31919864	31926887	-1	protein_coding	100302242	NELFE	0.756273	-0.0686102	0	0	1	8.48985e-06	0.0496156	GTEx/v8/Brain_Anterior_cingulate_cortex_BA24	NA	Yes	Adult_Cortex:Fetal_Cortex	1.52e-11	rs9268480;rs11037	02:03:00	MS
ENSG00000204351	SKIV2L	6	31926857	31937532	1	protein_coding	6499	SKIV2L	1.11012e-15	-0.360101	0	0	81	1.29044e-06	3.36118e-18	GTEx/v8/Brain_Anterior_cingulate_cortex_BA24:GTEx/v8/Brain_Caudate_basal_ganglia:GTEx/v8/Brain_Frontal_Cortex_BA9	-	Yes	Adult_Cortex:Fetal_Cortex	2.61e-27	rs9268480;rs11037	02:03:00	MS
ENSG00000244731	C4A	6	31949801	31970458	1	protein_coding	721	C4A	NA	-0.318572	0	0	83	9.93902e-14	1.52962e-15	CMC_SVA_cis:CMC_NoSVA_cis:BRAINEAC/PUTM:GTEx/v8/Brain_Caudate_basal_ganglia:GTEx/v8/Brain_Cerebellar_Hemisphere:GTEx/v8/Brain_Cerebellum:GTEx/v8/Brain_Frontal_Cortex_BA9:GTEx/v8/Brain_Hippocampus	-	No	NA	2.61e-27	rs2233974;rs9268480	01:02:00	MS
ENSG00000224389	C4B	6	31982539	32003195	1	protein_coding	100293534	C4B	NA	-0.318572	0	0	2	1.42653e-05	0.00139206	GTEx/v8/Brain_Cortex	+	No	NA	3.34e-08	rs2233974	1	MS
ENSG00000231852	CYP21A2	6	32006042	32009447	1	protein_coding	1589	CYP21A2	0.672307	0.394527	0	0	2	2.71812e-05	4.51784e-10	GTEx/v8/Brain_Cerebellar_Hemisphere:GTEx/v8/Brain_Cerebellum:GTEx/v8/Brain_Cortex	+	No	NA	3.34e-08	rs2233974	1	MS
ENSG00000204310	AGPAT1	6	32135989	32145873	-1	protein_coding	10554	AGPAT1	0.984454	-0.0942702	0	0	0	NA	NA	NA	NA	Yes	Adult_Cortex:Fetal_Cortex	1.52e-11	rs11037	3	MS
ENSG00000204308	RNF5	6	32146131	32151930	1	protein_coding	6048	RNF5	0.00299042	0.00681417	0	0	0	NA	NA	NA	NA	Yes	Adult_Cortex:Fetal_Cortex	1.52e-11	rs11037	3	MS
ENSG00000204296	C6orf10	6	32256303	32339684	-1	protein_coding	10665	C6orf10	1.22807e-13	1.35799	54	15.56	0	NA	NA	NA	NA	No	NA	NA	rs9268480	2	MS
ENSG00000204290	BTNL2	6	32361740	32374905	-1	protein_coding	56244	BTNL2	2.02726e-07	NA	50	14.8	93	6.76836e-07	0.000320878	GTEx/v8/Brain_Caudate_basal_ganglia:GTEx/v8/Brain_Cerebellum:GTEx/v8/Brain_Cortex	+	No	NA	2.61e-27	rs9268480	2	MS
ENSG00000204287	HLA-DRA	6	32407619	32412823	1	protein_coding	3122	HLA-DRA	0.700165	2.60729	0	0	3	NA	0.009	CMC_SVA_cis	NA	No	NA	NA	rs9268480	2	MS
ENSG00000198502	HLA-DRB5	6	32485120	32498064	-1	protein_coding	3127	HLA-DRB5	0.00322727	NA	1	4.622	0	NA	NA	NA	NA	Yes	Promoter_anchored_loops	NA	rs9268480	2	MS
ENSG00000196126	HLA-DRB1	6	32546546	32557625	-1	protein_coding	100996809	HLA-DRB1	5.62353e-05	10.1544	0	0	107	1.43426e-12	5.64874e-18	CMC_SVA_cis:CMC_NoSVA_cis:GTEx/v8/Brain_Amygdala:GTEx/v8/Brain_Anterior_cingulate_cortex_BA24:GTEx/v8/Brain_Caudate_basal_ganglia:GTEx/v8/Brain_Cerebellar_Hemisphere:GTEx/v8/Brain_Cerebellum:GTEx/v8/Brain_Cortex:GTEx/v8/Brain_Frontal_Cortex_BA9:GTEx/v8/Brain_Hippocampus:GTEx/v8/Brain_Hypothalamus:GTEx/v8/Brain_Nucleus_accumbens_basal_ganglia:GTEx/v8/Brain_Putamen_basal_ganglia:GTEx/v8/Brain_Subst…	+	No	NA	2.61e-27	rs9268480	2	MS
ENSG00000196735	HLA-DQA1	6	32595956	32614839	1	protein_coding	100509457	HLA-DQA1	0.166625	NA	0	0	107	4.04046e-07	5.9134e-05	CMC_SVA_cis:CMC_NoSVA_cis:GTEx/v8/Brain_Cerebellar_Hemisphere:GTEx/v8/Brain_Hippocampus:GTEx/v8/Brain_Spinal_cord_cervical_c-1	+	No	NA	2.61e-27	rs9268480	2	MS
ENSG00000179344	HLA-DQB1	6	32627244	32636160	-1	protein_coding	101060835	HLA-DQB1	0.353015	22.5355	0	0	100	9.32266e-11	2.05991e-30	BRAINEAC/FCTX:BRAINEAC/MEDU:BRAINEAC/aveALL:GTEx/v8/Brain_Amygdala:GTEx/v8/Brain_Anterior_cingulate_cortex_BA24:GTEx/v8/Brain_Caudate_basal_ganglia:GTEx/v8/Brain_Cerebellar_Hemisphere:GTEx/v8/Brain_Cerebellum:GTEx/v8/Brain_Cortex:GTEx/v8/Brain_Frontal_Cortex_BA9:GTEx/v8/Brain_Hippocampus:GTEx/v8/Brain_Hypothalamus:GTEx/v8/Brain_Nucleus_accumbens_basal_ganglia:GTEx/v8/Brain_Putamen_basal_ganglia:G…	+	No	NA	2.61e-27	rs9268480	2	MS
ENSG00000237541	HLA-DQA2	6	32709119	32714992	1	protein_coding	3118	HLA-DQA2	0.00504406	3.37251	0	0	106	6.81655e-21	2.75168e-25	BRAINEAC/FCTX:BRAINEAC/HIPP:BRAINEAC/MEDU:BRAINEAC/OCTX:BRAINEAC/PUTM:BRAINEAC/SNIG:BRAINEAC/THAL:BRAINEAC/WHMT:BRAINEAC/aveALL:GTEx/v8/Brain_Amygdala:GTEx/v8/Brain_Anterior_cingulate_cortex_BA24:GTEx/v8/Brain_Caudate_basal_ganglia:GTEx/v8/Brain_Cerebellar_Hemisphere:GTEx/v8/Brain_Cerebellum:GTEx/v8/Brain_Cortex:GTEx/v8/Brain_Frontal_Cortex_BA9:GTEx/v8/Brain_Hippocampus:GTEx/v8/Brain_Hypothalamus…	-	No	NA	2.61e-27	rs9268480	2	MS
ENSG00000232629	HLA-DQB2	6	32723875	32731311	-1	protein_coding	3120	HLA-DQB2	0.00935593	2.05644	0	0	9	1.38285e-06	5.0829e-33	GTEx/v8/Brain_Cerebellum:GTEx/v8/Brain_Cortex	NA	Yes	Promoter_anchored_loops	NA	rs9268480	2	MS
ENSG00000241106	HLA-DOB	6	32780540	32784825	-1	protein_coding	3112	HLA-DOB	9.08752e-05	1.30943	0	0	0	NA	NA	NA	NA	Yes	Promoter_anchored_loops:Dorsolateral_Prefrontal_Cortex:Hippocampus	2.61e-27	rs9268480	2	MS
ENSG00000250264	TAP2	6	32781544	32806599	-1	protein_coding	NA	NA	NA	1.68723	0	0	0	NA	NA	NA	NA	Yes	Promoter_anchored_loops:Adult_Cortex	1.52e-11	rs9268480:rs11037	02:03:00	MS
ENSG00000204267	TAP2	6	32789610	32806557	-1	protein_coding	6891	TAP2	0.00171342	1.68723	0	0	97	NA	0.009	CMC_SVA_cis:CMC_NoSVA_cis	-	Yes	Promoter_anchored_loops:Adult_Cortex	2.61e-27	rs9268480;rs9268480:rs11037	02:03:00	MS
ENSG00000168394	TAP1	6	32812986	32821755	-1	protein_coding	6890	TAP1	0.28665	0.342219	0	0	0	NA	NA	NA	NA	Yes	Promoter_anchored_loops	1.52e-11	rs11037	3	MS
ENSG00000242574	HLA-DMB	6	32902406	32908847	-1	protein_coding	3109	HLA-DMB	0.00490511	0.554261	0	0	0	NA	NA	NA	NA	Yes	Adult_Cortex:Dorsolateral_Prefrontal_Cortex	1.52e-11	rs11037	3	MS
ENSG00000204257	HLA-DMA	6	32916390	32936871	-1	protein_coding	3108	HLA-DMA	0.687978	0.302076	1	9.857	0	NA	NA	NA	NA	No	NA	1.52e-11	rs11037	3	MS
ENSG00000204256	BRD2	6	32936437	32949282	1	protein_coding	6046	BRD2	0.999531	1.25274	1	9.857	0	NA	NA	NA	NA	No	NA	1.52e-11	rs11037	3	MS
ENSG00000231389	HLA-DPA1	6	33032346	33048552	-1	protein_coding	3113	HLA-DPA1	0.000185717	6.04782	0	0	4	0.000695392	0.0309465	BRAINEAC/FCTX:BRAINEAC/aveALL	NA	Yes	Adult_Cortex	1.52e-11	rs9268480;rs11037	02:03:00	MS
ENSG00000223865	HLA-DPB1	6	33043703	33054978	1	protein_coding	3115	HLA-DPB1	7.18466e-09	7.10368	0	0	0	NA	NA	NA	NA	Yes	Adult_Cortex	1.52e-11	rs11037	3	MS
ENSG00000204248	COL11A2	6	33130458	33160276	-1	protein_coding	1302	COL11A2	0.999999	-0.865131	0	0	0	NA	NA	NA	NA	Yes	Adult_Cortex:Fetal_Cortex	1.52e-11	rs11037	3	MS
ENSG00000204231	RXRB	6	33161365	33168630	-1	protein_coding	6257	RXRB	0.997594	-0.117234	0	0	0	NA	NA	NA	NA	Yes	Adult_Cortex:Fetal_Cortex	1.52e-11	rs11037	3	MS
ENSG00000112473	SLC39A7	6	33168222	33172216	1	protein_coding	7922	SLC39A7	0.0149908	-0.946036	0	0	0	NA	NA	NA	NA	Yes	Adult_Cortex:Fetal_Cortex	1.52e-11	rs11037	3	MS
ENSG00000204228	HSD17B8	6	33172419	33174608	1	protein_coding	7923	HSD17B8	0.744498	0.0599447	0	0	0	NA	NA	NA	NA	Yes	Adult_Cortex	1.52e-11	rs11037	3	MS
ENSG00000204227	RING1	6	33176272	33180499	1	protein_coding	6015	RING1	0.915792	NA	0	0	0	NA	NA	NA	NA	Yes	Adult_Cortex	1.52e-11	rs11037	3	MS
ENSG00000223501	VPS52	6	33218049	33239824	-1	protein_coding	6293	VPS52	0.0159633	0.463747	0	0	4	0.000130442	0.0289116	BRAINEAC/FCTX:BRAINEAC/aveALL	NA	Yes	Fetal_Cortex	1.52e-11	rs9268480;rs11037	02:03:00	MS
ENSG00000231500	RPS18	6	33239787	33244287	1	protein_coding	6222	RPS18	0.962013	-0.158263	0	0	0	NA	NA	NA	NA	Yes	Fetal_Cortex	1.52e-11	rs11037	3	MS
ENSG00000235863	B3GALT4	6	33244917	33252609	1	protein_coding	8705	B3GALT4	0.236709	NA	0	0	0	NA	NA	NA	NA	Yes	Fetal_Cortex	1.52e-11	rs11037	3	MS
ENSG00000237441	RGL2	6	33259431	33267101	-1	protein_coding	5863	RGL2	0.0747683	-0.299562	0	0	0	NA	NA	NA	NA	Yes	Promoter_anchored_loops	1.52e-11	rs11037	3	MS
ENSG00000231925	TAPBP	6	33267471	33282164	-1	protein_coding	6892	TAPBP	0.000393582	0.574655	0	0	2	NA	0.049	CMC_SVA_cis	NA	Yes	Adult_Cortex	1.52e-11	rs9268480;rs11037	02:03:00	MS
ENSG00000236104	ZBTB22	6	33282183	33285719	-1	protein_coding	9278	ZBTB22	0.235099	0.0159136	0	0	0	NA	NA	NA	NA	Yes	Adult_Cortex	1.52e-11	rs11037	3	MS
ENSG00000204516	MICB	6	31462658	31478901	1	protein_coding	4277	MICB	0.000284377	0.724392	0	0	1	3.48724e-06	0.0109481	GTEx/v8/Brain_Amygdala	NA	Yes	Promoter_anchored_loops	NA	rs9268480	1	NV
ENSG00000227507	LTB	6	31548302	31550299	-1	protein_coding	4050	LTB	1.00563e-05	-0.0657546	0	0	88	5.57034e-07	0.00573861	BRAINEAC/FCTX:BRAINEAC/aveALL	NA	No	NA	2.79e-08	rs9268480	1	NV
ENSG00000204463	BAG6	6	31606805	31620482	-1	protein_coding	7917	BAG6	0.999988	-0.32119	0	0	20	0.000162425	3.34985e-16	CMC_SVA_cis:GTEx/v8/Brain_Cerebellum	NA	No	NA	NA	rs9268480	1	NV
ENSG00000204435	CSNK2B	6	31633013	31638120	1	protein_coding	1460	CSNK2B	0.943857	0.192574	0	0	8	NA	0.049	CMC_SVA_cis:CMC_NoSVA_cis	NA	No	NA	NA	rs9268480	1	NV
ENSG00000240053	LY6G5B	6	31637944	31641553	1	protein_coding	58496	LY6G5B	0.000871194	0.370528	0	0	4	3.49509e-05	3.86162e-16	GTEx/v8/Brain_Cerebellum	NA	No	NA	NA	rs9268480	1	NV
ENSG00000204428	LY6G5C	6	31644461	31651817	-1	protein_coding	80741	LY6G5C	0.61467	0.183113	0	0	1	3.33791e-05	4.22218e-05	GTEx/v8/Brain_Spinal_cord_cervical_c-1	NA	No	NA	NA	rs9268480	1	NV
ENSG00000204427	ABHD16A	6	31654726	31671221	-1	protein_coding	7920	ABHD16A	0.988883	-0.376322	0	0	3	NA	0.049	CMC_SVA_cis	NA	No	NA	NA	rs9268480	1	NV
ENSG00000213722	DDAH2	6	31694815	31698394	-1	protein_coding	23564	DDAH2	0.842139	-0.370986	0	0	1	NA	0.009	CMC_SVA_cis	NA	No	NA	NA	rs9268480	1	NV
ENSG00000213719	CLIC1	6	31698358	31707540	-1	protein_coding	1192	CLIC1	0.0124562	0.517818	0	0	5	0.00010412	0.0243898	BRAINEAC/PUTM	NA	No	NA	NA	rs9268480	1	NV
ENSG00000204356	NELFE	6	31919864	31926887	-1	protein_coding	100302242	NELFE	0.756273	-0.0686102	0	0	1	8.48985e-06	0.0496156	GTEx/v8/Brain_Anterior_cingulate_cortex_BA24	NA	No	NA	NA	rs9268480	1	NV
ENSG00000204351	SKIV2L	6	31926857	31937532	1	protein_coding	6499	SKIV2L	1.11012e-15	-0.360101	0	0	81	1.29044e-06	3.36118e-18	GTEx/v8/Brain_Anterior_cingulate_cortex_BA24:GTEx/v8/Brain_Caudate_basal_ganglia:GTEx/v8/Brain_Frontal_Cortex_BA9	+	No	NA	2.79e-08	rs9268480	1	NV
ENSG00000244731	C4A	6	31949801	31970458	1	protein_coding	721	C4A	NA	-0.318572	0	0	81	1.3528e-06	1.52962e-15	CMC_SVA_cis:CMC_NoSVA_cis:BRAINEAC/PUTM:GTEx/v8/Brain_Caudate_basal_ganglia:GTEx/v8/Brain_Cerebellar_Hemisphere:GTEx/v8/Brain_Cerebellum	NA	No	NA	2.79e-08	rs9268480	1	NV
ENSG00000204296	C6orf10	6	32256303	32339684	-1	protein_coding	10665	C6orf10	1.22807e-13	1.35799	54	15.56	0	NA	NA	NA	NA	No	NA	NA	rs9268480	1	NV
ENSG00000204290	BTNL2	6	32361740	32374905	-1	protein_coding	56244	BTNL2	2.02726e-07	NA	50	14.8	93	6.76836e-07	0.000320878	GTEx/v8/Brain_Caudate_basal_ganglia:GTEx/v8/Brain_Cerebellum:GTEx/v8/Brain_Cortex	-	No	NA	2.79e-08	rs9268480	1	NV
ENSG00000204287	HLA-DRA	6	32407619	32412823	1	protein_coding	3122	HLA-DRA	0.700165	2.60729	0	0	3	NA	0.009	CMC_SVA_cis	NA	No	NA	NA	rs9268480	1	NV
ENSG00000198502	HLA-DRB5	6	32485120	32498064	-1	protein_coding	3127	HLA-DRB5	0.00322727	NA	1	4.622	0	NA	NA	NA	NA	Yes	Promoter_anchored_loops	NA	rs9268480	1	NV
ENSG00000196126	HLA-DRB1	6	32546546	32557625	-1	protein_coding	100996809	HLA-DRB1	5.62353e-05	10.1544	0	0	107	1.43426e-12	5.64874e-18	CMC_SVA_cis:CMC_NoSVA_cis:GTEx/v8/Brain_Amygdala:GTEx/v8/Brain_Anterior_cingulate_cortex_BA24:GTEx/v8/Brain_Caudate_basal_ganglia:GTEx/v8/Brain_Cerebellar_Hemisphere:GTEx/v8/Brain_Cerebellum:GTEx/v8/Brain_Cortex:GTEx/v8/Brain_Frontal_Cortex_BA9:GTEx/v8/Brain_Hippocampus:GTEx/v8/Brain_Hypothalamus:GTEx/v8/Brain_Nucleus_accumbens_basal_ganglia:GTEx/v8/Brain_Putamen_basal_ganglia:GTEx/v8/Brain_Subst…	-	No	NA	2.79e-08	rs9268480	1	NV
ENSG00000196735	HLA-DQA1	6	32595956	32614839	1	protein_coding	100509457	HLA-DQA1	0.166625	NA	0	0	107	4.04046e-07	5.9134e-05	CMC_SVA_cis:CMC_NoSVA_cis:GTEx/v8/Brain_Cerebellar_Hemisphere:GTEx/v8/Brain_Hippocampus:GTEx/v8/Brain_Spinal_cord_cervical_c-1	-	No	NA	2.79e-08	rs9268480	1	NV
ENSG00000179344	HLA-DQB1	6	32627244	32636160	-1	protein_coding	101060835	HLA-DQB1	0.353015	22.5355	0	0	100	9.32266e-11	2.05991e-30	BRAINEAC/FCTX:BRAINEAC/MEDU:BRAINEAC/aveALL:GTEx/v8/Brain_Amygdala:GTEx/v8/Brain_Anterior_cingulate_cortex_BA24:GTEx/v8/Brain_Caudate_basal_ganglia:GTEx/v8/Brain_Cerebellar_Hemisphere:GTEx/v8/Brain_Cerebellum:GTEx/v8/Brain_Cortex:GTEx/v8/Brain_Frontal_Cortex_BA9:GTEx/v8/Brain_Hippocampus:GTEx/v8/Brain_Hypothalamus:GTEx/v8/Brain_Nucleus_accumbens_basal_ganglia:GTEx/v8/Brain_Putamen_basal_ganglia:G…	-	No	NA	2.79e-08	rs9268480	1	NV
ENSG00000237541	HLA-DQA2	6	32709119	32714992	1	protein_coding	3118	HLA-DQA2	0.00504406	3.37251	0	0	106	6.81655e-21	2.75168e-25	BRAINEAC/FCTX:BRAINEAC/HIPP:BRAINEAC/MEDU:BRAINEAC/OCTX:BRAINEAC/PUTM:BRAINEAC/SNIG:BRAINEAC/THAL:BRAINEAC/WHMT:BRAINEAC/aveALL:GTEx/v8/Brain_Amygdala:GTEx/v8/Brain_Anterior_cingulate_cortex_BA24:GTEx/v8/Brain_Caudate_basal_ganglia:GTEx/v8/Brain_Cerebellar_Hemisphere:GTEx/v8/Brain_Cerebellum:GTEx/v8/Brain_Cortex:GTEx/v8/Brain_Frontal_Cortex_BA9:GTEx/v8/Brain_Hippocampus:GTEx/v8/Brain_Hypothalamus…	+	No	NA	2.79e-08	rs9268480	1	NV
ENSG00000232629	HLA-DQB2	6	32723875	32731311	-1	protein_coding	3120	HLA-DQB2	0.00935593	2.05644	0	0	9	1.38285e-06	5.0829e-33	GTEx/v8/Brain_Cerebellum:GTEx/v8/Brain_Cortex	NA	Yes	Promoter_anchored_loops	NA	rs9268480	1	NV
ENSG00000241106	HLA-DOB	6	32780540	32784825	-1	protein_coding	3112	HLA-DOB	9.08752e-05	1.30943	0	0	0	NA	NA	NA	NA	Yes	Promoter_anchored_loops:Dorsolateral_Prefrontal_Cortex:Hippocampus	2.79e-08	rs9268480	1	NV
ENSG00000250264	TAP2	6	32781544	32806599	-1	protein_coding	NA	NA	NA	1.68723	0	0	0	NA	NA	NA	NA	Yes	Promoter_anchored_loops	NA	rs9268480	1	NV
ENSG00000204267	TAP2	6	32789610	32806557	-1	protein_coding	6891	TAP2	0.00171342	1.68723	0	0	97	NA	0.009	CMC_SVA_cis:CMC_NoSVA_cis	+	Yes	Promoter_anchored_loops	2.79e-08	rs9268480	1	NV
ENSG00000231389	HLA-DPA1	6	33032346	33048552	-1	protein_coding	3113	HLA-DPA1	0.000185717	6.04782	0	0	4	0.000695392	0.0309465	BRAINEAC/FCTX:BRAINEAC/aveALL	NA	No	NA	NA	rs9268480	1	NV
ENSG00000223501	VPS52	6	33218049	33239824	-1	protein_coding	6293	VPS52	0.0159633	0.463747	0	0	4	0.000130442	0.0289116	BRAINEAC/FCTX:BRAINEAC/aveALL	NA	No	NA	NA	rs9268480	1	NV
ENSG00000231925	TAPBP	6	33267471	33282164	-1	protein_coding	6892	TAPBP	0.000393582	0.574655	0	0	2	NA	0.049	CMC_SVA_cis	NA	No	NA	NA	rs9268480	1	NV
ENSG00000204655	MOG	6	29624758	29640149	1	protein_coding	4340	MOG	0.10368	0.122182	0	0	0	NA	NA	NA	NA	Yes	Fetal_Cortex	NA	rs1265096	1	PR
ENSG00000204599	TRIM39	6	30294256	30311506	1	protein_coding	202658	TRIM39	0.999421	-0.577589	0	0	0	NA	NA	NA	NA	Yes	Fetal_Cortex	NA	rs1265096	1	PR
ENSG00000248167	TRIM39-RPP21	6	30297359	30314631	1	protein_coding	202658	TRIM39-RPP21	NA	NA	0	0	0	NA	NA	NA	NA	Yes	Fetal_Cortex	NA	rs1265096	1	PR
ENSG00000204592	HLA-E	6	30457244	30461982	1	protein_coding	3133	HLA-E	0.347084	-0.0808762	0	0	0	NA	NA	NA	NA	Yes	Fetal_Cortex	NA	rs1265096	1	PR
ENSG00000204590	GNL1	6	30509154	30524951	-1	protein_coding	2794	GNL1	0.999931	-2.55639	0	0	0	NA	NA	NA	NA	Yes	Fetal_Cortex	NA	rs1265096	1	PR
ENSG00000204576	PRR3	6	30524663	30531500	1	protein_coding	80742	PRR3	0.11432	-0.305114	0	0	0	NA	NA	NA	NA	Yes	Fetal_Cortex	NA	rs1265096	1	PR
ENSG00000204574	ABCF1	6	30539153	30564956	1	protein_coding	23	ABCF1	2.73024e-06	-0.609302	0	0	0	NA	NA	NA	NA	Yes	Fetal_Cortex	NA	rs1265096:rs41268924:rs494620	01:02:00	PR
ENSG00000137343	ATAT1	6	30594619	30614600	1	protein_coding	79969	ATAT1	0.0143739	-0.562123	0	0	0	NA	NA	NA	NA	Yes	Promoter_anchored_loops	1.66e-09	rs1265096	1	PR
ENSG00000204564	C6orf136	6	30614816	30620987	1	protein_coding	221545	C6orf136	0.873894	NA	0	0	0	NA	NA	NA	NA	Yes	Promoter_anchored_loops	NA	rs1265096:rs41268924	01:02:00	PR
ENSG00000146112	PPP1R18	6	30644166	30655672	-1	protein_coding	170954	PPP1R18	0.121202	-1.52663	0	0	0	NA	NA	NA	NA	Yes	Promoter_anchored_loops:Adult_Cortex:Fetal_Cortex	NA	rs1265096:rs41268924	01:02:00	PR
ENSG00000137404	NRM	6	30655824	30659197	-1	protein_coding	11270	NRM	0.142577	0.153616	0	0	0	NA	NA	NA	NA	Yes	Promoter_anchored_loops:Adult_Cortex:Fetal_Cortex	NA	rs1265096:rs41268924	01:02:00	PR
ENSG00000137337	MDC1	6	30667584	30685666	-1	protein_coding	9656	MDC1	0.000941847	1.23198	0	0	0	NA	NA	NA	NA	Yes	Adult_Cortex:Fetal_Cortex	NA	rs1265096:rs41268924:rs494620	01:02:00	PR
ENSG00000196230	TUBB	6	30687978	30693203	1	protein_coding	203068	TUBB	0.875277	0.97145	0	0	0	NA	NA	NA	NA	Yes	Adult_Cortex:Fetal_Cortex	NA	rs1265096:rs41268924:rs494620	01:02:00	PR
ENSG00000137312	FLOT1	6	30695486	30710510	-1	protein_coding	10211	FLOT1	0.0152734	NA	0	0	0	NA	NA	NA	NA	Yes	Promoter_anchored_loops:Fetal_Cortex	NA	rs1265096	1	PR
ENSG00000137331	IER3	6	30710976	30712331	-1	protein_coding	8870	IER3	0.671462	0.0243271	0	0	0	NA	NA	NA	NA	Yes	Promoter_anchored_loops:Fetal_Cortex	NA	rs1265096	1	PR
ENSG00000204580	DDR1	6	30844198	30867933	1	protein_coding	100616237	DDR1	0.0264779	0.516702	0	0	0	NA	NA	NA	NA	Yes	Adult_Cortex:Fetal_Cortex	NA	rs1265096	1	PR
ENSG00000213780	GTF2H4	6	30875961	30881883	1	protein_coding	2968	GTF2H4	0.258035	0.344414	0	0	2	3.3743e-05	0.0180682	GTEx/v8/Brain_Amygdala	-	Yes	Promoter_anchored_loops	1.66e-09	rs1265096;rs1265096:rs41268924	01:02:00	PR
ENSG00000137411	VARS2	6	30876019	30894236	1	protein_coding	57176	VARS2	4.2195e-14	NA	0	0	33	9.88158e-05	8.32655e-22	CMC_SVA_cis:GTEx/v8/Brain_Cortex	+	Yes	Promoter_anchored_loops	1.19e-14	rs1265096;rs494620;rs1265096:rs41268924	01:02:00	PR
ENSG00000196260	SFTA2	6	30899130	30899952	-1	protein_coding	389376	SFTA2	0.594981	0.986943	0	0	0	NA	NA	NA	NA	Yes	Promoter_anchored_loops	NA	rs1265096	1	PR
ENSG00000168631	DPCR1	6	30908749	30921998	1	protein_coding	135656	DPCR1	0.140381	0.179011	0	0	0	NA	NA	NA	NA	Yes	Promoter_anchored_loops	NA	rs1265096	1	PR
ENSG00000261272	MUC22	6	30978251	31003179	1	protein_coding	100507679	MUC22	NA	0.892689	1	0.32	0	NA	NA	NA	NA	No	NA	NA	rs1265096	1	PR
ENSG00000204542	C6orf15	6	31079000	31080336	-1	protein_coding	29113	C6orf15	0.0014277	1.07286	1	2.658	0	NA	NA	NA	NA	Yes	Adult_Cortex	NA	rs1265096	1	PR
ENSG00000204540	PSORS1C1	6	31082527	31107869	1	protein_coding	170679	PSORS1C1	0.000855356	2.37272	4	12.97	0	NA	NA	NA	NA	Yes	Adult_Cortex	1.66e-09	rs1265096	1	PR
ENSG00000204539	CDSN	6	31082867	31088223	-1	protein_coding	1041	CDSN	0.499452	3.55022	1	2.658	0	NA	NA	NA	NA	Yes	Adult_Cortex	NA	rs1265096	1	PR
ENSG00000204538	PSORS1C2	6	31105313	31107127	-1	protein_coding	170680	PSORS1C2	0.104503	2.43887	3	12.97	0	NA	NA	NA	NA	Yes	Promoter_anchored_loops	1.66e-09	rs1265096	1	PR
ENSG00000204536	CCHCR1	6	31110216	31126015	-1	protein_coding	54535	CCHCR1	6.50104e-08	NA	3	12.97	0	NA	NA	NA	NA	Yes	Promoter_anchored_loops:Adult_Cortex:Fetal_Cortex	1.66e-09	rs1265096;rs1265096:rs41268924:rs494620	01:02:00	PR
ENSG00000137310	TCF19	6	31126319	31134936	1	protein_coding	6941	TCF19	0.000232744	2.24538	0	0	12	3.84538e-07	5.50425e-15	GTEx/v8/Brain_Cerebellar_Hemisphere:GTEx/v8/Brain_Cerebellum	-	Yes	Promoter_anchored_loops:Adult_Cortex:Fetal_Cortex	1.66e-09	rs1265096;rs1265096:rs41268924:rs494620	01:02:00	PR
ENSG00000204531	POU5F1	6	31132119	31148508	-1	protein_coding	5460	POU5F1	0.889691	0.511715	0	0	13	1.91138e-07	5.24057e-07	GTEx/v8/Brain_Amygdala:GTEx/v8/Brain_Caudate_basal_ganglia:GTEx/v8/Brain_Cerebellar_Hemisphere:GTEx/v8/Brain_Cerebellum:GTEx/v8/Brain_Cortex:GTEx/v8/Brain_Hypothalamus:GTEx/v8/Brain_Nucleus_accumbens_basal_ganglia:GTEx/v8/Brain_Putamen_basal_ganglia	+	Yes	Promoter_anchored_loops:Adult_Cortex:Fetal_Cortex	1.66e-09	rs1265096	1	PR
ENSG00000206344	HCG27	6	31165537	31171745	1	protein_coding	253018	HCG27	NA	NA	1	8.509	10	3.06598e-06	4.30182e-14	CMC_SVA_cis:GTEx/v8/Brain_Caudate_basal_ganglia	NA	Yes	Promoter_anchored_loops	1.66e-09	rs1265096;rs1265096:rs41268924	01:02:00	PR
ENSG00000204525	HLA-C	6	31236526	31239907	-1	protein_coding	3107	HLA-C	9.94564e-10	8.44189	2	13.3	45	6.08984e-12	1.09663e-34	xQTLServer_eQTLs:CMC_SVA_cis:CMC_NoSVA_cis:GTEx/v8/Brain_Amygdala:GTEx/v8/Brain_Caudate_basal_ganglia:GTEx/v8/Brain_Cerebellar_Hemisphere:GTEx/v8/Brain_Cerebellum:GTEx/v8/Brain_Cortex:GTEx/v8/Brain_Hippocampus:GTEx/v8/Brain_Hypothalamus:GTEx/v8/Brain_Nucleus_accumbens_basal_ganglia:GTEx/v8/Brain_Spinal_cord_cervical_c-1:GTEx/v8/Brain_Substantia_nigra	-	Yes	Promoter_anchored_loops	3.22e-18	rs1265096;rs494620;rs41268924	01:02:00	PR
ENSG00000234745	HLA-B	6	31321649	31324965	-1	protein_coding	3106	HLA-B	0.00266463	10.6253	1	7.936	0	NA	NA	NA	NA	Yes	Promoter_anchored_loops	NA	rs1265096	1	PR
ENSG00000204520	MICA	6	31371356	31383092	1	protein_coding	100507436	MICA	0.00037802	2.27712	0	0	9	NA	0.009	CMC_SVA_cis	NA	No	NA	NA	rs41268924	2	PR
ENSG00000204516	MICB	6	31462658	31478901	1	protein_coding	4277	MICB	0.000284377	0.724392	0	0	0	NA	NA	NA	NA	Yes	Promoter_anchored_loops:Adult_Cortex	3.22e-18	rs494620:rs41268924:rs1265096	01:02:00	PR
ENSG00000204511	MCCD1	6	31496494	31498009	1	protein_coding	401250	MCCD1	0.00896309	1.44191	0	0	0	NA	NA	NA	NA	Yes	Promoter_anchored_loops	NA	rs1265096	1	PR
ENSG00000198563	DDX39B	6	31497996	31510225	-1	protein_coding	692199	DDX39B	0.997728	0.551698	0	0	2	NA	0.049	CMC_SVA_cis	NA	Yes	EP_links_oneway:Promoter_anchored_loops:Adult_Cortex:Fetal_Cortex	3.22e-18	rs494620;rs41268924:rs494620:rs1265096	01:02:00	PR
ENSG00000254870	ATP6V1G2-DDX39B	6	31497996	31514385	-1	protein_coding	NA	ATP6V1G2-DDX39B	NA	NA	0	0	0	NA	NA	NA	NA	Yes	Promoter_anchored_loops:Adult_Cortex:Fetal_Cortex	3.22e-18	rs41268924:rs494620	2	PR
ENSG00000213760	ATP6V1G2	6	31512239	31516204	-1	protein_coding	534	ATP6V1G2	0.22479	0.5586	0	0	0	NA	NA	NA	NA	Yes	Promoter_anchored_loops:Adult_Cortex:Fetal_Cortex	3.22e-18	rs41268924:rs494620	2	PR
ENSG00000204498	NFKBIL1	6	31514647	31526606	1	protein_coding	4795	NFKBIL1	0.816647	0.117968	0	0	0	NA	NA	NA	NA	Yes	Promoter_anchored_loops:Adult_Cortex:Fetal_Cortex	3.22e-18	rs41268924:rs494620	2	PR
ENSG00000226979	LTA	6	31539831	31542101	1	protein_coding	4049	LTA	0.743247	0.0526	0	0	0	NA	NA	NA	NA	Yes	Promoter_anchored_loops:Adult_Cortex:Fetal_Cortex	NA	rs41268924:rs1265096:rs494620	01:02:00	PR
ENSG00000232810	TNF	6	31543344	31546113	1	protein_coding	7124	TNF	0.272829	-0.462056	0	0	0	NA	NA	NA	NA	Yes	Promoter_anchored_loops:Adult_Cortex:Fetal_Cortex	NA	rs41268924:rs1265096:rs494620	01:02:00	PR
ENSG00000227507	LTB	6	31548302	31550299	-1	protein_coding	4050	LTB	1.00563e-05	-0.0657546	0	0	0	NA	NA	NA	NA	Yes	Promoter_anchored_loops:Adult_Cortex:Fetal_Cortex	NA	rs1265096:rs41268924:rs494620	01:02:00	PR
ENSG00000204482	LST1	6	31553901	31556686	1	protein_coding	7940	LST1	0.00253791	0.289221	0	0	0	NA	NA	NA	NA	Yes	Promoter_anchored_loops	NA	rs1265096:rs41268924:rs494620	01:02:00	PR
ENSG00000204475	NCR3	6	31556672	31560762	-1	protein_coding	259197	NCR3	0.00146131	0.872155	0	0	0	NA	NA	NA	NA	Yes	Promoter_anchored_loops	NA	rs41268924:rs494620	2	PR
ENSG00000204472	AIF1	6	31582961	31584798	1	protein_coding	199	AIF1	0.0127986	-0.264551	1	3.065	0	NA	NA	NA	NA	Yes	Promoter_anchored_loops:Adult_Cortex:Fetal_Cortex	NA	rs41268924;rs41268924:rs494620:rs1265096	01:02:00	PR
ENSG00000204469	PRRC2A	6	31588497	31605548	1	protein_coding	7916	PRRC2A	1	NA	2	16.55	0	NA	NA	NA	NA	Yes	Promoter_anchored_loops:Adult_Cortex:Fetal_Cortex	NA	rs41268924;rs41268924:rs494620:rs1265096	01:02:00	PR
ENSG00000204463	BAG6	6	31606805	31620482	-1	protein_coding	7917	BAG6	0.999988	-0.32119	1	16.55	45	4.04381e-17	3.34985e-16	xQTLServer_eQTLs:CMC_SVA_cis:CMC_NoSVA_cis:GTEx/v8/Brain_Amygdala:GTEx/v8/Brain_Anterior_cingulate_cortex_BA24:GTEx/v8/Brain_Caudate_basal_ganglia:GTEx/v8/Brain_Cerebellar_Hemisphere:GTEx/v8/Brain_Cerebellum:GTEx/v8/Brain_Cortex:GTEx/v8/Brain_Frontal_Cortex_BA9:GTEx/v8/Brain_Hippocampus:GTEx/v8/Brain_Hypothalamus:GTEx/v8/Brain_Putamen_basal_ganglia	+	Yes	Promoter_anchored_loops:Adult_Cortex:Fetal_Cortex	6.44e-25	rs41268924;rs494620;rs1265096;rs2076529;rs41268924:rs494620:rs1265096	01:02:00	PR
ENSG00000204444	APOM	6	31620193	31625987	1	protein_coding	55937	APOM	0.00854308	-0.533737	0	0	0	NA	NA	NA	NA	Yes	Promoter_anchored_loops:Adult_Cortex:Fetal_Cortex	1.19e-14	rs41268924:rs494620:rs1265096	01:02:00	PR
ENSG00000204439	C6orf47	6	31626075	31628549	-1	protein_coding	57827	C6orf47	0.169848	-0.557276	0	0	0	NA	NA	NA	NA	Yes	Promoter_anchored_loops:Adult_Cortex:Fetal_Cortex	1.19e-14	rs41268924:rs494620	2	PR
ENSG00000204438	GPANK1	6	31629006	31634060	-1	protein_coding	7918	GPANK1	0.000931901	0.994021	0	0	0	NA	NA	NA	NA	Yes	Promoter_anchored_loops:Adult_Cortex:Fetal_Cortex	1.19e-14	rs1265096:rs494620:rs41268924	01:02:00	PR
ENSG00000204435	CSNK2B	6	31633013	31638120	1	protein_coding	1460	CSNK2B	0.943857	0.192574	0	0	25	6.68144e-05	0.0080653	CMC_SVA_cis:CMC_NoSVA_cis:GTEx/v8/Brain_Nucleus_accumbens_basal_ganglia	-	Yes	Promoter_anchored_loops:Adult_Cortex:Fetal_Cortex	1.19e-14	rs494620;rs1265096:rs494620:rs41268924	01:02:00	PR
ENSG00000263020	CSNK2B-LY6G5B-1181	6	31633879	31641323	1	protein_coding	NA	NA	0.196071	NA	0	0	0	NA	NA	NA	NA	Yes	Promoter_anchored_loops:Adult_Cortex:Fetal_Cortex	1.19e-14	rs1265096:rs494620:rs41268924	01:02:00	PR
ENSG00000240053	LY6G5B	6	31637944	31641553	1	protein_coding	58496	LY6G5B	0.000871194	0.370528	0	0	26	4.58157e-07	3.86162e-16	CMC_NoSVA_cis:GTEx/v8/Brain_Caudate_basal_ganglia:GTEx/v8/Brain_Cerebellum:GTEx/v8/Brain_Putamen_basal_ganglia	-	Yes	Promoter_anchored_loops:Adult_Cortex:Fetal_Cortex	6.44e-25	rs494620;rs2076529;rs1265096;rs1265096:rs494620:rs41268924	01:02:00	PR
ENSG00000204428	LY6G5C	6	31644461	31651817	-1	protein_coding	80741	LY6G5C	0.61467	0.183113	0	0	6	3.82809e-05	3.58095e-37	GTEx/v8/Brain_Caudate_basal_ganglia:GTEx/v8/Brain_Cortex	NA	Yes	Promoter_anchored_loops:Adult_Cortex:Fetal_Cortex	NA	rs1265096;rs2076529;rs41268924:rs494620	01:02:00	PR
ENSG00000204427	ABHD16A	6	31654726	31671221	-1	protein_coding	7920	ABHD16A	0.988883	-0.376322	0	0	0	NA	NA	NA	NA	Yes	Promoter_anchored_loops:Adult_Cortex:Fetal_Cortex	NA	rs494620:rs41268924	2	PR
ENSG00000204422	XXbac-BPG32J3.20	6	31654739	31681849	-1	protein_coding	NA	NA	NA	NA	1	4.159	0	NA	NA	NA	NA	Yes	Promoter_anchored_loops:Adult_Cortex:Fetal_Cortex	NA	rs41268924;rs494620:rs41268924	2	PR
ENSG00000204424	LY6G6F	6	31674640	31685581	1	protein_coding	259215	LY6G6F	2.55909e-06	-0.134424	1	4.159	0	NA	NA	NA	NA	Yes	Promoter_anchored_loops:Adult_Cortex:Fetal_Cortex	NA	rs41268924;rs494620:rs41268924	2	PR
ENSG00000250641	MEGT1	6	31674681	31685695	1	protein_coding	259215	NA	2.30552e-05	NA	1	4.159	0	NA	NA	NA	NA	Yes	Promoter_anchored_loops:Adult_Cortex:Fetal_Cortex	NA	rs41268924;rs494620:rs41268924	2	PR
ENSG00000255552	LY6G6E	6	31679548	31681842	-1	protein_coding	NA	LY6G6E	NA	NA	1	4.159	0	NA	NA	NA	NA	Yes	Promoter_anchored_loops:Adult_Cortex:Fetal_Cortex	NA	rs41268924;rs494620:rs41268924	2	PR
ENSG00000244355	LY6G6D	6	31683133	31685581	1	protein_coding	259215	LY6G6D	0.542858	0.0652801	1	4.159	0	NA	NA	NA	NA	Yes	Promoter_anchored_loops:Adult_Cortex:Fetal_Cortex	NA	rs41268924;rs494620:rs41268924	2	PR
ENSG00000204420	C6orf25	6	31686371	31694491	1	protein_coding	80739	C6orf25	0.00403769	-0.298211	1	4.159	2	5.42349e-05	2.19714e-05	GTEx/v8/Brain_Caudate_basal_ganglia	NA	Yes	Promoter_anchored_loops:Adult_Cortex:Fetal_Cortex	NA	rs41268924;rs494620;rs494620:rs41268924	2	PR
ENSG00000204421	LY6G6C	6	31686425	31689622	-1	protein_coding	80740	LY6G6C	0.0016527	-0.0629606	1	4.159	0	NA	NA	NA	NA	Yes	Promoter_anchored_loops:Adult_Cortex:Fetal_Cortex	NA	rs41268924;rs494620:rs41268924	2	PR
ENSG00000213722	DDAH2	6	31694815	31698394	-1	protein_coding	23564	DDAH2	0.842139	-0.370986	0	0	43	4.44902e-05	4.92575e-09	CMC_SVA_cis:GTEx/v8/Brain_Cerebellum:GTEx/v8/Brain_Cortex	+	Yes	Promoter_anchored_loops:Adult_Cortex:Fetal_Cortex	6.44e-25	rs494620;rs2076529	2	PR
ENSG00000213719	CLIC1	6	31698358	31707540	-1	protein_coding	1192	CLIC1	0.0124562	0.517818	0	0	0	NA	NA	NA	NA	Yes	Promoter_anchored_loops:Adult_Cortex:Fetal_Cortex	NA	rs494620:rs41268924:rs1265096	01:02:00	PR
ENSG00000204410	MSH5	6	31707725	31732622	1	protein_coding	4439	MSH5	6.1388e-08	-0.0743933	2	0.855	0	NA	NA	NA	NA	Yes	Promoter_anchored_loops:Adult_Cortex:Fetal_Cortex	NA	rs494620;rs494620:rs41268924:rs1265096	01:02:00	PR
ENSG00000255152	MSH5-SAPCD1	6	31707797	31732628	1	protein_coding	401251	MSH5-SAPCD1	NA	NA	2	0.855	0	NA	NA	NA	NA	Yes	Promoter_anchored_loops:Adult_Cortex:Fetal_Cortex	NA	rs494620;rs494620:rs41268924:rs1265096	01:02:00	PR
ENSG00000228727	SAPCD1	6	31730576	31732628	1	protein_coding	401251	SAPCD1	2.31956e-07	-0.138259	2	0.855	0	NA	NA	NA	NA	No	NA	NA	rs494620	2	PR
ENSG00000204396	VWA7	6	31733367	31745108	-1	protein_coding	80737	VWA7	4.28881e-07	-0.117039	2	0.855	2	NA	0.049	CMC_SVA_cis	+	No	NA	1.19e-14	rs494620	2	PR
ENSG00000204394	VARS	6	31745295	31763730	-1	protein_coding	7407	VARS	0.679794	NA	2	1.473	12	NA	0.049	CMC_SVA_cis	NA	Yes	Promoter_anchored_loops	NA	rs494620;rs1265096	01:02:00	PR
ENSG00000204392	LSM2	6	31765173	31774761	-1	protein_coding	57819	LSM2	0.00596282	-0.429998	2	27.1	0	NA	NA	NA	NA	Yes	Promoter_anchored_loops:Adult_Cortex:Fetal_Cortex	1.19e-14	rs494620;rs41268924:rs494620:rs1265096	01:02:00	PR
ENSG00000204390	HSPA1L	6	31777396	31783437	-1	protein_coding	3305	HSPA1L	2.19041e-06	-0.11285	3	27.1	36	NA	0.009	CMC_SVA_cis:CMC_NoSVA_cis	-	Yes	Promoter_anchored_loops:Adult_Cortex:Fetal_Cortex	6.44e-25	rs494620;rs2076529;rs41268924:rs494620:rs1265096	01:02:00	PR
ENSG00000204389	HSPA1A	6	31783291	31785723	1	protein_coding	3304	HSPA1A	NA	-0.0681399	2	27.1	0	NA	NA	NA	NA	Yes	Promoter_anchored_loops:Adult_Cortex:Fetal_Cortex	1.19e-14	rs494620;rs41268924:rs494620:rs1265096	01:02:00	PR
ENSG00000204388	HSPA1B	6	31795512	31798031	1	protein_coding	3304	HSPA1B	NA	0.733333	3	5.259	0	NA	NA	NA	NA	Yes	Promoter_anchored_loops	3.22e-18	rs494620;rs41268924:rs494620	2	PR
ENSG00000204387	C6orf48	6	31802385	31807541	1	protein_coding	50854	C6orf48	5.82447e-05	-0.0706833	2	2.063	0	NA	NA	NA	NA	Yes	Promoter_anchored_loops:Adult_Cortex:Fetal_Cortex	1.19e-14	rs494620;rs41268924:rs494620:rs1265096	01:02:00	PR
ENSG00000204386	NEU1	6	31825436	31830683	-1	protein_coding	4758	NEU1	1.93154e-05	-0.509633	16	14.47	0	NA	NA	NA	NA	Yes	Promoter_anchored_loops	1.19e-14	rs494620	2	PR
ENSG00000204385	SLC44A4	6	31830969	31846823	-1	protein_coding	80736	SLC44A4	8.2783e-08	0.141295	19	14.47	0	NA	NA	NA	NA	Yes	Promoter_anchored_loops	3.22e-18	rs494620;rs41268924	2	PR
ENSG00000204371	EHMT2	6	31847536	31865464	-1	protein_coding	10919	EHMT2	0.0644715	-0.142114	16	14.47	18	3.85578e-05	1.81032e-05	CMC_SVA_cis:GTEx/v8/Brain_Caudate_basal_ganglia	NA	Yes	Promoter_anchored_loops:Adult_Cortex	1.19e-14	rs494620;rs41268924;rs1265096	01:02:00	PR
ENSG00000166278	C2	6	31865562	31913449	1	protein_coding	717	C2	1.37889e-06	-0.608182	2	8.085	0	NA	NA	NA	NA	Yes	Promoter_anchored_loops:Adult_Cortex	NA	rs41268924;rs494620	2	PR
ENSG00000204366	ZBTB12	6	31867384	31869769	-1	protein_coding	221527	ZBTB12	0.807401	NA	2	8.085	0	NA	NA	NA	NA	Yes	Promoter_anchored_loops:Adult_Cortex:Fetal_Cortex	NA	rs41268924;rs494620:rs1265096:rs41268924	01:02:00	PR
ENSG00000243649	CFB	6	31895475	31919861	1	protein_coding	629	CFB	0.000978859	-0.355687	0	0	0	NA	NA	NA	NA	Yes	Promoter_anchored_loops	NA	rs41268924	2	PR
ENSG00000244255	CFB	6	31895475	31919825	1	protein_coding	NA	NA	NA	-0.355687	0	0	0	NA	NA	NA	NA	Yes	Promoter_anchored_loops	NA	rs41268924	2	PR
ENSG00000204356	NELFE	6	31919864	31926887	-1	protein_coding	100302242	NELFE	0.756273	-0.0686102	0	0	2	NA	0.049	CMC_SVA_cis	NA	Yes	Promoter_anchored_loops:Adult_Cortex:Fetal_Cortex	NA	rs494620;rs494620:rs1265096:rs41268924	01:02:00	PR
ENSG00000204351	SKIV2L	6	31926857	31937532	1	protein_coding	6499	SKIV2L	1.11012e-15	-0.360101	0	0	17	2.94664e-06	3.36118e-18	CMC_SVA_cis:GTEx/v8/Brain_Caudate_basal_ganglia	+	Yes	Promoter_anchored_loops:Adult_Cortex:Fetal_Cortex	6.44e-25	rs2076529;rs494620:rs1265096:rs41268924	01:02:00	PR
ENSG00000204348	DXO	6	31937587	31940069	-1	protein_coding	1797	DXO	4.9848e-10	NA	0	0	0	NA	NA	NA	NA	Yes	Promoter_anchored_loops	3.22e-18	rs41268924	2	PR
ENSG00000204344	STK19	6	31938868	31950598	1	protein_coding	8859	STK19	0.00461708	-0.316128	0	0	0	NA	NA	NA	NA	Yes	Promoter_anchored_loops	3.22e-18	rs41268924	2	PR
ENSG00000244731	C4A	6	31949801	31970458	1	protein_coding	721	C4A	NA	-0.318572	0	0	35	NA	0.009	CMC_SVA_cis	+	Yes	Promoter_anchored_loops	6.44e-25	rs494620;rs41268924;rs2076529;rs1265096:rs41268924:rs494620	01:02:00	PR
ENSG00000224389	C4B	6	31982539	32003195	1	protein_coding	100293534	C4B	NA	-0.318572	0	0	20	1.39758e-05	8.79621e-05	CMC_SVA_cis:CMC_NoSVA_cis:GTEx/v8/Brain_Hypothalamus:GTEx/v8/Brain_Nucleus_accumbens_basal_ganglia:GTEx/v8/Brain_Putamen_basal_ganglia	-	No	NA	3.22e-18	rs2076529;rs494620;rs41268924	2	PR
ENSG00000231852	CYP21A2	6	32006042	32009447	1	protein_coding	1589	CYP21A2	0.672307	0.394527	0	0	12	1.69993e-05	0.015452	GTEx/v8/Brain_Hippocampus	NA	Yes	Promoter_anchored_loops	3.22e-18	rs494620;rs1265096:rs494620:rs41268924	01:02:00	PR
ENSG00000168477	TNXB	6	32008931	32083111	-1	protein_coding	7148	TNXB	0.774154	-0.827101	2	15.21	0	NA	NA	NA	NA	Yes	Promoter_anchored_loops	NA	rs41268924	2	PR
ENSG00000213676	ATF6B	6	32065953	32096030	-1	protein_coding	1388	ATF6B	1.67701e-06	0.204046	0	0	24	2.54705e-12	8.71427e-14	CMC_SVA_cis:GTEx/v8/Brain_Anterior_cingulate_cortex_BA24:GTEx/v8/Brain_Frontal_Cortex_BA9:GTEx/v8/Brain_Hippocampus:GTEx/v8/Brain_Nucleus_accumbens_basal_ganglia:GTEx/v8/Brain_Putamen_basal_ganglia:GTEx/v8/Brain_Spinal_cord_cervical_c-1	+	Yes	Promoter_anchored_loops:Adult_Cortex:Fetal_Cortex	3.22e-18	rs494620;rs41268924	2	PR
ENSG00000204315	FKBPL	6	32096484	32098068	-1	protein_coding	63943	FKBPL	5.35499e-05	0.348686	0	0	0	NA	NA	NA	NA	Yes	Promoter_anchored_loops:Adult_Cortex:Fetal_Cortex	3.22e-18	rs41268924	2	PR
ENSG00000204314	PRRT1	6	32116136	32122150	-1	protein_coding	100507547	PRRT1	0.407946	-0.838939	3	5.792	0	NA	NA	NA	NA	Yes	Promoter_anchored_loops	NA	rs41268924;rs494620:rs41268924	2	PR
ENSG00000221988	PPT2	6	32121218	32134011	1	protein_coding	80864	PPT2	0.772683	-0.617997	3	5.965	0	NA	NA	NA	NA	Yes	Promoter_anchored_loops	3.22e-18	rs41268924;rs494620:rs41268924	2	PR
ENSG00000258388	PPT2-EGFL8	6	32121622	32139755	1	protein_coding	NA	PPT2-EGFL8	NA	NA	5	9.24	0	NA	NA	NA	NA	Yes	Promoter_anchored_loops	3.22e-18	rs41268924;rs494620:rs41268924	2	PR
ENSG00000241404	EGFL8	6	32132360	32136058	1	protein_coding	80864	EGFL8	3.51577e-06	0.257304	3	5.965	0	NA	NA	NA	NA	Yes	Promoter_anchored_loops	3.22e-18	rs41268924;rs494620	2	PR
ENSG00000204310	AGPAT1	6	32135989	32145873	-1	protein_coding	10554	AGPAT1	0.984454	-0.0942702	7	24.5	0	NA	NA	NA	NA	Yes	Promoter_anchored_loops:Adult_Cortex:Fetal_Cortex	3.22e-18	rs41268924;rs41268924:rs494620:rs1265096	01:02:00	PR
ENSG00000204308	RNF5	6	32146131	32151930	1	protein_coding	6048	RNF5	0.00299042	0.00681417	7	24.5	0	NA	NA	NA	NA	Yes	Promoter_anchored_loops:Adult_Cortex:Fetal_Cortex	NA	rs41268924;rs41268924:rs494620:rs1265096	01:02:00	PR
ENSG00000204305	AGER	6	32148745	32152101	-1	protein_coding	177	AGER	1.46448e-10	-0.301869	7	24.5	0	NA	NA	NA	NA	Yes	Promoter_anchored_loops:Fetal_Cortex	NA	rs41268924;rs41268924:rs1265096:rs494620	01:02:00	PR
ENSG00000204304	PBX2	6	32152512	32157963	-1	protein_coding	5089	PBX2	0.889707	-0.473698	9	24.5	0	NA	NA	NA	NA	Yes	Promoter_anchored_loops:Fetal_Cortex	NA	rs41268924;rs41268924:rs1265096:rs494620	01:02:00	PR
ENSG00000213654	GPSM3	6	32158543	32163300	-1	protein_coding	63940	GPSM3	0.609592	-0.739905	8	24.5	0	NA	NA	NA	NA	Yes	Promoter_anchored_loops	NA	rs41268924;rs494620:rs41268924	2	PR
ENSG00000204301	NOTCH4	6	32162620	32191844	-1	protein_coding	4855	NOTCH4	1.19532e-10	0.0113186	14	16.52	0	NA	NA	NA	NA	No	NA	NA	rs41268924	2	PR
ENSG00000204296	C6orf10	6	32256303	32339684	-1	protein_coding	10665	C6orf10	1.22807e-13	1.35799	6	4.301	0	NA	NA	NA	NA	No	NA	NA	rs2076529	2	PR
ENSG00000204290	BTNL2	6	32361740	32374905	-1	protein_coding	56244	BTNL2	2.02726e-07	NA	22	15.33	0	NA	NA	NA	NA	No	NA	6.44e-25	rs2076529	2	PR
ENSG00000198502	HLA-DRB5	6	32485120	32498064	-1	protein_coding	3127	HLA-DRB5	0.00322727	NA	0	0	0	NA	NA	NA	NA	Yes	Promoter_anchored_loops	NA	rs41268924	2	PR
ENSG00000196126	HLA-DRB1	6	32546546	32557625	-1	protein_coding	100996809	HLA-DRB1	5.62353e-05	10.1544	0	0	45	1.32421e-07	5.64874e-18	CMC_SVA_cis:CMC_NoSVA_cis:GTEx/v8/Brain_Anterior_cingulate_cortex_BA24:GTEx/v8/Brain_Caudate_basal_ganglia:GTEx/v8/Brain_Cerebellar_Hemisphere:GTEx/v8/Brain_Cerebellum:GTEx/v8/Brain_Cortex:GTEx/v8/Brain_Hypothalamus:GTEx/v8/Brain_Nucleus_accumbens_basal_ganglia:GTEx/v8/Brain_Putamen_basal_ganglia	-	No	NA	6.44e-25	rs494620;rs41268924;rs2076529	2	PR
ENSG00000196735	HLA-DQA1	6	32595956	32614839	1	protein_coding	100509457	HLA-DQA1	0.166625	NA	1	2.648	14	NA	0.009	CMC_SVA_cis:CMC_NoSVA_cis	NA	Yes	Promoter_anchored_loops	NA	rs41268924;rs2076529	2	PR
ENSG00000179344	HLA-DQB1	6	32627244	32636160	-1	protein_coding	101060835	HLA-DQB1	0.353015	22.5355	0	0	60	1.51026e-05	0.0002539	BRAINEAC/FCTX:BRAINEAC/HIPP:BRAINEAC/MEDU:BRAINEAC/TCTX:BRAINEAC/aveALL	NA	No	NA	6.44e-25	rs494620;rs41268924;rs2076529	2	PR
ENSG00000237541	HLA-DQA2	6	32709119	32714992	1	protein_coding	3118	HLA-DQA2	0.00504406	3.37251	0	0	52	2.90018e-07	2.75168e-25	BRAINEAC/FCTX:BRAINEAC/HIPP:BRAINEAC/OCTX:BRAINEAC/SNIG:BRAINEAC/THAL:BRAINEAC/WHMT:BRAINEAC/aveALL:GTEx/v8/Brain_Anterior_cingulate_cortex_BA24:GTEx/v8/Brain_Caudate_basal_ganglia:GTEx/v8/Brain_Cerebellar_Hemisphere:GTEx/v8/Brain_Cerebellum:GTEx/v8/Brain_Cortex:GTEx/v8/Brain_Frontal_Cortex_BA9:GTEx/v8/Brain_Hypothalamus:GTEx/v8/Brain_Nucleus_accumbens_basal_ganglia	+	No	NA	6.44e-25	rs2076529;rs41268924;rs494620	2	PR
ENSG00000232629	HLA-DQB2	6	32723875	32731311	-1	protein_coding	3120	HLA-DQB2	0.00935593	2.05644	0	0	3	1.38067e-05	5.0829e-33	GTEx/v8/Brain_Cortex	NA	Yes	Promoter_anchored_loops	NA	rs494620;rs41268924;rs2076529	2	PR
ENSG00000241106	HLA-DOB	6	32780540	32784825	-1	protein_coding	3112	HLA-DOB	9.08752e-05	1.30943	0	0	0	NA	NA	NA	NA	Yes	Dorsolateral_Prefrontal_Cortex	6.44e-25	rs2076529	2	PR
ENSG00000250264	TAP2	6	32781544	32806599	-1	protein_coding	NA	NA	NA	1.68723	0	0	0	NA	NA	NA	NA	Yes	Adult_Cortex	NA	rs41268924	2	PR
ENSG00000204267	TAP2	6	32789610	32806557	-1	protein_coding	6891	TAP2	0.00171342	1.68723	0	0	0	NA	NA	NA	NA	Yes	Adult_Cortex	NA	rs41268924	2	PR
ENSG00000204264	PSMB8	6	32808494	32812480	-1	protein_coding	5696	PSMB8	0.0120032	-0.438663	0	0	0	NA	NA	NA	NA	Yes	Promoter_anchored_loops:Adult_Cortex	NA	rs41268924	2	PR
ENSG00000240065	PSMB9	6	32811913	32827362	1	protein_coding	5698	PSMB9	0.225647	0.235564	0	0	0	NA	NA	NA	NA	Yes	Promoter_anchored_loops:Adult_Cortex	NA	rs41268924	2	PR
ENSG00000168394	TAP1	6	32812986	32821755	-1	protein_coding	6890	TAP1	0.28665	0.342219	0	0	0	NA	NA	NA	NA	Yes	Promoter_anchored_loops	NA	rs41268924	2	PR
ENSG00000242574	HLA-DMB	6	32902406	32908847	-1	protein_coding	3109	HLA-DMB	0.00490511	0.554261	0	0	0	NA	NA	NA	NA	Yes	Adult_Cortex	NA	rs41268924:rs494620	2	PR
ENSG00000204257	HLA-DMA	6	32916390	32936871	-1	protein_coding	3108	HLA-DMA	0.687978	0.302076	0	0	0	NA	NA	NA	NA	Yes	Adult_Cortex:Fetal_Cortex	NA	rs41268924:rs494620:rs1265096	01:02:00	PR
ENSG00000204256	BRD2	6	32936437	32949282	1	protein_coding	6046	BRD2	0.999531	1.25274	0	0	0	NA	NA	NA	NA	Yes	Adult_Cortex:Fetal_Cortex	NA	rs41268924:rs494620:rs1265096	01:02:00	PR
ENSG00000231389	HLA-DPA1	6	33032346	33048552	-1	protein_coding	3113	HLA-DPA1	0.000185717	6.04782	0	0	0	NA	NA	NA	NA	Yes	Adult_Cortex	NA	rs494620:rs41268924	2	PR
ENSG00000223865	HLA-DPB1	6	33043703	33054978	1	protein_coding	3115	HLA-DPB1	7.18466e-09	7.10368	0	0	0	NA	NA	NA	NA	Yes	Adult_Cortex	NA	rs494620:rs41268924	2	PR
ENSG00000204248	COL11A2	6	33130458	33160276	-1	protein_coding	1302	COL11A2	0.999999	-0.865131	0	0	0	NA	NA	NA	NA	Yes	Adult_Cortex:Fetal_Cortex	NA	rs494620:rs41268924	2	PR
ENSG00000204231	RXRB	6	33161365	33168630	-1	protein_coding	6257	RXRB	0.997594	-0.117234	0	0	0	NA	NA	NA	NA	Yes	Adult_Cortex:Fetal_Cortex	NA	rs41268924:rs494620	2	PR
ENSG00000112473	SLC39A7	6	33168222	33172216	1	protein_coding	7922	SLC39A7	0.0149908	-0.946036	0	0	0	NA	NA	NA	NA	Yes	Adult_Cortex:Fetal_Cortex	NA	rs41268924:rs494620	2	PR
ENSG00000204228	HSD17B8	6	33172419	33174608	1	protein_coding	7923	HSD17B8	0.744498	0.0599447	0	0	0	NA	NA	NA	NA	Yes	Adult_Cortex	NA	rs494620:rs41268924	2	PR
ENSG00000204227	RING1	6	33176272	33180499	1	protein_coding	6015	RING1	0.915792	NA	0	0	0	NA	NA	NA	NA	Yes	Adult_Cortex	NA	rs494620:rs41268924	2	PR
ENSG00000223501	VPS52	6	33218049	33239824	-1	protein_coding	6293	VPS52	0.0159633	0.463747	0	0	0	NA	NA	NA	NA	Yes	Adult_Cortex:Fetal_Cortex	NA	rs41268924:rs494620	2	PR
ENSG00000231500	RPS18	6	33239787	33244287	1	protein_coding	6222	RPS18	0.962013	-0.158263	0	0	0	NA	NA	NA	NA	Yes	Adult_Cortex:Fetal_Cortex	NA	rs41268924:rs494620	2	PR
ENSG00000235863	B3GALT4	6	33244917	33252609	1	protein_coding	8705	B3GALT4	0.236709	NA	0	0	0	NA	NA	NA	NA	Yes	Adult_Cortex:Fetal_Cortex	NA	rs41268924:rs494620	2	PR
ENSG00000237441	RGL2	6	33259431	33267101	-1	protein_coding	5863	RGL2	0.0747683	-0.299562	0	0	0	NA	NA	NA	NA	Yes	Adult_Cortex:Fetal_Cortex	NA	rs41268924	2	PR
ENSG00000231925	TAPBP	6	33267471	33282164	-1	protein_coding	6892	TAPBP	0.000393582	0.574655	0	0	13	NA	0.049	CMC_SVA_cis	+	Yes	Adult_Cortex:Fetal_Cortex	6.44e-25	rs2076529;rs494620:rs41268924	2	PR
ENSG00000236104	ZBTB22	6	33282183	33285719	-1	protein_coding	9278	ZBTB22	0.235099	0.0159136	0	0	0	NA	NA	NA	NA	Yes	Adult_Cortex:Fetal_Cortex	NA	rs494620:rs41268924	2	PR
ENSG00000112514	CUTA	6	33384219	33386094	-1	protein_coding	51596	CUTA	1.14218e-05	-0.619996	0	0	0	NA	NA	NA	NA	Yes	Adult_Cortex:Fetal_Cortex	NA	rs494620:rs41268924	2	PR
ENSG00000197283	SYNGAP1	6	33387847	33421466	1	protein_coding	8831	SYNGAP1	0.999998	-1.10912	0	0	0	NA	NA	NA	NA	Yes	Adult_Cortex:Fetal_Cortex	NA	rs494620:rs41268924	2	PR
ENSG00000020633	RUNX3	1	25226002	25291612	-1	protein_coding	864	RUNX3	0.673968	0.857954	40	25.2	0	NA	NA	NA	NA	No	NA	3.21e-10	rs6672420	1	Psoriasis
ENSG00000198366	HIST1H3A	6	26020718	26021186	1	protein_coding	8968	HIST1H3A	3.98008e-05	-0.225707	0	0	0	NA	NA	NA	NA	Yes	Adult_Cortex:Fetal_Cortex	NA	rs61742093	2	Psoriasis
ENSG00000196176	HIST1H4A	6	26021907	26022278	1	protein_coding	554313	HIST1H4A	0.0022854	0.43417	0	0	0	NA	NA	NA	NA	Yes	Adult_Cortex:Fetal_Cortex	NA	rs61742093	2	Psoriasis
ENSG00000124529	HIST1H4B	6	26027124	26027480	-1	protein_coding	554313	HIST1H4B	0.00854183	0.166119	0	0	0	NA	NA	NA	NA	Yes	Adult_Cortex:Fetal_Cortex	NA	rs61742093	2	Psoriasis
ENSG00000124693	HIST1H3B	6	26031817	26032288	-1	protein_coding	8968	HIST1H3B	0.307283	0.251696	0	0	0	NA	NA	NA	NA	Yes	Adult_Cortex:Fetal_Cortex	NA	rs61742093	2	Psoriasis
ENSG00000137259	HIST1H2AB	6	26033320	26033796	-1	protein_coding	8335	HIST1H2AB	0.00531944	0.228135	0	0	12	NA	0.049	CMC_NoSVA_cis	NA	Yes	Adult_Cortex:Fetal_Cortex	NA	rs61742093	2	Psoriasis
ENSG00000187837	HIST1H1C	6	26055968	26056699	-1	protein_coding	3006	HIST1H1C	NA	0.137228	0	0	0	NA	NA	NA	NA	Yes	Fetal_Cortex	NA	rs61742093	2	Psoriasis
ENSG00000197061	HIST1H4C	6	26104104	26104518	1	protein_coding	554313	HIST1H4C	8.85617e-05	0.852192	0	0	0	NA	NA	NA	NA	Yes	Fetal_Cortex	NA	rs61742093	2	Psoriasis
ENSG00000187475	HIST1H1T	6	26107640	26108364	-1	protein_coding	3010	HIST1H1T	NA	-0.0680391	0	0	0	NA	NA	NA	NA	Yes	Fetal_Cortex	NA	rs61742093	2	Psoriasis
ENSG00000197697	HIST1H2BE	6	26183958	26184454	1	protein_coding	8347	HIST1H2BE	0.000307872	0.445738	0	0	0	NA	NA	NA	NA	Yes	Adult_Cortex:Fetal_Cortex	NA	rs61742093	2	Psoriasis
ENSG00000188987	HIST1H4D	6	26188938	26189304	-1	protein_coding	554313	HIST1H4D	0.0022643	0.870145	0	0	0	NA	NA	NA	NA	Yes	Adult_Cortex:Fetal_Cortex	NA	rs61742093	2	Psoriasis
ENSG00000197409	HIST1H3D	6	26197068	26199521	-1	protein_coding	8968	HIST1H3D	0.0111951	NA	0	0	0	NA	NA	NA	NA	Yes	Adult_Cortex:Fetal_Cortex	NA	rs61742093	2	Psoriasis
ENSG00000196866	HIST1H2AD	6	26199079	26199471	-1	protein_coding	3013	HIST1H2AD	3.99677e-05	0.287759	0	0	0	NA	NA	NA	NA	Yes	Adult_Cortex:Fetal_Cortex	NA	rs61742093	2	Psoriasis
ENSG00000197846	HIST1H2BF	6	26199748	26200942	1	protein_coding	8347	HIST1H2BF	0.00030002	0.851063	0	0	0	NA	NA	NA	NA	Yes	Adult_Cortex:Fetal_Cortex:Dorsolateral_Prefrontal_Cortex	NA	rs61742093	2	Psoriasis
ENSG00000198518	HIST1H4E	6	26204858	26206266	1	protein_coding	554313	HIST1H4E	0.000642251	1.83578	0	0	0	NA	NA	NA	NA	Yes	Adult_Cortex:Fetal_Cortex:Dorsolateral_Prefrontal_Cortex	NA	rs61742093	2	Psoriasis
ENSG00000187990	HIST1H2BG	6	26216428	26216872	-1	protein_coding	8347	HIST1H2BG	2.94452e-06	0.0253452	0	0	0	NA	NA	NA	NA	Yes	Adult_Cortex:Fetal_Cortex:Dorsolateral_Prefrontal_Cortex	NA	rs61742093	2	Psoriasis
ENSG00000168274	HIST1H2AE	6	26217165	26217711	1	protein_coding	8335	HIST1H2AE	0.624124	-0.273878	0	0	0	NA	NA	NA	NA	Yes	Adult_Cortex:Fetal_Cortex:Dorsolateral_Prefrontal_Cortex	NA	rs61742093	2	Psoriasis
ENSG00000196966	HIST1H3E	6	26225383	26225844	1	protein_coding	8968	HIST1H3E	0.000813429	-0.209795	0	0	15	0.00100538	0.0189414	BRAINEAC/TCTX	NA	Yes	Promoter_anchored_loops:Adult_Cortex:Fetal_Cortex:Dorsolateral_Prefrontal_Cortex	NA	rs61742093	2	Psoriasis
ENSG00000124575	HIST1H1D	6	26234440	26235216	-1	protein_coding	3007	HIST1H1D	NA	0.136123	0	0	0	NA	NA	NA	NA	Yes	Adult_Cortex:Fetal_Cortex:Dorsolateral_Prefrontal_Cortex	NA	rs61742093	2	Psoriasis
ENSG00000198327	HIST1H4F	6	26240561	26240976	1	protein_coding	554313	HIST1H4F	0.181985	1.06312	0	0	0	NA	NA	NA	NA	Yes	Promoter_anchored_loops:Adult_Cortex:Fetal_Cortex	NA	rs61742093	2	Psoriasis
ENSG00000124578	HIST1H4G	6	26246886	26247259	-1	protein_coding	8369	HIST1H4G	0.00263	-0.0509409	0	0	0	NA	NA	NA	NA	Yes	Promoter_anchored_loops:Adult_Cortex:Fetal_Cortex	NA	rs61742093	2	Psoriasis
ENSG00000256316	HIST1H3F	6	26250370	26250835	-1	protein_coding	8968	HIST1H3F	0.0422154	-0.181854	0	0	0	NA	NA	NA	NA	Yes	Adult_Cortex:Fetal_Cortex	NA	rs61742093	2	Psoriasis
ENSG00000197459	HIST1H2BH	6	26251879	26252303	1	protein_coding	8345	HIST1H2BH	0.00029573	-0.173874	0	0	0	NA	NA	NA	NA	Yes	Adult_Cortex:Fetal_Cortex	NA	rs61742093	2	Psoriasis
ENSG00000256018	HIST1H3G	6	26271146	26271612	-1	protein_coding	8968	HIST1H3G	1.71006e-05	0.23442	0	0	0	NA	NA	NA	NA	Yes	Fetal_Cortex	NA	rs61742093	2	Psoriasis
ENSG00000168242	HIST1H2BI	6	26273144	26273622	1	protein_coding	8347	HIST1H2BI	0.138012	-0.249748	0	0	0	NA	NA	NA	NA	Yes	Fetal_Cortex	NA	rs61742093	2	Psoriasis
ENSG00000158406	HIST1H4H	6	26281283	26285762	-1	protein_coding	554313	HIST1H4H	0.00879033	1.05907	0	0	12	1.29668e-05	0.00137949	PsychENCODE_eQTLs:CMC_NoSVA_cis	NA	Yes	Adult_Cortex:Fetal_Cortex:Hippocampus	NA	rs61742093	2	Psoriasis
ENSG00000186470	BTN3A2	6	26365387	26378546	1	protein_coding	11118	BTN3A2	0.000124519	2.20791	0	0	198	3.52097e-36	4.6161e-33	PsychENCODE_eQTLs:xQTLServer_eQTLs:CMC_SVA_cis:CMC_SVA_trans:CMC_NoSVA_cis:BRAINEAC/CRBL:BRAINEAC/FCTX:BRAINEAC/HIPP:BRAINEAC/PUTM:BRAINEAC/SNIG:BRAINEAC/TCTX:BRAINEAC/THAL:BRAINEAC/WHMT:BRAINEAC/aveALL:GTEx/v8/Brain_Amygdala:GTEx/v8/Brain_Anterior_cingulate_cortex_BA24:GTEx/v8/Brain_Caudate_basal_ganglia:GTEx/v8/Brain_Cerebellar_Hemisphere:GTEx/v8/Brain_Cerebellum:GTEx/v8/Brain_Cortex:GTEx/v8/Br…	+	Yes	Adult_Cortex:Fetal_Cortex	5.89e-09	rs61742093;rs16897515	2	Psoriasis
ENSG00000124508	BTN2A2	6	26383324	26395102	1	protein_coding	10385	BTN2A2	0.000150288	1.01572	0	0	34	4.82468e-06	0.000564201	PsychENCODE_eQTLs:CMC_SVA_cis	NA	No	NA	NA	rs61742093	2	Psoriasis
ENSG00000026950	BTN3A1	6	26402465	26415444	1	protein_coding	11119	BTN3A1	8.65114e-07	1.62791	0	0	1	NA	0.049	CMC_NoSVA_cis	NA	Yes	Adult_Cortex:Fetal_Cortex	NA	rs61742093	2	Psoriasis
ENSG00000111801	BTN3A3	6	26440700	26453643	1	protein_coding	10384	BTN3A3	7.19025e-10	1.09011	0	0	410	2.36846e-08	4.02152e-07	PsychENCODE_eQTLs:CMC_SVA_cis:CMC_SVA_trans:CMC_NoSVA_cis:CMC_NoSVA_trans:GTEx/v8/Brain_Cerebellar_Hemisphere:GTEx/v8/Brain_Cortex	-	No	NA	5.89e-09	rs61742093;rs16897515;rs2844793	02:03:00	Psoriasis
ENSG00000112763	BTN2A1	6	26458150	26476849	1	protein_coding	11120	BTN2A1	1.07468e-18	0.260571	0	0	19	3.04271e-06	0.000371204	PsychENCODE_eQTLs	NA	No	NA	NA	rs61742093;rs16897515	2	Psoriasis
ENSG00000181315	ZNF322	6	26636518	26659980	-1	protein_coding	79692	ZNF322	NA	-1.14047	0	0	0	NA	NA	NA	NA	Yes	Promoter_anchored_loops:Adult_Cortex:Fetal_Cortex	NA	rs61742093	2	Psoriasis
ENSG00000124635	HIST1H2BJ	6	27093676	27100541	-1	protein_coding	8970	HIST1H2BJ	0.478842	0.308582	1	4	0	NA	NA	NA	NA	Yes	Promoter_anchored_loops:Adult_Cortex:Fetal_Cortex:Dorsolateral_Prefrontal_Cortex:Hippocampus	NA	rs61742093;rs61742093:rs62620225	2	Psoriasis
ENSG00000196787	HIST1H2AG	6	27100832	27103070	1	protein_coding	85235	HIST1H2AG	0.000610464	-0.741637	1	4	0	NA	NA	NA	NA	Yes	Promoter_anchored_loops:Adult_Cortex:Fetal_Cortex:Dorsolateral_Prefrontal_Cortex:Hippocampus	NA	rs61742093;rs61742093:rs62620225	2	Psoriasis
ENSG00000197903	HIST1H2BK	6	27106073	27114619	-1	protein_coding	85236	HIST1H2BK	0.490754	-0.0430523	0	0	2	5.61303e-05	0.0120885	GTEx/v8/Brain_Cerebellum	NA	Yes	Promoter_anchored_loops:Adult_Cortex:Fetal_Cortex:Dorsolateral_Prefrontal_Cortex:Hippocampus	NA	rs61742093;rs61742093:rs62620225	2	Psoriasis
ENSG00000198339	HIST1H4I	6	27107076	27108418	1	protein_coding	554313	HIST1H4I	0.446296	-0.468005	0	0	0	NA	NA	NA	NA	Yes	Promoter_anchored_loops:Adult_Cortex:Fetal_Cortex:Dorsolateral_Prefrontal_Cortex:Hippocampus	NA	rs61742093:rs62620225	2	Psoriasis
ENSG00000184825	HIST1H2AH	6	27114861	27115317	1	protein_coding	85235	HIST1H2AH	6.29508e-05	0.19492	0	0	0	NA	NA	NA	NA	Yes	Promoter_anchored_loops:Adult_Cortex:Fetal_Cortex:Dorsolateral_Prefrontal_Cortex:Hippocampus	NA	rs61742093:rs62620225	2	Psoriasis
ENSG00000112812	PRSS16	6	27215480	27224403	1	protein_coding	10279	PRSS16	2.23792e-06	0.00884812	1	2.892	250	6.83753e-16	3.974e-11	GTEx/v8/Brain_Cerebellar_Hemisphere:GTEx/v8/Brain_Cerebellum:GTEx/v8/Brain_Cortex	-	Yes	Promoter_anchored_loops:Adult_Cortex:Fetal_Cortex	5.89e-09	rs61742093;rs16897515	2	Psoriasis
ENSG00000158553	POM121L2	6	27253682	27279949	-1	protein_coding	94026	POM121L2	NA	0.313408	11	19.9	0	NA	NA	NA	NA	Yes	Promoter_anchored_loops	5.89e-09	rs61742093;rs16897515	2	Psoriasis
ENSG00000124613	ZNF391	6	27342394	27371683	1	protein_coding	346157	ZNF391	9.25869e-07	1.23172	10	8.5	28	1.56684e-07	3.0797e-26	PsychENCODE_eQTLs:GTEx/v8/Brain_Cerebellar_Hemisphere:GTEx/v8/Brain_Cortex:GTEx/v8/Brain_Nucleus_accumbens_basal_ganglia	NA	Yes	Adult_Cortex	NA	rs61742093;rs16897515;rs62620225	2	Psoriasis
ENSG00000096654	ZNF184	6	27418522	27440897	-1	protein_coding	7738	ZNF184	0.133749	-0.545662	9	10.07	4	NA	0.049	CMC_SVA_cis	+	Yes	Promoter_anchored_loops:Adult_Cortex:Fetal_Cortex:Dorsolateral_Prefrontal_Cortex:Hippocampus	5.89e-09	rs61742093;rs16897515;rs61742093:rs62620225	2	Psoriasis
ENSG00000185130	HIST1H2BL	6	27775257	27775709	-1	protein_coding	8340	HIST1H2BL	0.00286755	-0.030111	16	16.23	3	0.000475577	0.0317134	PsychENCODE_eQTLs	NA	Yes	Promoter_anchored_loops:Adult_Cortex:Fetal_Cortex	NA	rs61742093	2	Psoriasis
ENSG00000196747	HIST1H2AI	6	27775899	27776429	1	protein_coding	85235	HIST1H2AI	0.581587	-0.0583265	16	16.23	0	NA	NA	NA	NA	Yes	Promoter_anchored_loops:Adult_Cortex:Fetal_Cortex	NA	rs61742093	2	Psoriasis
ENSG00000203813	HIST1H3H	6	27777842	27778314	1	protein_coding	8968	HIST1H3H	0.0249392	-0.177817	15	16.23	0	NA	NA	NA	NA	Yes	Promoter_anchored_loops:Adult_Cortex:Fetal_Cortex	NA	rs61742093	2	Psoriasis
ENSG00000182611	HIST1H2AJ	6	27782112	27782607	-1	protein_coding	8331	HIST1H2AJ	0.191198	0.615054	16	16.23	0	NA	NA	NA	NA	Yes	Fetal_Cortex	NA	rs61742093	2	Psoriasis
ENSG00000196374	HIST1H2BM	6	27782822	27783267	1	protein_coding	8342	HIST1H2BM	0.00275346	-0.27562	17	16.23	0	NA	NA	NA	NA	Yes	Fetal_Cortex	NA	rs61742093	2	Psoriasis
ENSG00000197238	HIST1H4J	6	27791884	27792257	1	protein_coding	554313	HIST1H4J	0.423754	0.59845	20	9.571	59	2.08865e-06	0.000263284	PsychENCODE_eQTLs	NA	Yes	Adult_Cortex:Fetal_Cortex	NA	rs61742093;rs16897515	2	Psoriasis
ENSG00000197914	HIST1H4K	6	27798952	27799305	-1	protein_coding	554313	HIST1H4K	0.429119	0.387416	16	12.22	0	NA	NA	NA	NA	Yes	Adult_Cortex:Fetal_Cortex	NA	rs61742093	2	Psoriasis
ENSG00000184348	HIST1H2AK	6	27805658	27806117	-1	protein_coding	85235	HIST1H2AK	0.0684285	-0.0412441	18	12.22	294	0.000413722	0.040686	BRAINEAC/OCTX	NA	Yes	Promoter_anchored_loops:Adult_Cortex:Fetal_Cortex	1.56e-08	rs61742093;rs61742093:rs62620225	2	Psoriasis
ENSG00000233822	HIST1H2BN	6	27806323	27823487	1	protein_coding	8341	HIST1H2BN	0.139775	0.145508	24	15.9	0	NA	NA	NA	NA	Yes	Promoter_anchored_loops:Adult_Cortex:Fetal_Cortex	NA	rs61742093;rs61742093:rs62620225	2	Psoriasis
ENSG00000198374	HIST1H2AL	6	27833034	27833606	1	protein_coding	85235	HIST1H2AL	0.0624869	-0.360341	15	15.9	0	NA	NA	NA	NA	Yes	Adult_Cortex:Fetal_Cortex	NA	rs61742093;rs61742093:rs62620225	2	Psoriasis
ENSG00000184357	HIST1H1B	6	27834570	27835359	-1	protein_coding	3009	HIST1H1B	0.509139	-0.0898951	16	15.9	0	NA	NA	NA	NA	Yes	Adult_Cortex:Fetal_Cortex	NA	rs61742093;rs61742093:rs62620225	2	Psoriasis
ENSG00000182572	HIST1H3I	6	27839623	27840099	-1	protein_coding	8968	HIST1H3I	0.36088	-0.232438	16	15.9	0	NA	NA	NA	NA	Yes	EP_links_oneway:Promoter_anchored_loops:Adult_Cortex:Fetal_Cortex	NA	rs61742093;rs61742093:rs62620225	2	Psoriasis
ENSG00000198558	HIST1H4L	6	27840926	27841289	-1	protein_coding	554313	HIST1H4L	0.191235	0.42689	16	15.9	45	4.2216e-05	0.00394854	PsychENCODE_eQTLs	NA	Yes	EP_links_oneway:Promoter_anchored_loops:Fetal_Cortex	NA	rs61742093	2	Psoriasis
ENSG00000197153	HIST1H3J	6	27858093	27860884	-1	protein_coding	8968	HIST1H3J	0.695884	-0.189708	6	10.73	0	NA	NA	NA	NA	Yes	EP_links_oneway:Promoter_anchored_loops:Adult_Cortex:Fetal_Cortex	3.06e-69	rs61742093;rs61742093:rs62620225	2	Psoriasis
ENSG00000233224	HIST1H2AM	6	27860477	27860963	-1	protein_coding	85235	HIST1H2AM	0.000856482	-0.225135	6	10.73	0	NA	NA	NA	NA	Yes	EP_links_oneway:Promoter_anchored_loops:Adult_Cortex:Fetal_Cortex	3.06e-69	rs61742093;rs61742093:rs62620225	2	Psoriasis
ENSG00000196331	HIST1H2BO	6	27861203	27861669	1	protein_coding	8348	HIST1H2BO	3.07278e-05	-0.223063	5	5.694	0	NA	NA	NA	NA	Yes	EP_links_oneway:Promoter_anchored_loops:Adult_Cortex:Fetal_Cortex	3.06e-69	rs61742093;rs61742093:rs62620225	2	Psoriasis
ENSG00000168131	OR2B2	6	27878963	27880174	-1	protein_coding	81697	OR2B2	6.8672e-05	-0.212076	6	23.2	0	NA	NA	NA	NA	No	NA	1.56e-08	rs61742093	2	Psoriasis
ENSG00000124657	OR2B6	6	27925019	27925960	1	protein_coding	26212	OR2B6	0.0407309	-0.0981731	2	0.28	0	NA	NA	NA	NA	No	NA	NA	rs62620225;rs61742093	2	Psoriasis
ENSG00000197279	ZNF165	6	28048753	28057341	1	protein_coding	7718	ZNF165	0.000563292	0.227981	9	10.67	110	0.000173603	0.009	PsychENCODE_eQTLs:CMC_SVA_cis:CMC_NoSVA_cis	+	No	NA	1.56e-08	rs61742093;rs62620225	2	Psoriasis
ENSG00000196812	ZSCAN16	6	28092338	28097860	1	protein_coding	80345	ZSCAN16	2.67303e-06	0.184187	9	5.996	4	0.000117798	0.00970935	PsychENCODE_eQTLs:CMC_SVA_cis	NA	Yes	Promoter_anchored_loops:Adult_Cortex:Fetal_Cortex	3.06e-69	rs62620225;rs61742093;rs16897515;rs61742093:rs62620225	2	Psoriasis
ENSG00000198315	ZKSCAN8	6	28109688	28127250	1	protein_coding	7745	ZKSCAN8	0.000231595	-0.142528	15	17.5	421	3.10149e-13	9.78787e-11	PsychENCODE_eQTLs:CMC_SVA_cis:GTEx/v8/Brain_Caudate_basal_ganglia:GTEx/v8/Brain_Cerebellum:GTEx/v8/Brain_Cortex:GTEx/v8/Brain_Frontal_Cortex_BA9:GTEx/v8/Brain_Hippocampus:GTEx/v8/Brain_Nucleus_accumbens_basal_ganglia	-	Yes	Promoter_anchored_loops:Adult_Cortex:Fetal_Cortex	3.06e-69	rs61742093;rs62620225	2	Psoriasis
ENSG00000137185	ZSCAN9	6	28192664	28201260	1	protein_coding	7746	ZSCAN9	4.10249e-08	0.461166	9	11.03	403	1.43056e-08	3.38722e-05	PsychENCODE_eQTLs:CMC_SVA_cis:GTEx/v8/Brain_Cerebellar_Hemisphere:GTEx/v8/Brain_Cerebellum:GTEx/v8/Brain_Cortex:GTEx/v8/Brain_Hippocampus	-	Yes	Adult_Cortex:Fetal_Cortex	3.06e-69	rs61742093;rs62620225;rs61742093:rs62620225	2	Psoriasis
ENSG00000187626	ZKSCAN4	6	28212401	28227011	-1	protein_coding	387032	ZKSCAN4	6.74288e-05	0.661631	5	11.03	0	NA	NA	NA	NA	Yes	Adult_Cortex:Fetal_Cortex	3.06e-69	rs61742093;rs62620225;rs61742093:rs62620225	2	Psoriasis
ENSG00000189134	NKAPL	6	28227098	28228736	1	protein_coding	222698	NKAPL	0.000165621	0.0513426	2	5.18	0	NA	NA	NA	NA	Yes	Adult_Cortex:Fetal_Cortex	3.06e-69	rs61742093;rs61742093:rs62620225	2	Psoriasis
ENSG00000137338	PGBD1	6	28249314	28270326	1	protein_coding	84547	PGBD1	1.46735e-05	-0.0800605	12	14.75	195	1.02045e-07	9.81173e-05	CMC_SVA_cis:GTEx/v8/Brain_Caudate_basal_ganglia:GTEx/v8/Brain_Cerebellar_Hemisphere:GTEx/v8/Brain_Cerebellum:GTEx/v8/Brain_Spinal_cord_cervical_c-1	-	Yes	Adult_Cortex:Fetal_Cortex	3.06e-69	rs61742093;rs62620225;rs61742093:rs62620225	2	Psoriasis
ENSG00000235109	ZSCAN31	6	28292470	28324048	-1	protein_coding	64288	ZSCAN31	3.77127e-09	1.10713	20	13.57	417	3.90935e-24	2.82876e-21	PsychENCODE_eQTLs:CMC_SVA_cis:CMC_NoSVA_cis:BRAINEAC/WHMT:GTEx/v8/Brain_Amygdala:GTEx/v8/Brain_Anterior_cingulate_cortex_BA24:GTEx/v8/Brain_Caudate_basal_ganglia:GTEx/v8/Brain_Cortex:GTEx/v8/Brain_Frontal_Cortex_BA9:GTEx/v8/Brain_Hippocampus:GTEx/v8/Brain_Hypothalamus:GTEx/v8/Brain_Nucleus_accumbens_basal_ganglia:GTEx/v8/Brain_Putamen_basal_ganglia:GTEx/v8/Brain_Spinal_cord_cervical_c-1:GTEx/v8/B…	-	Yes	Promoter_anchored_loops	1.56e-08	rs62620225;rs61742093;rs61742093:rs62620225	2	Psoriasis
ENSG00000189298	ZKSCAN3	6	28317691	28336947	1	protein_coding	80317	ZKSCAN3	0.000122608	-0.652443	8	13.57	114	8.06462e-22	5.06796e-19	PsychENCODE_eQTLs:CMC_SVA_cis:CMC_NoSVA_cis:GTEx/v8/Brain_Cortex:GTEx/v8/Brain_Frontal_Cortex_BA9	NA	Yes	Promoter_anchored_loops:Adult_Cortex:Fetal_Cortex	NA	rs61742093;rs62620225	2	Psoriasis
ENSG00000158691	ZSCAN12	6	28346732	28367511	-1	protein_coding	9753	ZSCAN12	1.43992e-05	NA	12	9.552	0	NA	NA	NA	NA	Yes	Promoter_anchored_loops:Adult_Cortex	NA	rs62620225;rs61742093	2	Psoriasis
ENSG00000187987	ZSCAN23	6	28399707	28411279	-1	protein_coding	222696	ZSCAN23	0.00270295	0.0706565	5	8.304	501	1.22977e-27	1.07468e-24	PsychENCODE_eQTLs:CMC_SVA_cis:CMC_SVA_trans:CMC_NoSVA_cis:GTEx/v8/Brain_Caudate_basal_ganglia:GTEx/v8/Brain_Cerebellar_Hemisphere:GTEx/v8/Brain_Cerebellum:GTEx/v8/Brain_Cortex:GTEx/v8/Brain_Nucleus_accumbens_basal_ganglia:GTEx/v8/Brain_Spinal_cord_cervical_c-1	-	No	NA	5.89e-09	rs61742093;rs62620225;rs16897515	2	Psoriasis
ENSG00000198704	GPX6	6	28471073	28495992	-1	protein_coding	257202	GPX6	3.13758e-05	0.718703	3	0.984	0	NA	NA	NA	NA	No	NA	NA	rs62620225;rs61742093	2	Psoriasis
ENSG00000224586	GPX5	6	28493702	28502729	1	protein_coding	2880	GPX5	0.00888468	0.354876	1	0.816	0	NA	NA	NA	NA	No	NA	NA	rs62620225	2	Psoriasis
ENSG00000232040	SCAND3	6	28539407	28583989	-1	protein_coding	114821	SCAND3	9.70724e-09	-0.785031	6	10.48	126	1.66062e-06	0.00650232	GTEx/v8/Brain_Hippocampus	+	No	NA	3.06e-69	rs62620225;rs61742093	2	Psoriasis
ENSG00000204713	TRIM27	6	28870779	28891766	-1	protein_coding	5987	TRIM27	0.878752	-0.142068	15	7.955	18	0.000119151	0.0245264	GTEx/v8/Brain_Cortex	NA	Yes	Promoter_anchored_loops	NA	rs62620225;rs61742093	2	Psoriasis
ENSG00000204709	C6orf100	6	28911654	28912314	1	protein_coding	NA	C6orf100	NA	NA	4	19.33	3	4.99858e-11	9.26343e-09	GTEx/v8/Brain_Caudate_basal_ganglia:GTEx/v8/Brain_Cortex:GTEx/v8/Brain_Nucleus_accumbens_basal_ganglia	NA	Yes	Promoter_anchored_loops	NA	rs62620225;rs61742093;rs61742093:rs62620225	2	Psoriasis
ENSG00000197935	ZNF311	6	28962562	28973093	-1	protein_coding	282890	ZNF311	0.000129446	0.377858	7	8.33	0	NA	NA	NA	NA	No	NA	NA	rs62620225	2	Psoriasis
ENSG00000204704	OR2W1	6	29011990	29013017	-1	protein_coding	26692	OR2W1	0.0865619	0.531528	9	11.65	0	NA	NA	NA	NA	No	NA	NA	rs62620225	2	Psoriasis
ENSG00000204703	OR2B3	6	29053985	29055090	-1	protein_coding	442184	OR2B3	0.00133693	0.45884	3	11.79	0	NA	NA	NA	NA	No	NA	NA	rs62620225	2	Psoriasis
ENSG00000204702	OR2J1	6	29068386	29069658	1	protein_coding	NA	OR2J1	0.0174945	NA	6	11.79	0	NA	NA	NA	NA	Yes	Promoter_anchored_loops	NA	rs62620225;rs61742093	2	Psoriasis
ENSG00000204701	OR2J3	6	29079668	29080603	1	protein_coding	442186	OR2J3	0.0281435	0.112859	6	8.16	0	NA	NA	NA	NA	No	NA	NA	rs62620225	2	Psoriasis
ENSG00000243729	OR5V1	6	29323007	29399744	-1	protein_coding	81696	OR5V1	0.00344262	0.323635	0	0	102	0.000941621	0.0486733	BRAINEAC/THAL	NA	No	NA	NA	rs61742093	2	Psoriasis
ENSG00000168787	OR12D2	6	29364416	29365448	1	protein_coding	26529	OR12D2	0.601033	0.457835	0	0	0	NA	NA	NA	NA	Yes	Promoter_anchored_loops	NA	rs61742093	2	Psoriasis
ENSG00000204694	OR11A1	6	29393281	29424848	-1	protein_coding	26531	OR11A1	0.0434844	1.23026	0	0	102	0.000941621	0.0486733	BRAINEAC/THAL	NA	No	NA	NA	rs61742093	2	Psoriasis
ENSG00000213886	UBD	6	29523292	29527702	-1	protein_coding	10537	UBD	0.0798958	0.401531	0	0	0	NA	NA	NA	NA	Yes	Promoter_anchored_loops	NA	rs61742093:rs62620225	2	Psoriasis
ENSG00000204681	GABBR1	6	29523406	29601753	-1	protein_coding	2550	GABBR1	0.99997	0.238892	0	0	0	NA	NA	NA	NA	Yes	Promoter_anchored_loops	NA	rs61742093:rs62620225	2	Psoriasis
ENSG00000204657	OR2H2	6	29555683	29556745	1	protein_coding	7932	OR2H2	0.0899459	0.696836	0	0	0	NA	NA	NA	NA	Yes	Promoter_anchored_loops:Adult_Cortex	NA	rs61742093:rs62620225	2	Psoriasis
ENSG00000204655	MOG	6	29624758	29640149	1	protein_coding	4340	MOG	0.10368	0.122182	0	0	0	NA	NA	NA	NA	Yes	Adult_Cortex:Fetal_Cortex	NA	rs61742093:rs62620225:rs1132408:rs28986317:rs2844793	02:03:00	Psoriasis
ENSG00000204644	ZFP57	6	29640169	29648887	-1	protein_coding	346171	ZFP57	0.00181594	0.595857	0	0	1	0.000180477	0.02928	GTEx/v8/Brain_Cortex	NA	No	NA	NA	rs62620225	2	Psoriasis
ENSG00000204642	HLA-F	6	29690552	29706305	1	protein_coding	3134	HLA-F	4.40041e-05	0.734263	0	0	168	1.07023e-05	1.45062e-17	BRAINEAC/CRBL:GTEx/v8/Brain_Cerebellum	NA	No	NA	2e-15	rs61742093;rs2844793	02:03:00	Psoriasis
ENSG00000204632	HLA-G	6	29794744	29798902	1	protein_coding	3135	HLA-G	9.54871e-08	1.65798	0	0	94	2.49772e-06	1.04029e-09	GTEx/v8/Brain_Cerebellar_Hemisphere:GTEx/v8/Brain_Cerebellum:GTEx/v8/Brain_Nucleus_accumbens_basal_ganglia	NA	No	NA	NA	rs2844793;rs61742093	02:03:00	Psoriasis
ENSG00000204619	PPP1R11	6	30034486	30038110	1	protein_coding	6992	PPP1R11	0.783087	0.467676	0	0	26	3.38164e-06	3.4385e-08	GTEx/v8/Brain_Cerebellum	NA	Yes	Promoter_anchored_loops	NA	rs1132408;rs2844793	3	Psoriasis
ENSG00000204618	RNF39	6	30038043	30043664	-1	protein_coding	80352	RNF39	0.00666121	1.51142	0	0	54	3.44394e-06	1.44456e-22	CMC_SVA_cis:GTEx/v8/Brain_Caudate_basal_ganglia:GTEx/v8/Brain_Cerebellum:GTEx/v8/Brain_Substantia_nigra	-	No	NA	1.99e-62	rs4713420;rs1132408	3	Psoriasis
ENSG00000204616	TRIM31	6	30070674	30080883	-1	protein_coding	11074	TRIM31	0.0163881	1.59873	35	9.703	0	NA	NA	NA	NA	No	NA	2e-15	rs2844793;rs28986317	3	Psoriasis
ENSG00000204614	TRIM40	6	30103885	30116512	1	protein_coding	135644	TRIM40	1.53055e-07	1.187	9	13	0	NA	NA	NA	NA	No	NA	NA	rs2844793;rs28986317;rs1132408	3	Psoriasis
ENSG00000204613	TRIM10	6	30119722	30128711	-1	protein_coding	10107	TRIM10	9.94954e-06	3.20621	10	9.122	0	NA	NA	NA	NA	No	NA	NA	rs28986317;rs2844793;rs1132408	3	Psoriasis
ENSG00000204610	TRIM15	6	30130993	30140473	1	protein_coding	89870	TRIM15	2.18351e-11	0.066991	5	8.855	0	NA	NA	NA	NA	No	NA	NA	rs2844793;rs1132408	3	Psoriasis
ENSG00000234127	TRIM26	6	30152232	30181204	-1	protein_coding	7726	TRIM26	0.829654	1.12259	10	5.68	42	1.18951e-05	7.54836e-09	CMC_SVA_cis:GTEx/v8/Brain_Cerebellar_Hemisphere:GTEx/v8/Brain_Cerebellum	NA	Yes	Promoter_anchored_loops:Adult_Cortex:Fetal_Cortex	NA	rs2844793;rs1132408;rs28986317;rs28986317:rs1132408:rs2844793	3	Psoriasis
ENSG00000204599	TRIM39	6	30294256	30311506	1	protein_coding	202658	TRIM39	0.999421	-0.577589	3	9.238	0	NA	NA	NA	NA	Yes	Adult_Cortex:Fetal_Cortex	NA	rs2844793;rs28986317;rs1132408:rs28986317	3	Psoriasis
ENSG00000248167	TRIM39-RPP21	6	30297359	30314631	1	protein_coding	202658	TRIM39-RPP21	NA	NA	3	9.238	0	NA	NA	NA	NA	Yes	Adult_Cortex:Fetal_Cortex	NA	rs2844793;rs28986317;rs1132408:rs28986317	3	Psoriasis
ENSG00000241370	RPP21	6	30312908	30314661	1	protein_coding	79897	RPP21	0.082454	0.32348	2	9.238	26	NA	0.009	CMC_NoSVA_cis	-	Yes	Promoter_anchored_loops	4.76e-233	rs28986317;rs2844793;rs2844793:rs1132408:rs28986317	3	Psoriasis
ENSG00000204592	HLA-E	6	30457244	30461982	1	protein_coding	3133	HLA-E	0.347084	-0.0808762	5	9.152	24	NA	0.009	CMC_SVA_cis	-	Yes	Promoter_anchored_loops:Adult_Cortex	2e-15	rs28986317;rs2844793;rs28986317:rs1132408	3	Psoriasis
ENSG00000204590	GNL1	6	30509154	30524951	-1	protein_coding	2794	GNL1	0.999931	-2.55639	2	7.845	0	NA	NA	NA	NA	Yes	Promoter_anchored_loops:Fetal_Cortex	NA	rs1132408;rs2844793:rs28986317:rs1132408	3	Psoriasis
ENSG00000204576	PRR3	6	30524663	30531500	1	protein_coding	80742	PRR3	0.11432	-0.305114	2	7.845	0	NA	NA	NA	NA	Yes	Promoter_anchored_loops:Fetal_Cortex	NA	rs1132408;rs2844793:rs28986317:rs1132408	3	Psoriasis
ENSG00000204574	ABCF1	6	30539153	30564956	1	protein_coding	23	ABCF1	2.73024e-06	-0.609302	6	5.049	0	NA	NA	NA	NA	Yes	Promoter_anchored_loops:Adult_Cortex:Fetal_Cortex	1.89e-77	rs1132408;rs28986317;rs1132408:rs28986317	3	Psoriasis
ENSG00000204569	PPP1R10	6	30568177	30586389	-1	protein_coding	5514	PPP1R10	1	-1.42309	6	5.049	0	NA	NA	NA	NA	Yes	Fetal_Cortex	NA	rs1132408;rs28986317	3	Psoriasis
ENSG00000204568	MRPS18B	6	30585486	30594172	1	protein_coding	28973	MRPS18B	0.000565209	0.0123893	5	3.799	1	NA	0.049	CMC_NoSVA_cis	NA	Yes	Fetal_Cortex	NA	rs1132408;rs28986317	3	Psoriasis
ENSG00000137343	ATAT1	6	30594619	30614600	1	protein_coding	79969	ATAT1	0.0143739	-0.562123	4	3.799	0	NA	NA	NA	NA	Yes	Promoter_anchored_loops	NA	rs28986317;rs1132408;rs28986317:rs1132408	3	Psoriasis
ENSG00000204564	C6orf136	6	30614816	30620987	1	protein_coding	221545	C6orf136	0.873894	NA	0	0	0	NA	NA	NA	NA	Yes	Promoter_anchored_loops	NA	rs1132408:rs28986317	3	Psoriasis
ENSG00000204560	DHX16	6	30620896	30640814	-1	protein_coding	8449	DHX16	2.01108e-07	0.0993274	4	9.407	0	NA	NA	NA	NA	Yes	Promoter_anchored_loops	NA	rs1132408;rs28986317;rs28986317:rs1132408	3	Psoriasis
ENSG00000146112	PPP1R18	6	30644166	30655672	-1	protein_coding	170954	PPP1R18	0.121202	-1.52663	5	9.407	0	NA	NA	NA	NA	Yes	Promoter_anchored_loops:Adult_Cortex:Fetal_Cortex	4.76e-233	rs1132408;rs28986317;rs1132408:rs28986317	3	Psoriasis
ENSG00000137404	NRM	6	30655824	30659197	-1	protein_coding	11270	NRM	0.142577	0.153616	4	9.407	0	NA	NA	NA	NA	Yes	Promoter_anchored_loops:Adult_Cortex:Fetal_Cortex	4.76e-233	rs28986317;rs1132408;rs1132408:rs28986317	3	Psoriasis
ENSG00000137337	MDC1	6	30667584	30685666	-1	protein_coding	9656	MDC1	0.000941847	1.23198	7	17.54	0	NA	NA	NA	NA	Yes	Promoter_anchored_loops:Adult_Cortex:Fetal_Cortex	4.76e-233	rs1132408;rs28986317;rs1132408:rs28986317:rs2844793	3	Psoriasis
ENSG00000196230	TUBB	6	30687978	30693203	1	protein_coding	203068	TUBB	0.875277	0.97145	3	17.54	0	NA	NA	NA	NA	Yes	Promoter_anchored_loops:Adult_Cortex:Fetal_Cortex	1.89e-77	rs1132408;rs1132408:rs28986317:rs2844793	3	Psoriasis
ENSG00000137312	FLOT1	6	30695486	30710510	-1	protein_coding	10211	FLOT1	0.0152734	NA	5	17.54	63	4.70366e-16	4.52712e-11	xQTLServer_eQTLs:CMC_NoSVA_cis:GTEx/v8/Brain_Caudate_basal_ganglia:GTEx/v8/Brain_Cerebellar_Hemisphere:GTEx/v8/Brain_Cerebellum:GTEx/v8/Brain_Cortex:GTEx/v8/Brain_Frontal_Cortex_BA9:GTEx/v8/Brain_Hippocampus:GTEx/v8/Brain_Nucleus_accumbens_basal_ganglia:GTEx/v8/Brain_Putamen_basal_ganglia	-	Yes	Promoter_anchored_loops:Adult_Cortex:Fetal_Cortex	1.2e-145	rs1132408;rs28986317;rs2844793;rs1132408:rs1062470	3	Psoriasis
ENSG00000137331	IER3	6	30710976	30712331	-1	protein_coding	8870	IER3	0.671462	0.0243271	4	9.291	0	NA	NA	NA	NA	Yes	Promoter_anchored_loops:Adult_Cortex:Fetal_Cortex	1.2e-145	rs28986317;rs1132408;rs1132408:rs1062470	3	Psoriasis
ENSG00000204580	DDR1	6	30844198	30867933	1	protein_coding	100616237	DDR1	0.0264779	0.516702	15	9.283	0	NA	NA	NA	NA	Yes	Promoter_anchored_loops:Adult_Cortex:Fetal_Cortex	1.89e-77	rs1132408;rs1132408:rs28986317	3	Psoriasis
ENSG00000213780	GTF2H4	6	30875961	30881883	1	protein_coding	2968	GTF2H4	0.258035	0.344414	9	18.41	6	NA	0.049	CMC_NoSVA_cis	NA	Yes	Promoter_anchored_loops	1.2e-145	rs1132408;rs28986317;rs2844793:rs1132408:rs1062470	3	Psoriasis
ENSG00000137411	VARS2	6	30876019	30894236	1	protein_coding	57176	VARS2	4.2195e-14	NA	11	18.41	261	6.87819e-18	8.32655e-22	CMC_SVA_cis:CMC_SVA_trans:GTEx/v8/Brain_Anterior_cingulate_cortex_BA24:GTEx/v8/Brain_Caudate_basal_ganglia:GTEx/v8/Brain_Cerebellar_Hemisphere:GTEx/v8/Brain_Cerebellum:GTEx/v8/Brain_Cortex:GTEx/v8/Brain_Frontal_Cortex_BA9:GTEx/v8/Brain_Hippocampus:GTEx/v8/Brain_Nucleus_accumbens_basal_ganglia:GTEx/v8/Brain_Putamen_basal_ganglia:GTEx/v8/Brain_Spinal_cord_cervical_c-1	-	Yes	Promoter_anchored_loops	1.2e-145	rs1132408;rs2844793;rs61742093;rs4713420;rs2844793:rs1132408:rs1062470	02:03:00	Psoriasis
ENSG00000196260	SFTA2	6	30899130	30899952	-1	protein_coding	389376	SFTA2	0.594981	0.986943	2	6.86	0	NA	NA	NA	NA	Yes	Promoter_anchored_loops	NA	rs1132408	3	Psoriasis
ENSG00000168631	DPCR1	6	30908749	30921998	1	protein_coding	135656	DPCR1	0.140381	0.179011	4	6.86	0	NA	NA	NA	NA	Yes	Promoter_anchored_loops	NA	rs1132408	3	Psoriasis
ENSG00000204544	MUC21	6	30951495	30957680	1	protein_coding	394263	MUC21	0.331419	1.79688	1	6.221	0	NA	NA	NA	NA	Yes	Promoter_anchored_loops	NA	rs1132408;rs2844793	3	Psoriasis
ENSG00000261272	MUC22	6	30978251	31003179	1	protein_coding	100507679	MUC22	NA	0.892689	3	2.611	0	NA	NA	NA	NA	No	NA	1.99e-62	rs1132408;rs4713420	3	Psoriasis
ENSG00000204542	C6orf15	6	31079000	31080336	-1	protein_coding	29113	C6orf15	0.0014277	1.07286	13	19.89	0	NA	NA	NA	NA	Yes	Promoter_anchored_loops:Adult_Cortex	4.76e-233	rs1062470;rs28986317:rs1132408:rs1062470	3	Psoriasis
ENSG00000204540	PSORS1C1	6	31082527	31107869	1	protein_coding	170679	PSORS1C1	0.000855356	2.37272	40	19.89	73	2.02616e-07	3.13798e-11	GTEx/v8/Brain_Amygdala:GTEx/v8/Brain_Cerebellar_Hemisphere:GTEx/v8/Brain_Hippocampus:GTEx/v8/Brain_Hypothalamus:GTEx/v8/Brain_Nucleus_accumbens_basal_ganglia:GTEx/v8/Brain_Putamen_basal_ganglia:GTEx/v8/Brain_Spinal_cord_cervical_c-1:GTEx/v8/Brain_Substantia_nigra	+	Yes	Promoter_anchored_loops:Adult_Cortex	1.2e-145	rs1062470;rs28986317;rs2844793;rs28986317:rs1132408	3	Psoriasis
ENSG00000204539	CDSN	6	31082867	31088223	-1	protein_coding	1041	CDSN	0.499452	3.55022	40	19.89	0	NA	NA	NA	NA	Yes	Promoter_anchored_loops:Adult_Cortex	1.2e-145	rs1062470;rs28986317:rs1132408	3	Psoriasis
ENSG00000204538	PSORS1C2	6	31105313	31107127	-1	protein_coding	170680	PSORS1C2	0.104503	2.43887	0	0	0	NA	NA	NA	NA	Yes	Promoter_anchored_loops	4.76e-233	rs28986317:rs1132408	3	Psoriasis
[truncated: 552 more rows]

## Sheet: Supplementary Data 8
Supplementary Data 8 Genes overlapped between ANNOVAR and FUMA mapping
Disease	N_orig	N_new_mapping	N_overlapped	Overlapped_gene
AD	1	1	1	FLG
AS	9	132	8	TRIM15,VARS2,MUC22,PSORS1C2,CCHCR1,TCF19,SAPCD1,CFB
[truncated: 18 more rows]

## Sheet: Supplementary Data 9
Supplementary Data 9 Multi-ancestory of exome-wide common variant analysis (P< 0.05, two-sides, unadjusted)
[truncated: 19 more rows]

[truncated: 20 more sheets: Supplementary Data 10, Supplementary Data 11, Supplementary Data 12, Supplementary Data 13, Supplementary Data 14, Supplementary Data 15, Supplementary Data 16, Supplementary Data 17, Supplementary Data 18, Supplementary Data 19 , Supplementary Data 20, Supplementary Data 21, Supplementary Data 22, Supplementary Data 23, Supplementary Data 24, Supplementary Data 25, Supplementary Data 26, Supplementary Data 27, Supplementary Data 28, Supplementary Data 29]
